# Supplementary material for: Multi-Level Computational Screening of in Silico Designed MOFs for Efficient SO2 Capture
Source: J Phys Chem C Nanomater Interfaces. 2022 Jun 3;126(23):9875–88. doi: 10.1021/acs.jpcc.2c00227 (PMC9207907; doi:10.1021/acs.jpcc.2c00227)
Supplement: Supplementary file 2 — jp2c00227_si_002.xlsx [file jp2c00227_si_002.xlsx]

## Sheet: SO2_CH4_First_Level
Structure	SO2_n(mol/kg)_x	CH4_n(mol/kg)_x	S_SO2_CH4_x	SO2_n(mol/kg)_y	CH4_n(mol/kg)_y	S_SO2_CH4_y	WC_SO2	R_SO2	WC_CH4	R_CH4	ASA(m2/g)	NASA(m2/g)	POAV_Void_Fr	PONAV_Void_Fr	POAV_cm^3/g	PONAV_cm^3/g	GCD	PLD	LCD	metal_linker	organic_linker1	organic_linker2	topology	OMS_zeo	Metal	SA(m2/g)	Tot_Void_Fr	Tot_Pore_Vol	rank_S_SO2_CH4	rank_WC_SO2	rank_R_SO2	total_rank
str_m2_o12_o29_pcu_sym.17	19.6281	0.418269	422.342	0.347211	0.0869692	35.9311	19.2809	98.231	0.3313	79.2074	4411.58	0	0.72032	0	1.2657	0	7.75071	6.39535	7.73944	2	12	29	pcu	0	Cu	4411.58	0.72032	1.2657	218	5	9	232
str_m2_o12_o27_pcu_sym.6	20.5513	0.44716	413.637	0.62628	0.0544144	103.585	19.9251	96.9526	0.392746	87.8311	4334.46	0	0.74004	0	1.33929	0	8.54232	7.55234	8.51795	2	12	27	pcu	0	Cu	4334.46	0.74004	1.33929	229	2	43	274
str_m3_o12_o17_pcu_sym.1	17.5557	0.405301	389.837	0.314253	0.0735647	38.4461	17.2415	98.21	0.331737	81.8494	3356.1	0	0.69822	0	1.10553	0	8.79455	7.50281	8.7407	3	12	17	pcu	0	Zn	3356.1	0.69822	1.10553	257	13	10	280
str_m3_o5_o19_pcu_sym.1	14.1842	0.2021	631.659	0.681462	0.0439755	139.467	13.5028	95.1956	0.158124	78.2407	2922.87	0	0.71086	0	0.88397	0	8.76347	5.65744	8.76347	3	5	19	pcu	0	Zn	2922.87	0.71086	0.88397	113	83	90	286
str_m3_o11_o17_pcu_sym.1	17.4878	0.410783	383.147	0.320349	0.0757953	38.0385	17.1675	98.1682	0.334988	81.5486	3310.8	0	0.70154	0	1.10934	0	9.12308	7.46905	9.12308	3	11	17	pcu	0	Zn	3310.8	0.70154	1.10934	264	14	12	290
str_m3_o5_o20_pcu_sym.1	15.8162	0.338041	421.089	0.412846	0.0408449	90.9688	15.4033	97.3897	0.297196	87.9172	3613.42	0	0.74374	0	1.0698	0	8.767	5.67163	8.767	3	5	20	pcu	0	Zn	3613.42	0.74374	1.0698	220	43	34	297
str_m2_o11_o18_pcu_sym.1	16.7025	0.324611	463.084	0.853519	0.0881935	87.1002	15.8489	94.8899	0.236417	72.831	3013.22	0	0.6701	0	1.0027	0	8.31173	7.32167	7.78906	2	11	18	pcu	0	Cu	3013.22	0.6701	1.0027	184	32	96	312
str_m2_o12_o18_pcu_sym.4	17.5504	0.20611	766.356	1.37359	0.0956875	129.195	16.1768	92.1735	0.110423	53.5746	3053.29	0	0.66506	0	0.988557	0	7.86326	6.86084	7.73402	2	12	18	pcu	0	Cu	3053.29	0.66506	0.988557	79	28	209	316
str_m3_o1_o29_pcu_sym.1	18.5728	0.434006	385.144	0.616952	0.0849235	65.3832	17.9558	96.6782	0.349083	80.4327	4077.05	0	0.71806	0	1.25807	0	9.36545	6.5337	7.71916	3	1	29	pcu	0	Zn	4077.05	0.71806	1.25807	262	8	48	318
str_m2_o12_o16_pcu_sym.4	13.6628	0.2566	479.208	0.566847	0.0823276	61.9673	13.0959	95.8512	0.174272	67.916	2714.03	0	0.6298	0	0.865993	0	8.07319	6.29193	8.0237	2	12	16	pcu	0	Cu	2714.03	0.6298	0.865993	170	91	69	330
str_m3_o4_o29_pcu_sym.1	17.0383	0.408964	374.96	0.495508	0.0933019	47.7973	16.5428	97.0918	0.315662	77.1858	3691.23	0	0.68326	0	1.13613	0	9.10432	6.54501	7.87894	3	4	29	pcu	0	Zn	3691.23	0.68326	1.13613	269	21	41	331
str_m3_o19_o24_pcu_sym.1	16.7363	0.456418	330.02	0.289537	0.0386515	67.4187	16.4468	98.27	0.417766	91.5316	3728.71	0	0.72552	0	1.12953	0	9.65529	7.50913	9.65529	3	19	24	pcu	0	Zn	3728.71	0.72552	1.12953	311	23	6	340
str_m2_o14_o28_pcu_sym.1	15.4581	0.326264	426.412	0.66145	0.0991409	60.0463	14.7967	95.721	0.227123	69.6133	3408.11	0	0.65096	0	0.981547	0	8.53363	6.52678	8.53363	2	14	28	pcu	0	Cu	3408.11	0.65096	0.981547	215	53	72	340
str_m2_o14_o29_pcu_sym.2	16.2455	0.34908	418.841	0.715787	0.107558	59.8938	15.5297	95.5939	0.241522	69.188	3584.97	0	0.66472	0	1.05143	0	8.60999	6.46172	8.60999	2	14	29	pcu	0	Cu	3584.97	0.66472	1.05143	222	40	80	342
str_m3_o13_o18_pcu_sym.1	17.9317	0.409297	394.299	0.784865	0.0918757	76.8842	17.1469	95.623	0.317421	77.5528	3260.3	0	0.68284	0	1.12329	0	10.1912	9.41039	10.1912	3	13	18	pcu	0	Zn	3260.3	0.68284	1.12329	248	17	79	344
str_m2_o1_o29_pcu_sym.5	17.4336	0.468793	334.695	0.409673	0.086813	42.4712	17.0239	97.6501	0.38198	81.4816	3866.15	0	0.71372	0	1.23106	0	9.398	6.3473	9.25461	2	1	29	pcu	0	Cu	3866.15	0.71372	1.23106	306	18	24	348
str_m2_o11_o17_pcu_sym.2	18.6359	0.279489	600.107	1.48656	0.078503	170.427	17.1494	92.0231	0.200986	71.912	3310.07	0	0.70024	0	1.10171	0	9.15451	7.65294	9.03311	2	11	17	pcu	0	Cu	3310.07	0.70024	1.10171	126	16	215	357
str_m2_o12_o13_pcu_sym.5	14.5227	0.334948	390.222	0.360398	0.0700763	46.2865	14.1623	97.5184	0.264872	79.0785	2967.45	0	0.6684	0	0.952769	0	7.81634	6.77467	7.80388	2	12	13	pcu	0	Cu	2967.45	0.6684	0.952769	256	72	32	360
str_m2_o4_o29_pcu_sym.1	16.8199	0.39462	383.607	0.704464	0.102785	61.6839	16.1154	95.8117	0.291835	73.9534	3831.22	0	0.68334	0	1.12289	0	8.38401	6.17739	8.26362	2	4	29	pcu	0	Cu	3831.22	0.68334	1.12289	263	29	70	362
str_m3_o17_o22_pcu_sym.1	17.7535	0.48807	327.374	0.500751	0.0877416	51.364	17.2527	97.1794	0.400329	82.0228	3589.06	0	0.67174	0	1.10335	0	9.96689	7.34619	9.96689	3	17	22	pcu	0	Zn	3589.06	0.67174	1.10335	315	12	38	365
str_m3_o13_o24_pcu_sym.1	15.3503	0.35202	392.456	0.631835	0.0722045	78.7557	14.7184	95.8839	0.279815	79.4885	3227.56	0	0.65098	0	0.953102	0	9.07506	6.80172	9.07506	3	13	24	pcu	0	Zn	3227.56	0.65098	0.953102	252	55	67	374
str_m3_o22_o29_pcu_sym.1	16.2624	0.372944	392.449	0.749229	0.0951171	70.8922	15.5132	95.3929	0.277827	74.4956	3466.04	0	0.65956	0	1.06152	0	8.99508	6.39451	7.57088	3	22	29	pcu	0	Zn	3466.04	0.65956	1.06152	253	41	83	377
str_m3_o13_o14_pcu_sym.1	14.6803	0.325824	405.503	0.604286	0.0941667	57.7547	14.076	95.8837	0.231657	71.0989	3120.74	0	0.64052	0	0.915372	0	9.05847	5.52534	9.05847	3	13	14	pcu	0	Zn	3120.74	0.64052	0.915372	238	74	68	380
str_m2_o17_o22_pcu_sym.5	18.9112	0.395744	430.079	1.29466	0.0882995	131.96	17.6166	93.154	0.307445	77.6877	3478.3	0	0.66958	0	1.09579	0	9.9558	7.44834	9.9558	2	17	22	pcu	0	Cu	3478.3	0.66958	1.09579	211	10	161	382
str_m3_o5_o27_pcu_sym.1	16.6255	0.210275	711.59	1.44332	0.0791304	164.158	15.1822	91.3186	0.131145	62.3681	3236.81	0	0.69004	0	0.981629	0	7.76579	5.94585	7.62689	3	5	27	pcu	0	Zn	3236.81	0.69004	0.981629	93	44	266	403
str_m3_o12_o29_pcu_sym.1	18.2916	0.653498	251.913	0.214949	0.0718201	26.9359	18.0767	98.8249	0.581678	89.0099	4553.1	0	0.73406	0	1.38181	0	9.49785	6.67824	8.27768	3	12	29	pcu	0	Zn	4553.1	0.73406	1.38181	396	7	2	405
str_m2_o1_o27_pcu_sym.9	17.5131	0.530177	297.293	0.554156	0.0628047	79.4114	16.9589	96.8358	0.467372	88.154	3703.69	0	0.72958	0	1.26768	0	10.0669	7.78606	10.0667	2	1	27	pcu	0	Cu	3703.69	0.72958	1.26768	343	19	45	407
str_m2_o22_o29_pcu_sym.3	15.5974	0.373541	375.8	0.750768	0.0918423	73.5708	14.8466	95.1866	0.281698	75.413	3404.78	0	0.65388	0	1.03795	0	8.94881	6.12295	7.57083	2	22	29	pcu	0	Cu	3404.78	0.65388	1.03795	268	50	91	409
str_m2_o13_o24_pcu_sym.4	15.6265	0.33915	414.679	0.917486	0.0776182	106.385	14.709	94.1286	0.261532	77.1139	3163.63	0	0.64732	0	0.935381	0	9.12209	6.99387	9.12153	2	13	24	pcu	0	Cu	3163.63	0.64732	0.935381	228	56	128	412
str_m5_o4_o19_sra_sym.1	11.4233	0.216279	475.358	0.498202	0.0594439	75.4295	10.9251	95.6387	0.156835	72.5152	2352.31	0	0.58804	0	0.691538	0	8.17435	7.74111	8.17435	9	4	19	sra	0	V	2352.31	0.58804	0.691538	174	160	78	412
str_m2_o1_o28_pcu_sym.1	15.9098	0.518304	276.262	0.305981	0.0802081	34.3335	15.6038	98.0768	0.438096	84.5249	3945.68	0	0.71004	0	1.18326	0	8.98164	6.4931	8.96813	2	1	28	pcu	0	Cu	3945.68	0.71004	1.18326	361	38	14	413
str_m2_o12_o28_pcu_sym.21	16.2491	0.560849	260.751	0.226863	0.072567	28.1363	16.0222	98.6038	0.488282	87.0612	4595.54	0	0.7193	0	1.22945	0	7.47878	6.63311	7.47318	2	12	28	pcu	0	Cu	4595.54	0.7193	1.22945	384	30	4	418
str_m3_o11_o25_pcu_sym.1	21.3119	0.448853	427.327	1.65246	0.0601642	247.193	19.6594	92.2463	0.388688	86.596	4769.26	0	0.75446	0	1.36271	0	9.62383	6.1432	9.25267	3	11	25	pcu	0	Zn	4769.26	0.75446	1.36271	214	3	202	419
str_m2_o12_o12_pcu_sym.1	13.1266	0.373675	316.155	0.145319	0.0559245	23.3864	12.9813	98.8929	0.317751	85.0339	2977.67	0	0.66014	0	0.892976	0	7.77219	7.1579	7.76066	2	12	12	pcu	0	Cu	2977.67	0.66014	0.892976	326	95	1	422
str_m2_o4_o28_pcu_sym.14	15.5139	0.404087	345.533	0.67093	0.0850892	70.9651	14.843	95.6753	0.318998	78.9428	3556.64	0	0.67202	0	1.06188	0	8.79751	6.30563	8.79751	2	4	28	pcu	0	Cu	3556.64	0.67202	1.06188	295	51	76	422
str_m3_o22_o23_pcu_sym.1	14.6351	0.432383	304.627	0.297815	0.0916111	29.2578	14.3372	97.9651	0.340771	78.8125	3063.88	0	0.61726	0	0.882915	0	8.3139	5.05798	8.24326	3	22	23	pcu	0	Zn	3063.88	0.61726	0.882915	334	69	19	422
str_m2_o4_o27_pcu_sym.18	16.742	0.387666	388.68	1.03092	0.0734079	126.394	15.7111	93.8423	0.314258	81.0642	3210.85	0	0.68092	0	1.1024	0	10.0667	7.78408	9.9724	2	4	27	pcu	0	Cu	3210.85	0.68092	1.1024	258	35	136	429
str_m3_o11_o18_pcu_sym.1	15.4615	0.291191	477.878	1.12832	0.0953567	106.494	14.3332	92.7024	0.195834	67.2528	3051.62	0	0.6523	0	0.949729	0	7.94516	6.88708	7.81535	3	11	18	pcu	0	Zn	3051.62	0.6523	0.949729	173	70	186	429
str_m2_o5_o27_pcu_sym.4	13.7549	0.312062	396.696	0.668897	0.0717699	83.8802	13.086	95.137	0.240292	77.0014	3143.41	0	0.6802	0	0.956852	0	7.75089	6.10476	7.59707	2	5	27	pcu	0	Cu	3143.41	0.6802	0.956852	245	93	92	430
str_m2_o5_o12_pcu_sym.4	11.311	0.247042	412.071	0.338826	0.0512938	59.4503	10.9722	97.0045	0.195749	79.2368	2293.49	0	0.65482	0	0.742265	0	7.75046	5.83992	7.75046	2	5	12	pcu	0	Cu	2293.49	0.65482	0.742265	231	158	42	431
str_m3_o12_o16_pcu_sym.1	13.4862	0.238502	508.909	0.937714	0.106032	79.5934	12.5485	93.0469	0.132471	55.5427	2606.56	0	0.6139	0	0.796604	0	7.7375	6.62923	7.6905	3	12	16	pcu	0	Zn	2606.56	0.6139	0.796604	160	105	169	434
str_m5_o1_o19_sra_sym.1	12.1742	0.315178	347.639	0.255336	0.048042	47.8337	11.9189	97.9026	0.267136	84.7572	2652.52	0	0.63118	0	0.800533	0	8.63724	7.9685	8.63382	9	1	19	sra	0	V	2652.52	0.63118	0.800533	293	125	20	438
str_m2_o11_o25_pcu_sym.19	21.2975	0.429561	446.217	1.80558	0.0585882	277.363	19.4919	91.5221	0.370973	86.3609	4608.9	0	0.7528	0	1.35862	0	9.27037	6.32973	9.27037	2	11	25	pcu	0	Cu	4608.9	0.7528	1.35862	195	4	250	449
str_m2_o11_o27_pcu_sym.8	17.7166	0.659931	241.615	0.455854	0.0513324	79.9238	17.2608	97.427	0.608599	92.2216	4403.49	0	0.75802	0	1.45537	0	10.2457	7.88971	10.1546	2	11	27	pcu	0	Cu	4403.49	0.75802	1.45537	406	11	33	450
str_m3_o4_o28_pcu_sym.1	14.6609	0.48564	271.699	0.423359	0.0844321	45.1278	14.2375	97.1123	0.401208	82.6142	3572.91	0	0.6734	0	1.07343	0	9.07156	6.22413	7.35576	3	4	28	pcu	0	Zn	3572.91	0.6734	1.07343	367	71	40	478
str_m3_o12_o18_pcu_sym.1	12.724	0.36137	316.893	0.447326	0.0939791	42.8386	12.2766	96.4844	0.26739	73.9936	2920.02	0	0.6186	0	0.854653	0	7.59327	6.52772	7.34323	3	12	18	pcu	0	Zn	2920.02	0.6186	0.854653	324	111	54	489
str_m2_o12_o17_pcu_sym.4	17.904	0.204311	788.678	1.69296	0.0884238	172.314	16.211	90.5442	0.115888	56.7211	3094.08	0	0.67042	0	0.993913	0	7.79295	7.02018	7.78786	2	12	17	pcu	0	Cu	3094.08	0.67042	0.993913	74	25	390	489
str_m2_o4_o13_pcu_sym.1	11.4626	0.258751	398.698	0.537927	0.101744	47.5838	10.9247	95.3071	0.157007	60.6789	2133.3	0	0.5871	0	0.74189	0	9.00615	7.54838	9.00615	2	4	13	pcu	0	Cu	2133.3	0.5871	0.74189	242	161	87	490
str_m2_o13_o18_pcu_sym.12	17.128	0.573215	268.925	0.843808	0.0826531	91.8813	16.2842	95.0735	0.490562	85.5808	3449.93	0	0.70658	0	1.23542	0	10.098	9.5843	10.0679	2	13	18	pcu	0	Cu	3449.93	0.70658	1.23542	374	24	93	491
str_m2_o11_o16_pcu_sym.5	12.8105	0.3869	297.995	0.407581	0.082148	44.654	12.4029	96.8184	0.304752	78.7677	2842.67	0	0.6429	0	0.896079	0	8.2583	6.78296	8.15937	2	11	16	pcu	0	Cu	2842.67	0.6429	0.896079	342	110	46	498
str_m3_o12_o25_pcu_sym.1	20.5077	0.510668	361.428	1.61744	0.0595842	244.31	18.8903	92.113	0.451084	88.3321	4760.98	0	0.7522	0	1.36375	0	8.92552	6.39983	8.88972	3	12	25	pcu	0	Zn	4760.98	0.7522	1.36375	282	6	212	500
str_m2_o18_o19_pcu_sym.33	18.542	0.362739	460.05	1.66142	0.0916778	163.101	16.8806	91.0397	0.271061	74.7262	3820.23	0	0.69308	0	1.14634	0	8.38122	7.58809	8.36931	2	18	19	pcu	0	Cu	3820.23	0.69308	1.14634	186	20	296	502
str_m2_o1_o4_pcu_sym.12	11.112	0.242572	412.283	0.591304	0.0919969	57.8469	10.5207	94.6787	0.150575	62.0744	2094.07	0	0.587	0	0.705153	0	8.6071	7.07569	8.58652	2	1	4	pcu	0	Cu	2094.07	0.587	0.705153	230	178	103	511
str_m3_o13_o16_pcu_sym.1	14.9626	0.375321	358.796	1.03429	0.0952111	97.7683	13.9283	93.0875	0.28011	74.6321	3105.33	0	0.65642	0	0.994687	0	9.63576	8.09255	9.63576	3	13	16	pcu	0	Zn	3105.33	0.65642	0.994687	284	76	163	523
str_m3_o4_o20_pcu_sym.1	13.8402	0.443431	280.905	0.631362	0.0540107	105.206	13.2088	95.4382	0.38942	87.8198	3039.61	0	0.67938	0	1.03908	0	10.6133	7.4052	10.6009	3	4	20	pcu	0	Zn	3039.61	0.67938	1.03908	354	89	81	524
str_m3_o16_o19_pcu_sym.1	14.5562	0.491739	266.413	0.623921	0.0766003	73.3064	13.9323	95.7137	0.415139	84.4226	3468.84	0	0.68148	0	1.07026	0	8.47681	6.87722	8.47681	3	16	19	pcu	0	Zn	3468.84	0.68148	1.07026	376	75	74	525
str_m5_o12_o12_sra_sym.1	10.0618	0.252494	358.648	0.246577	0.0600216	36.9732	9.81524	97.5494	0.192472	76.2285	2038.17	0	0.57092	0	0.66107	0	8.07099	7.50766	8.07099	9	12	12	sra	0	V	2038.17	0.57092	0.66107	285	211	31	527
str_m3_o14_o28_pcu_sym.1	14.6152	0.397052	331.283	0.90504	0.0934551	87.158	13.7101	93.8075	0.303597	76.4628	3391.83	0	0.6525	0	0.994607	0	8.90467	6.33914	8.90467	3	14	28	pcu	0	Zn	3391.83	0.6525	0.994607	309	81	140	530
str_m3_o4_o27_pcu_sym.1	15.547	0.475084	294.522	0.902843	0.0734118	110.685	14.6441	94.1928	0.401672	84.5476	3399.01	0	0.68396	0	1.10825	0	10.0174	7.62454	10.0174	3	4	27	pcu	0	Zn	3399.01	0.68396	1.10825	346	58	126	530
str_m3_o18_o22_pcu_sym.1	15.7855	0.510177	278.471	0.916303	0.100599	81.976	14.8692	94.1953	0.409578	80.2815	3586.24	0	0.6566	0	1.07414	0	8.65636	7.24853	8.50989	3	18	22	pcu	0	Zn	3586.24	0.6566	1.07414	359	47	125	531
str_m3_o13_o22_pcu_sym.1	12.9302	0.503121	231.301	0.251035	0.0756589	29.8618	12.6792	98.0585	0.427462	84.9621	3066.61	0	0.63618	0	0.933071	0	9.12745	6.68677	9.12745	3	13	22	pcu	0	Zn	3066.61	0.63618	0.933071	417	102	15	534
str_m2_o16_o19_pcu_sym.9	13.3156	0.352852	339.633	0.784703	0.087976	80.2755	12.5309	94.1069	0.264876	75.0671	3392.81	0	0.62902	0	0.884327	0	7.66878	6.26949	7.66093	2	16	19	pcu	0	Cu	3392.81	0.62902	0.884327	300	106	129	535
str_m3_o11_o29_pcu_sym.1	14.7766	0.778857	170.75	0.19611	0.0712503	24.7717	14.5805	98.6728	0.707607	90.8519	4477.49	0	0.73952	0	1.3896	0	9.63727	6.70009	7.9939	3	11	29	pcu	0	Zn	4477.49	0.73952	1.3896	474	59	3	536
str_m2_o11_o29_pcu_sym.1	14.6999	0.751962	175.938	0.228606	0.0787625	26.1223	14.4712	98.4448	0.6732	89.5257	4694.9	0	0.73922	0	1.37802	0	9.30768	6.55764	9.27084	2	11	29	pcu	0	Cu	4694.9	0.73922	1.37802	469	63	5	537
str_m3_o14_o29_pcu_sym.1	15.785	0.380056	373.8	1.23413	0.108943	101.954	14.5509	92.1816	0.271113	71.3351	3524.31	0	0.66342	0	1.05627	0	8.41118	6.60707	7.93545	3	14	29	pcu	0	Zn	3524.31	0.66342	1.05627	270	61	208	539
str_m2_o13_o14_pcu_sym.4	13.6259	0.386024	317.683	0.767728	0.0998566	69.1948	12.8582	94.3657	0.286167	74.132	3056.28	0	0.63854	0	0.902637	0	8.03594	6.51626	8.03594	2	13	14	pcu	0	Cu	3056.28	0.63854	0.902637	323	98	118	539
str_m3_o17_o24_pcu_sym.1	17.9857	0.442677	365.666	1.50943	0.0913855	148.654	16.4763	91.6076	0.351291	79.3562	3654.5	0	0.6841	0	1.11948	0	9.80342	7.21813	9.80342	3	17	24	pcu	0	Zn	3654.5	0.6841	1.11948	278	22	243	543
str_m2_o1_o13_pcu_sym.4	12.1857	0.399373	274.609	0.480494	0.0806279	53.6346	11.7052	96.0569	0.318745	79.8113	2655.41	0	0.65292	0	0.895275	0	9.09147	7.55144	9.07933	2	1	13	pcu	0	Cu	2655.41	0.65292	0.895275	363	128	63	554
str_m2_o13_o22_pcu_sym.32	12.4708	0.493819	227.283	0.253396	0.0762077	29.9256	12.2174	97.9681	0.417611	84.5677	2964.84	0	0.62646	0	0.904611	0	9.28027	6.76975	9.27457	2	13	22	pcu	0	Cu	2964.84	0.62646	0.904611	424	113	18	555
str_m2_o5_o5_pcu_sym.1	9.26505	0.258653	322.383	0.161091	0.0427744	33.8945	9.10396	98.2613	0.215879	83.4627	2265.58	0	0.6563	0	0.673174	0	8.64366	5.78541	8.64366	2	5	5	pcu	0	Cu	2265.58	0.6563	0.673174	318	238	7	563
str_m3_o1_o28_pcu_sym.1	13.675	0.649141	189.596	0.325148	0.0763357	38.3351	13.3498	97.6223	0.572805	88.2405	4030.99	0	0.71272	0	1.20407	0	9.08777	6.22261	7.68606	3	1	28	pcu	0	Zn	4030.99	0.71272	1.20407	453	86	26	565
str_m2_o13_o16_pcu_sym.7	15.9948	0.491332	292.986	1.12876	0.089229	113.851	14.866	92.943	0.402103	81.8394	3419.16	0	0.68336	0	1.09343	0	9.38645	7.77855	9.38645	2	13	16	pcu	0	Cu	3419.16	0.68336	1.09343	348	48	174	570
str_m3_o1_o17_pcu_sym.1	15.0075	0.349329	386.647	1.24419	0.0975119	114.834	13.7633	91.7095	0.251817	72.0859	2907.54	0	0.66196	0	0.950102	0	8.85493	7.4356	8.83424	3	1	17	pcu	0	Zn	2907.54	0.66196	0.950102	259	79	233	571
str_m3_o12_o24_pcu_sym.1	12.3819	0.300629	370.681	0.843969	0.0628678	120.821	11.538	93.1839	0.237761	79.0879	2942.17	0	0.64068	0	0.84695	0	8.01913	4.96304	8.01913	3	12	24	pcu	0	Zn	2942.17	0.64068	0.84695	273	138	160	571
str_m2_o5_o10_pcu_sym.1	8.63025	0.203159	382.323	0.289377	0.0525749	49.5368	8.34088	96.6469	0.150584	74.1212	1864.38	0	0.6193	0	0.601456	0	7.60205	5.45032	7.59522	2	5	10	pcu	0	Cu	1864.38	0.6193	0.601456	265	259	50	574
str_m2_o22_o23_pcu_sym.15	12.2626	0.537765	205.226	0.225429	0.0766497	26.4693	12.0372	98.1617	0.461116	85.7466	2977.15	0	0.60818	0	0.864967	0	8.21663	5.16771	8.21179	2	22	23	pcu	0	Cu	2977.15	0.60818	0.864967	440	122	13	575
str_m3_o10_o19_pcu_sym.1	10.0395	0.322375	280.281	0.203175	0.0527693	34.6522	9.83634	97.9762	0.269606	83.6311	2437.01	0	0.65184	0	0.732517	0	7.92599	5.30467	7.92599	3	10	19	pcu	0	Zn	2437.01	0.65184	0.732517	355	208	16	579
str_m2_o4_o19_pcu_sym.3	11.2386	0.372697	271.393	0.378	0.0629404	54.0511	10.8606	96.6366	0.309756	83.1122	2547.48	0	0.62452	0	0.813234	0	8.71308	7.24737	8.70332	2	4	19	pcu	0	Cu	2547.48	0.62452	0.813234	368	163	51	582
str_m2_o5_o11_pcu_sym.1	10.1	0.283971	320.102	0.336302	0.049268	61.4338	9.76366	96.6703	0.234703	82.6504	2384.41	0	0.66284	0	0.761288	0	7.89244	5.8162	7.73131	2	5	11	pcu	0	Cu	2384.41	0.66284	0.761288	322	213	49	584
str_m2_o4_o26_pcu_sym.1	13.472	0.522006	232.274	0.576971	0.0801562	64.7828	12.895	95.7173	0.44185	84.6446	3163.24	0	0.66814	0	1.04679	0	9.66565	7.5103	9.34508	2	4	26	pcu	0	Cu	3163.24	0.66814	1.04679	416	96	73	585
str_m5_o11_o12_sra_sym.1	9.70475	0.290983	300.164	0.231747	0.0566858	36.7944	9.47301	97.612	0.234298	80.5192	2123.14	0	0.58434	0	0.694387	0	8.44711	7.51069	8.27673	9	11	12	sra	0	V	2123.14	0.58434	0.694387	339	220	27	586
str_m5_o1_o12_sra_sym.1	10.1228	0.161403	564.46	0.810653	0.0850777	85.7554	9.31219	91.9918	0.0763253	47.2886	1826.9	0	0.54888	0	0.606485	0	8.07403	7.41004	8.05419	9	1	12	sra	0	V	1826.9	0.54888	0.606485	142	227	217	586
str_m3_o16_o17_pcu_sym.1	15.6008	0.598635	234.545	0.88129	0.090826	87.3275	14.7195	94.351	0.507809	84.8278	3387.08	0	0.68366	0	1.14349	0	10.4724	9.7093	10.4724	3	16	17	pcu	0	Zn	3387.08	0.68366	1.14349	412	54	121	587
str_m3_o16_o18_pcu_sym.1	16.9264	0.543731	280.17	1.28541	0.0927064	124.789	15.6409	92.4059	0.451025	82.95	3351.03	0	0.68226	0	1.1562	0	10.9137	9.23865	10.9137	3	16	18	pcu	0	Zn	3351.03	0.68226	1.1562	356	36	196	588
str_m2_o24_o26_pcu_sym.17	12.5144	0.493158	228.384	0.428912	0.0579944	66.5617	12.0855	96.5726	0.435163	88.2402	2958.01	0	0.64958	0	0.982628	0	9.34273	7.25834	9.34027	2	24	26	pcu	0	Cu	2958.01	0.64958	0.982628	423	119	53	595
str_m3_o1_o23_pcu_sym.1	15.0904	0.647382	209.789	0.74864	0.0803261	83.88	14.3417	95.039	0.567056	87.5922	4145.12	0	0.70632	0	1.1415	0	8.71063	5.94549	8.62567	3	1	23	pcu	0	Zn	4145.12	0.70632	1.1415	437	68	94	599
str_m2_o17_o19_pcu_sym.2	18.4407	0.722121	229.831	1.27501	0.0655512	175.055	17.1657	93.0859	0.65657	90.9224	4219.15	0	0.7539	0	1.45489	0	10.4755	8.42614	10.4755	2	17	19	pcu	0	Cu	4219.15	0.7539	1.45489	420	15	164	599
str_m2_o13_o13_pcu_sym.6	13.6618	0.742088	165.689	0.332789	0.0748013	40.0408	13.329	97.5641	0.667286	89.9202	3687.26	0	0.70672	0	1.18947	0	10.4581	9.58362	10.4581	2	13	13	pcu	0	Cu	3687.26	0.70672	1.18947	482	87	30	599
str_m1_o15_o22_pcu_sym.4	11.8152	0.250788	424.011	0.954488	0.0861794	99.6803	10.8607	91.9215	0.164608	65.6365	2063.49	0	0.57082	0	0.716888	0	12.5141	6.88213	12.4503	1	15	22	pcu	0	Zn	2063.49	0.57082	0.716888	216	162	222	600
str_m3_o18_o24_pcu_sym.1	17.8124	0.420768	380.998	1.61404	0.0999927	145.274	16.1984	90.9387	0.320776	76.2357	3735.14	0	0.66642	0	1.08787	0	8.59691	7.12431	8.59691	3	18	24	pcu	0	Zn	3735.14	0.66642	1.08787	266	27	310	603
str_m2_o1_o1_pcu_sym.1	10.7989	0.373994	259.87	0.303332	0.0784829	34.7845	10.4956	97.1911	0.295511	79.0149	2454.9	0	0.63186	0	0.793967	0	9.17746	7.53511	9.17361	2	1	1	pcu	0	Cu	2454.9	0.63186	0.793967	387	180	37	604
str_m2_o12_o23_pcu_sym.42	13.3826	0.709065	169.862	0.35208	0.0647479	48.9394	13.0305	97.3691	0.644317	90.8686	4532.55	0	0.71492	0	1.20522	0	7.34179	5.99964	7.14082	2	12	23	pcu	0	Cu	4532.55	0.71492	1.20522	477	94	36	607
str_m2_o12_o24_pcu_sym.4	12.6144	0.186726	607.999	1.16518	0.0750612	139.708	11.4492	90.763	0.111665	59.8014	2791.72	0	0.61466	0	0.766321	0	6.3793	5.09685	6.3793	2	12	24	pcu	0	Cu	2791.72	0.61466	0.766321	123	143	341	607
str_m2_o1_o23_pcu_sym.34	15.2808	0.585435	234.914	0.915811	0.0762018	108.164	14.365	94.0068	0.509233	86.9837	3928.62	0	0.703	0	1.12724	0	8.65597	6.05971	8.56777	2	1	23	pcu	0	Cu	3928.62	0.703	1.12724	411	67	134	612
str_m2_o14_o19_pcu_sym.1	10.6394	0.247915	386.24	0.701989	0.0855995	73.8077	9.93743	93.402	0.162316	65.4723	2383.31	0	0.58886	0	0.711441	0	7.55756	6.87713	7.50247	2	14	19	pcu	0	Cu	2383.31	0.58886	0.711441	260	202	153	615
str_m3_o4_o23_pcu_sym.1	12.5119	0.562732	200.108	0.469603	0.0836369	50.5331	12.0423	96.2468	0.479096	85.1374	3362.26	0	0.63838	0	0.949819	0	8.56498	5.64146	8.51873	3	4	23	pcu	0	Zn	3362.26	0.63838	0.949819	445	121	58	624
str_m3_o22_o26_pcu_sym.1	12.0514	0.522642	207.527	0.446577	0.0882412	45.5478	11.6048	96.2944	0.434401	83.1163	2862.43	0	0.62136	0	0.905942	0	9.28205	6.80881	9.28205	3	22	26	pcu	0	Zn	2862.43	0.62136	0.905942	439	133	57	629
str_m3_o1_o1_pcu_sym.1	10.9396	0.39119	251.685	0.397056	0.0812029	44.0071	10.5426	96.3705	0.309987	79.2421	2517.4	0	0.63592	0	0.804121	0	9.06509	7.42903	9.06509	3	1	1	pcu	0	Zn	2517.4	0.63592	0.804121	397	177	56	630
str_m2_o11_o24_pcu_sym.16	11.6211	0.36152	289.307	0.656304	0.0626316	94.3093	10.9648	94.3525	0.298889	82.6755	2964.91	0	0.64658	0	0.855741	0	8.34404	5.31708	8.34404	2	11	24	pcu	0	Cu	2964.91	0.64658	0.855741	351	159	120	630
str_m2_o13_o17_pcu_sym.17	17.1369	0.635808	242.576	1.29642	0.0779499	149.683	15.8405	92.4349	0.557858	87.74	3757.54	0	0.72102	0	1.28554	0	10.3039	9.65525	10.3034	2	13	17	pcu	0	Cu	3757.54	0.72102	1.28554	403	33	195	631
str_m3_o1_o5_pcu_sym.1	10.7288	0.280299	344.485	0.671039	0.0939832	64.2599	10.0577	93.7454	0.186316	66.4704	2469.06	0	0.6353	0	0.740524	0	7.84102	5.54221	7.84102	3	1	5	pcu	0	Zn	2469.06	0.6353	0.740524	296	194	143	633
str_m3_o14_o19_pcu_sym.1	10.4045	0.281056	333.174	0.577165	0.0889219	58.4163	9.82733	94.4527	0.192134	68.3615	2419.73	0	0.58818	0	0.710634	0	7.43531	6.82377	7.41444	3	14	19	pcu	0	Zn	2419.73	0.58818	0.710634	307	210	116	633
str_m3_o11_o24_pcu_sym.1	12.0437	0.344222	314.893	0.834429	0.0635697	118.136	11.2092	93.0716	0.280652	81.5323	2960.55	0	0.64352	0	0.849385	0	8.35923	5.18541	8.35889	3	11	24	pcu	0	Zn	2960.55	0.64352	0.849385	327	152	165	644
str_m1_o15_o19_pcu_sym.3	12.0275	0.554036	195.379	0.463157	0.0530092	78.6357	11.5643	96.1492	0.501027	90.4322	2813.75	0	0.67652	0	1.00885	0	14.0993	6.89437	14.0993	1	15	19	pcu	0	Zn	2813.75	0.67652	1.00885	449	134	61	644
str_m3_o18_o19_pcu_sym.1	15.3162	0.820518	167.999	0.816851	0.0753441	97.5744	14.4994	94.6668	0.745174	90.8175	4410.2	0	0.73952	0	1.41759	0	9.34487	8.14849	9.34487	3	18	19	pcu	0	Zn	4410.2	0.73952	1.41759	479	62	104	645
str_m3_o11_o13_pcu_sym.1	11.5267	0.657367	157.812	0.200898	0.063903	28.2942	11.3258	98.2571	0.593464	90.2789	3468.08	0	0.70102	0	1.07638	0	9.18418	7.47009	9.18418	3	11	13	pcu	0	Zn	3468.08	0.70102	1.07638	491	147	8	646
str_m3_o12_o14_pcu_sym.1	11.4152	0.32662	314.546	0.730901	0.103096	63.8055	10.6843	93.5971	0.223524	68.4354	3007.31	0	0.6253	0	0.800055	0	7.00788	4.99709	7.00788	3	12	14	pcu	0	Zn	3007.31	0.6253	0.800055	329	171	147	647
str_m3_o1_o13_pcu_sym.1	12.1811	0.418292	262.089	0.71954	0.0835018	77.5535	11.4616	94.093	0.33479	80.0374	2755.5	0	0.65406	0	0.902719	0	9.03998	7.42158	9.00638	3	1	13	pcu	0	Zn	2755.5	0.65406	0.902719	381	142	130	653
str_m2_o22_o28_pcu_sym.14	15.1532	0.310554	439.146	1.41918	0.0841892	151.713	13.734	90.6345	0.226365	72.8906	3351.71	0	0.64476	0	0.980744	0	8.436	5.54889	8.436	2	22	28	pcu	0	Cu	3351.71	0.64476	0.980744	201	80	372	653
str_m5_o13_o19_sra_sym.1	12.6873	0.305929	373.241	1.08021	0.0644533	150.837	11.607	91.4858	0.241476	78.9319	2522.96	0	0.63256	0	0.836554	0	9.47122	8.48265	9.44087	9	13	19	sra	0	V	2522.96	0.63256	0.836554	271	132	251	654
str_m3_o13_o15_pcu_sym.1	13.3359	0.26607	451.097	1.23374	0.118615	93.6114	12.1022	90.7487	0.147455	55.4197	2582.43	0	0.60674	0	0.805623	0	9.05299	7.18135	9.05299	3	13	15	pcu	0	Zn	2582.43	0.60674	0.805623	193	118	343	654
str_m2_o5_o8_pcu_sym.1	11.7605	0.432338	244.82	0.620921	0.0704648	79.3062	11.1396	94.7203	0.361873	83.7015	2925.11	0	0.67762	0	0.92271	0	7.78202	6.10114	7.78202	2	5	8	pcu	0	Cu	2925.11	0.67762	0.92271	401	154	102	657
str_m5_o11_o22_sra_sym.1	8.43479	0.205641	369.154	0.460547	0.0619453	66.9126	7.97424	94.5399	0.143696	69.877	1751.49	0	0.51542	0	0.580679	0	7.44071	6.67164	7.42446	9	11	22	sra	0	V	1751.49	0.51542	0.580679	274	274	110	658
str_m3_o1_o11_pcu_sym.1	10.9048	0.508959	192.831	0.312729	0.0707073	39.8058	10.5921	97.1322	0.438252	86.1075	2776.87	0	0.65874	0	0.873735	0	9.06307	7.28152	9.06307	3	1	11	pcu	0	Zn	2776.87	0.65874	0.873735	450	173	39	662
str_m2_o11_o14_pcu_sym.5	11.0184	0.363961	272.462	0.603558	0.0980386	55.407	10.4149	94.5223	0.265923	73.0635	2993.16	0	0.62266	0	0.797995	0	7.13646	4.83695	7.05571	2	11	14	pcu	0	Cu	2993.16	0.62266	0.797995	366	185	112	663
str_m2_o1_o5_pcu_sym.1	9.7952	0.337468	261.23	0.389031	0.0812483	43.0936	9.40617	96.0284	0.25622	75.9242	2370.15	0	0.63616	0	0.743452	0	8.02587	5.80289	8.02587	2	1	5	pcu	0	Cu	2370.15	0.63616	0.743452	383	223	64	670
str_m3_o14_o20_pcu_sym.1	12.4996	0.373846	300.916	0.972189	0.0979615	89.3178	11.5274	92.2222	0.275884	73.7963	3183.23	0	0.65504	0	0.928317	0	8.18653	6.54498	8.12916	3	14	20	pcu	0	Zn	3183.23	0.65504	0.928317	337	140	203	680
str_m2_o12_o22_pcu_sym.4	9.54924	0.365361	235.228	0.294753	0.0770607	34.4245	9.25449	96.9133	0.2883	78.9083	2613	0	0.58344	0	0.724961	0	6.62029	4.95359	6.58906	2	12	22	pcu	0	Cu	2613	0.58344	0.724961	410	230	44	684
str_m1_o14_o24_pcu_sym.18	11.2042	0.54282	185.766	0.434915	0.0585536	66.8488	10.7692	96.1183	0.484266	89.2131	2949.89	0	0.67026	0	0.956311	0	11.7269	7.11821	11.7269	1	14	24	pcu	0	Zn	2949.89	0.67026	0.956311	459	167	62	688
str_m3_o1_o4_pcu_sym.1	10.3365	0.276886	335.981	0.716341	0.0975538	66.0873	9.62018	93.0698	0.179333	64.7676	2268.93	0	0.58812	0	0.705344	0	8.17918	6.24962	8.17623	3	1	4	pcu	0	Zn	2268.93	0.58812	0.705344	304	218	166	688
str_m2_o4_o12_pcu_sym.1	9.78065	0.268049	328.395	0.624545	0.091372	61.5167	9.1561	93.6145	0.176677	65.9122	2123.57	0	0.57654	0	0.689623	0	7.94001	6.76441	7.94001	2	4	12	pcu	0	Cu	2123.57	0.57654	0.689623	313	235	146	694
str_m5_o19_o22_sra_sym.1	8.05078	0.26707	271.303	0.291043	0.0519888	50.3838	7.75973	96.3849	0.215081	80.5337	2067.07	0	0.51956	0	0.593915	0	6.70482	6.19058	6.69653	9	19	22	sra	0	V	2067.07	0.51956	0.593915	369	278	55	702
str_m3_o1_o12_pcu_sym.1	10.1037	0.461234	197.152	0.334244	0.069075	43.5497	9.76942	96.6919	0.392159	85.0239	2679.58	0	0.64562	0	0.836153	0	8.78628	6.70732	8.78628	3	1	12	pcu	0	Zn	2679.58	0.64562	0.836153	448	212	47	707
str_m2_o1_o11_pcu_sym.6	10.1002	0.554956	163.801	0.214274	0.0656596	29.3706	9.88597	97.8785	0.489296	88.1685	2779.92	0	0.65932	0	0.876189	0	9.26387	7.50049	9.26368	2	1	11	pcu	0	Cu	2779.92	0.65932	0.876189	484	205	21	710
str_m2_o4_o11_pcu_sym.3	9.49684	0.365895	233.595	0.378746	0.0903663	37.721	9.11809	96.0119	0.275529	75.3027	2225.02	0	0.58178	0	0.702833	0	8.00595	6.42843	8.00595	2	4	11	pcu	0	Cu	2225.02	0.58178	0.702833	414	236	65	715
str_m1_o10_o18_pcu_sym.1	10.7387	0.665337	145.263	0.282342	0.0631764	40.222	10.4564	97.3708	0.602161	90.5046	4031.68	0	0.7234	0	1.05461	0	8.13758	6.38061	8.08333	1	10	18	pcu	0	Zn	4031.68	0.7234	1.05461	499	182	35	716
str_m3_o4_o11_pcu_sym.1	9.73376	0.336963	259.981	0.50982	0.106768	42.9753	9.22394	94.7624	0.230195	68.3147	2189.86	0	0.58386	0	0.701897	0	7.95408	6.27262	7.95408	3	4	11	pcu	0	Zn	2189.86	0.58386	0.701897	386	234	99	719
str_m3_o10_o20_pcu_sym.1	12.4077	0.289242	386.077	1.12348	0.0501326	201.691	11.2843	90.9454	0.239109	82.6676	3070.45	0	0.69448	0	0.90733	0	7.96142	5.3429	7.95508	3	10	20	pcu	0	Zn	3070.45	0.69448	0.90733	261	149	309	719
str_m2_o1_o12_pcu_sym.3	9.58089	0.513146	168.038	0.231568	0.0643125	32.4061	9.34933	97.583	0.448833	87.467	2666.89	0	0.65306	0	0.856241	0	8.72654	7.48692	8.72654	2	1	12	pcu	0	Cu	2666.89	0.65306	0.856241	478	226	28	732
str_m5_o11_o11_sra_sym.1	8.38537	0.419328	179.974	0.151846	0.0518255	26.3696	8.23352	98.1892	0.367503	87.6408	2141.42	0	0.59356	0	0.72279	0	8.45723	7.70284	8.45723	9	11	11	sra	0	V	2141.42	0.59356	0.72279	463	265	11	739
str_m3_o4_o12_pcu_sym.1	8.72874	0.314106	250.103	0.39914	0.0944969	38.0146	8.3296	95.4273	0.219609	69.9156	1988.26	0	0.56074	0	0.657572	0	8.21102	5.81197	8.21102	3	4	12	pcu	0	Zn	1988.26	0.56074	0.657572	399	260	82	741
str_m3_o11_o14_pcu_sym.1	10.2016	0.389298	235.846	0.576407	0.0893314	58.0721	9.62518	94.3498	0.299966	77.0532	2851.31	0	0.62242	0	0.794691	0	7.26608	5.36144	7.24607	3	11	14	pcu	0	Zn	2851.31	0.62242	0.794691	408	217	122	747
str_m2_o4_o23_pcu_sym.8	12.5823	0.500027	226.469	0.935537	0.0847621	99.3349	11.6467	92.5646	0.415265	83.0485	3258.34	0	0.63748	0	0.944067	0	8.24564	5.81305	8.06625	2	4	23	pcu	0	Cu	3258.34	0.63748	0.944067	425	130	192	747
str_m2_o1_o22_pcu_sym.1	9.43241	0.287655	295.116	0.658646	0.083968	70.5961	8.77376	93.0172	0.203687	70.8095	2129.3	0	0.5535	0	0.649906	0	8.45396	4.67727	8.45326	2	1	22	pcu	0	Cu	2129.3	0.5535	0.649906	344	247	170	761
str_m3_o11_o16_pcu_sym.1	12.1695	0.32457	337.448	1.10273	0.0959416	103.444	11.0668	90.9386	0.228628	70.4404	2856.3	0	0.62556	0	0.848542	0	7.98961	6.23887	7.98961	3	11	16	pcu	0	Zn	2856.3	0.62556	0.848542	302	155	311	768
str_m3_o10_o21_pcu_sym.1	10.5302	0.352694	268.708	0.804428	0.0573965	126.138	9.72577	92.3608	0.295298	83.7263	2664.36	0	0.6647	0	0.81758	0	7.52282	5.28851	7.5199	3	10	21	pcu	0	Zn	2664.36	0.6647	0.81758	375	215	198	788
str_m1_o5_o9_pcu_sym.3	8.598	0.406503	190.36	0.371299	0.0561924	59.4687	8.2267	95.6816	0.350311	86.1766	2422.25	0	0.60804	0	0.734542	0	9.06223	5.30407	9.06223	1	5	9	pcu	0	Zn	2422.25	0.60804	0.734542	452	266	75	793
str_m2_o10_o19_pcu_sym.3	7.70022	0.341315	203.044	0.292197	0.0506049	51.9668	7.40802	96.2053	0.29071	85.1736	2288.55	0	0.62708	0	0.681723	0	7.03938	5.41585	7.02299	2	10	19	pcu	0	Cu	2288.55	0.62708	0.681723	442	293	59	794
str_m5_o11_o13_sra_sym.1	10.8805	0.30538	320.665	0.95117	0.0742148	115.348	9.92934	91.258	0.231165	75.6975	2252.97	0	0.5868	0	0.746707	0	8.36954	6.87824	8.09864	9	11	13	sra	0	V	2252.97	0.5868	0.746707	320	203	274	797
str_m2_o14_o27_pcu_sym.3	16.6084	0.276051	541.479	1.75304	0.103345	152.666	14.8554	89.4449	0.172705	62.5629	3157.87	0	0.65698	0	1.00041	0	9.91461	7.63846	9.91461	2	14	27	pcu	0	Cu	3157.87	0.65698	1.00041	149	49	608	806
str_m3_o11_o22_pcu_sym.1	8.407	0.583779	129.609	0.184313	0.0699855	23.7023	8.22269	97.8076	0.513794	88.0116	2803.01	0	0.6139	0	0.809551	0	8.65914	5.16813	8.65914	3	11	22	pcu	0	Zn	2803.01	0.6139	0.809551	524	267	22	813
str_m3_o4_o13_pcu_sym.1	10.6473	0.299318	320.148	0.944531	0.103744	81.9403	9.70278	91.1289	0.195574	65.34	2204.02	0	0.58822	0	0.742994	0	8.37704	6.90415	8.37704	3	4	13	pcu	0	Zn	2204.02	0.58822	0.742994	321	216	289	826
str_m2_o14_o21_pcu_sym.1	9.78274	0.541526	162.586	0.534493	0.0710845	67.6721	9.24824	94.5364	0.470442	86.8733	2786.08	0	0.63166	0	0.86412	0	8.76959	7.54332	8.763	2	14	21	pcu	0	Cu	2786.08	0.63166	0.86412	486	231	111	828
str_m5_o6_o27_sra_sym.1	15.1787	0.620764	220.064	1.3894	0.0575749	217.189	13.7893	90.8463	0.563189	90.7252	3395.29	0	0.73538	0	1.48144	0	13.181	12.8805	13.1733	9	6	27	sra	0	V	3395.29	0.73538	1.48144	429	77	326	832
str_m1_o15_o17_pcu_sym.2	10.4503	0.700943	134.181	0.576	0.074149	69.9133	9.87432	94.4882	0.626794	89.4215	3225.11	0	0.68048	0	1.08002	0	10.8725	7.42929	10.8725	1	15	17	pcu	0	Zn	3225.11	0.68048	1.08002	517	206	114	837
str_m1_o9_o11_pcu_sym.24	8.77272	0.578165	136.56	0.368922	0.0608547	54.5611	8.4038	95.7947	0.51731	89.4745	2713.83	0	0.63684	0	0.880759	0	10.7385	6.14088	10.7385	1	9	11	pcu	0	Zn	2713.83	0.63684	0.880759	512	256	71	839
str_m2_o1_o10_pcu_sym.3	8.78192	0.285275	277.057	0.69836	0.105543	59.5512	8.08356	92.0478	0.179731	63.0029	2196.77	0	0.60196	0	0.666782	0	7.28645	5.45811	7.27555	2	1	10	pcu	0	Cu	2196.77	0.60196	0.666782	360	272	214	846
str_m3_o12_o22_pcu_sym.1	8.0266	0.616651	117.148	0.177644	0.0681589	23.4568	7.84896	97.7868	0.548493	88.9469	2878.71	0	0.6144	0	0.810745	0	8.31421	4.83771	8.31421	3	12	22	pcu	0	Zn	2878.71	0.6144	0.810745	550	276	23	849
str_m2_o5_o21_pcu_sym.2	8.56803	0.522525	147.576	0.409507	0.0408954	90.1218	8.15852	95.2205	0.481629	92.1735	3364.31	0	0.72264	0	0.995845	0	8.53911	5.84648	8.35116	2	5	21	pcu	0	Cu	3364.31	0.72264	0.995845	496	271	89	856
str_m2_o11_o13_pcu_sym.3	8.38727	0.708423	106.554	0.17042	0.0592222	25.8988	8.21685	97.9681	0.649201	91.6403	3369.93	0	0.7004	0	1.07577	0	9.41857	7.65167	9.41857	2	11	13	pcu	0	Cu	3369.93	0.7004	1.07577	572	268	17	857
str_m2_o11_o22_pcu_sym.3	7.6926	0.584885	118.371	0.181814	0.0622874	26.2706	7.51078	97.6365	0.522598	89.3505	2855.45	0	0.61508	0	0.811394	0	8.62866	4.83247	8.62465	2	11	22	pcu	0	Cu	2855.45	0.61508	0.811394	546	291	25	862
str_m5_o1_o11_sra_sym.1	10.4906	0.136608	691.143	1.06337	0.0937563	102.077	9.42723	89.8636	0.0428513	31.3682	1798.93	0	0.54328	0	0.5939	0	7.97546	7.49763	7.97546	9	1	11	sra	0	V	1798.93	0.54328	0.5939	95	222	550	867
str_m2_o18_o21_pcu_sym.1	13.2714	0.8138	146.771	1.16074	0.0764011	136.734	12.1107	91.2538	0.737399	90.6118	4172.97	0	0.72036	0	1.33376	0	9.02495	8.29477	9.02495	2	18	21	pcu	0	Cu	4172.97	0.72036	1.33376	498	117	275	890
str_m6_o55_o57_etb_sym.1	5.90391	0.131029	405.524	0.513129	0.0425534	108.526	5.39078	91.3087	0.0884752	67.5236	976.304	0	0.38486	0	0.360256	0	10.5024	10.152	10.5024	10	55	57	etb	0	Ba	976.304	0.38486	0.360256	237	386	268	891
str_m6_o44_o57_etb_sym.1	5.8112	0.148353	352.542	0.464098	0.0398863	104.72	5.3471	92.0137	0.108467	73.114	1122.05	0	0.401	0	0.376339	0	9.88373	9.48577	9.88373	10	44	57	etb	0	Ba	1122.05	0.401	0.376339	290	389	216	895
str_m2_o1_o16_pcu_sym.1	12.8274	0.201467	573.031	1.38693	0.121307	102.899	11.4405	89.1878	0.0801601	39.7883	2331.81	0	0.61054	0	0.772948	0	7.81524	7.30203	7.66944	2	1	16	pcu	0	Cu	2331.81	0.61054	0.772948	136	144	630	910
str_m2_o12_o25_pcu_sym.3	20.4126	0.306141	600.095	2.62873	0.0659995	358.466	17.7839	87.122	0.240141	78.4414	4603.94	0	0.73298	0	1.24704	0	7.64992	6.36227	7.64992	2	12	25	pcu	0	Cu	4603.94	0.73298	1.24704	127	9	775	911
str_m1_o15_o24_pcu_sym.2	12.5963	0.214851	527.651	1.33034	0.0874842	136.86	11.2659	89.4386	0.127367	59.2815	2136.18	0	0.58256	0	0.731351	0	11.8197	6.83934	11.8183	1	15	24	pcu	0	Zn	2136.18	0.58256	0.731351	152	150	609	911
str_m6_o50_o56_etb_sym.1	4.29705	0.110955	348.549	0.25502	0.0403446	56.8894	4.04203	94.0652	0.0706108	63.6389	802.064	0	0.30626	0	0.259566	0	7.27341	6.65536	7.27341	10	50	56	etb	0	Ba	802.064	0.30626	0.259566	292	509	132	933
str_m6_o42_o53_etb_sym.1	5.97411	0.204444	262.991	0.435745	0.0375702	104.384	5.53837	92.7061	0.166874	81.6233	1104.9	0	0.41892	0	0.412152	0	11.2655	10.4868	11.2655	10	42	53	etb	0	Ba	1104.9	0.41892	0.412152	379	374	184	937
str_m3_o16_o22_pcu_sym.1	12.0347	0.277296	390.603	1.20068	0.116875	92.459	10.8341	90.0232	0.160421	57.8519	2552.3	0	0.57598	0	0.764881	0	7.72679	5.94831	7.72679	3	16	22	pcu	0	Zn	2552.3	0.57598	0.764881	255	165	518	938
str_m3_o4_o19_pcu_sym.1	6.74519	0.627843	96.6909	0.163979	0.0628329	23.4878	6.58121	97.569	0.56501	89.9922	2509.86	0	0.62096	0	0.809002	0	8.82198	7.08197	8.82198	3	4	19	pcu	0	Zn	2509.86	0.62096	0.809002	594	319	29	942
str_m6_o57_o57_etb_sym.1	5.54953	0.120149	415.698	0.501739	0.0413797	109.127	5.04779	90.9589	0.0787696	65.5597	892.667	0	0.35678	0	0.323428	0	10.4086	10.1745	10.4062	10	57	57	etb	0	Ba	892.667	0.35678	0.323428	226	421	308	955
str_m6_o56_o57_etb_sym.1	5.39949	0.158518	306.56	0.415202	0.0442531	84.442	4.98429	92.3104	0.114265	72.0833	942.622	0	0.3815	0	0.351481	0	10.375	9.97233	10.3717	10	56	57	etb	0	Ba	942.622	0.3815	0.351481	333	427	199	959
str_m3_o22_o27_pcu_sym.1	17.1864	0.226874	681.776	2.37314	0.072184	295.886	14.8132	86.1918	0.15469	68.1833	3131.11	0	0.65302	0	1.01751	0	9.89714	7.57878	9.89714	3	22	27	pcu	0	Zn	3131.11	0.65302	1.01751	100	52	817	969
str_m6_o50_o55_etb_sym.1	4.21982	0.0946159	401.395	0.328368	0.0389341	75.9055	3.89145	92.2184	0.0556818	58.8504	812.368	0	0.30946	0	0.266195	0	7.45667	6.7596	7.45667	10	50	55	etb	0	Ba	812.368	0.30946	0.266195	240	525	204	969
str_m5_o5_o5_sra_sym.1	5.46612	0.311451	157.955	0.253519	0.046234	49.3505	5.2126	95.362	0.265217	85.1553	1868.65	0	0.596	0	0.5791	0	6.63286	6.34207	6.6314	9	5	5	sra	0	V	1868.65	0.596	0.5791	490	401	86	977
str_m2_o10_o11_pcu_sym.1	5.85476	0.324002	162.632	0.322799	0.0747815	38.8491	5.53196	94.4866	0.24922	76.9194	1715.94	0	0.56148	0	0.563062	0	6.49368	5.43368	6.46057	2	10	11	pcu	0	Cu	1715.94	0.56148	0.563062	485	377	115	977
str_m3_o1_o22_pcu_sym.1	9.80178	0.295554	298.477	0.928682	0.0948025	88.1637	8.8731	90.5254	0.200752	67.9238	2273.16	0	0.5583	0	0.65939	0	8.52479	4.5568	8.52479	3	1	22	pcu	0	Zn	2273.16	0.5583	0.65939	341	244	394	979
str_m3_o14_o27_pcu_sym.1	16.596	0.256288	582.796	2.17284	0.104385	187.342	14.4231	86.9074	0.151904	59.2707	3181.04	0	0.65948	0	1.00015	0	9.98899	7.5268	9.98899	3	14	27	pcu	0	Zn	3181.04	0.65948	1.00015	131	64	785	980
str_m2_o1_o26_pcu_sym.1	9.14503	0.701679	117.298	0.660942	0.0653282	91.0552	8.48409	92.7727	0.636351	90.6897	3460.05	0	0.71118	0	1.19951	0	9.57848	7.47244	9.34643	2	1	26	pcu	0	Cu	3460.05	0.71118	1.19951	549	252	180	981
str_m3_o22_o25_pcu_sym.1	17.0944	0.236023	651.842	2.4194	0.100918	215.764	14.675	85.8468	0.135104	57.2421	3226.68	0	0.63586	0	0.916653	0	8.77365	5.13188	8.44664	3	22	25	pcu	0	Zn	3226.68	0.63586	0.916653	107	57	830	994
str_m2_o12_o26_pcu_sym.21	8.00044	0.746472	96.4589	0.435883	0.05891	66.5922	7.56455	94.5518	0.687563	92.1082	4436.31	0	0.72526	0	1.29381	0	8.28005	7.15042	8.28005	2	12	26	pcu	0	Cu	4436.31	0.72526	1.29381	597	289	108	994
str_m6_o55_o56_etb_sym.1	5.73176	0.175478	293.973	0.492918	0.044042	100.728	5.23884	91.4002	0.131436	74.9017	1044.7	0	0.3996	0	0.384438	0	10.553	10.1312	10.553	10	55	56	etb	0	Ba	1044.7	0.3996	0.384438	347	397	257	1001
str_m2_o22_o25_pcu_sym.17	17.0557	0.222818	688.908	2.50137	0.0903017	249.302	14.5543	85.3341	0.132517	59.473	3145.01	0	0.63146	0	0.904763	0	8.66351	5.24256	8.48679	2	22	25	pcu	0	Cu	3145.01	0.63146	0.904763	97	60	845	1002
str_m1_o14_o15_pcu_sym.4	6.6109	0.59103	100.668	0.345984	0.0618137	50.3748	6.26491	94.7665	0.529216	89.5414	2714.11	0	0.64718	0	0.892747	0	12.0325	7.13655	11.9279	1	14	15	pcu	0	Zn	2714.11	0.64718	0.892747	582	335	98	1015
str_m2_o4_o16_pcu_sym.1	10.9644	0.170349	579.283	1.23071	0.140018	79.107	9.73372	88.7754	0.0303305	17.805	1870.81	0	0.543	0	0.635881	0	7.73122	7.30241	7.62616	2	4	16	pcu	0	Cu	1870.81	0.543	0.635881	132	214	674	1020
str_m3_o22_o28_pcu_sym.1	15.3807	0.332333	416.529	1.80859	0.0845508	192.515	13.5721	88.2412	0.247782	74.5584	3237.48	0	0.64654	0	0.994101	0	9.18122	6.41449	8.45658	3	22	28	pcu	0	Zn	3237.48	0.64654	0.994101	225	82	713	1020
str_m2_o22_o26_pcu_sym.17	6.45254	0.692091	83.9093	0.21722	0.0671998	29.092	6.23532	96.6336	0.624891	90.2903	2790.96	0	0.6282	0	0.943008	0	9.42821	7.34936	9.32103	2	22	26	pcu	0	Cu	2790.96	0.6282	0.943008	637	337	52	1026
str_m3_o14_o23_pcu_sym.1	13.5137	0.34617	351.341	1.45017	0.110048	118.599	12.0636	89.2689	0.236122	68.2098	3102.18	0	0.61374	0	0.857636	0	8.45281	5.92003	8.45281	3	14	23	pcu	0	Zn	3102.18	0.61374	0.857636	291	120	626	1037
str_m6_o43_o49_etb_sym.1	4.82106	0.130531	332.409	0.411601	0.0465271	79.6184	4.40946	91.4624	0.0840035	64.3554	979.623	0	0.3527	0	0.309647	0	8.54537	7.57272	8.54295	10	43	49	etb	0	Ba	979.623	0.3527	0.309647	308	476	254	1038
str_m2_o1_o2_pcu_sym.2	7.18779	0.722708	89.5108	0.405161	0.0688639	52.9516	6.78263	94.3632	0.653844	90.4714	3210.92	2.12481	0.68578	0	1.05394	0	8.99626	7.14734	8.99626	2	1	2	pcu	0	Cu	3213.04	0.68578	1.05394	615	308	119	1042
str_m6_o44_o49_etb_sym.1	3.96038	0.146128	243.92	0.204618	0.0354098	52.0072	3.75576	94.8334	0.110718	75.7679	867.541	0	0.32036	0	0.265138	0	7.24713	6.28929	7.23347	10	44	49	etb	0	Ba	867.541	0.32036	0.265138	402	543	97	1042
str_m2_o19_o25_pcu_sym.2	23.8411	0.542768	395.325	3.18065	0.0455577	628.342	20.6604	86.659	0.49721	91.6064	5329.59	0	0.80272	0	1.7051	0	10.5418	7.19091	10.5411	2	19	25	pcu	0	Cu	5329.59	0.80272	1.7051	247	1	795	1043
str_m2_o16_o21_pcu_sym.2	9.99208	0.680884	132.076	0.884648	0.0721973	110.279	9.10743	91.1465	0.608687	89.3965	3704.68	0	0.6629	0	1.04145	0	7.99061	7.24335	7.99061	2	16	21	pcu	0	Cu	3704.68	0.6629	1.04145	521	237	286	1044
str_m5_o1_o5_sra_sym.1	8.08561	0.184617	394.17	0.800276	0.0811053	88.8042	7.28534	90.1025	0.103512	56.0684	1833.91	0	0.56312	0	0.582135	0	6.48783	5.83769	6.45801	9	1	5	sra	0	V	1833.91	0.56312	0.582135	249	296	500	1045
str_m3_o17_o19_pcu_sym.1	8.16432	0.859309	85.5093	0.50301	0.0656735	68.9333	7.66131	93.8389	0.793635	92.3574	4118.36	0	0.75402	0	1.45398	0	10.3611	8.26144	10.3611	3	17	19	pcu	0	Zn	4118.36	0.75402	1.45398	629	284	137	1050
str_m6_o44_o48_etb_sym.1	4.08476	0.155912	235.793	0.224362	0.036458	55.3859	3.8604	94.5073	0.119454	76.6162	888.934	0	0.32594	0	0.274129	0	7.23395	6.28858	7.21481	10	44	48	etb	0	Ba	888.934	0.32594	0.274129	409	530	113	1052
str_m1_o9_o22_pcu_sym.61	7.78894	0.476905	146.99	0.668529	0.0762098	78.95	7.12041	91.417	0.400696	84.0199	2171.76	0	0.53898	0	0.670131	0	11.5514	4.48458	11.5514	1	9	22	pcu	0	Zn	2171.76	0.53898	0.670131	497	302	256	1055
str_m5_o2_o27_sra_sym.1	18.101	0.476095	342.178	2.17428	0.0643308	304.185	15.9268	87.9881	0.411764	86.4878	2962.49	0	0.69292	0	1.26784	0	12.3619	12.0471	12.3598	9	2	27	sra	0	V	2962.49	0.69292	1.26784	299	31	728	1058
str_m5_o2_o20_sra_sym.1	5.97644	0.348367	154.4	0.442638	0.0380015	104.831	5.5338	92.5936	0.310366	89.0916	2039	0	0.4632	0	0.542374	0	5.92883	5.29107	5.92475	9	2	20	sra	0	V	2039	0.4632	0.542374	494	376	190	1060
str_m2_o22_o27_pcu_sym.7	17.2126	0.200681	771.941	2.83379	0.064573	394.965	14.3788	83.5366	0.136108	67.823	3024.67	0	0.65108	0	1.014	0	9.92805	7.67939	9.8255	2	22	27	pcu	0	Cu	3024.67	0.65108	1.014	78	65	921	1064
str_m5_o6_o19_sra_sym.1	19.013	0.375587	455.599	2.80697	0.0503068	502.172	16.206	85.2366	0.32528	86.6058	3223.07	0	0.71624	0	1.1645	0	9.30348	8.59654	9.2842	9	6	19	sra	0	V	3223.07	0.71624	1.1645	189	26	850	1065
str_m6_o44_o55_etb_sym.1	4.90058	0.252019	175.007	0.303198	0.0399811	68.2517	4.59738	93.813	0.212038	84.1357	1199	0	0.42138	0	0.415017	0	9.9886	9.46967	9.9886	10	44	55	etb	0	Ba	1199	0.42138	0.415017	470	457	139	1066
str_m5_o5_o11_sra_sym.1	5.15176	0.409253	113.294	0.223849	0.056272	35.8019	4.92791	95.6549	0.352981	86.2501	1993.37	0	0.58776	0	0.637835	0	6.87804	5.90833	6.84054	9	5	11	sra	0	V	1993.37	0.58776	0.637835	558	432	77	1067
str_m2_o16_o27_pcu_sym.25	7.76491	0.671356	104.094	0.584005	0.0716901	73.3162	7.1809	92.4789	0.599666	89.3216	3864.22	0.364248	0.70326	0	1.29496	0	10.6479	8.72779	10.645	2	16	27	pcu	0	Cu	3864.58	0.70326	1.29496	576	300	194	1070
str_m2_o10_o12_pcu_sym.1	5.64996	0.309001	164.562	0.423726	0.0873712	43.6475	5.22624	92.5004	0.221629	71.7246	1540.27	0	0.54772	0	0.531022	0	6.25237	5.36776	6.25237	2	10	12	pcu	0	Cu	1540.27	0.54772	0.531022	483	398	193	1074
str_m6_o47_o54_etb_sym.1	5.62219	0.236268	214.163	0.475019	0.035986	118.801	5.14717	91.551	0.200281	84.7689	1130.29	0	0.43552	0	0.446614	0	10.5317	9.9794	10.5317	10	47	54	etb	0	Ba	1130.29	0.43552	0.446614	433	411	248	1092
str_m3_o4_o17_pcu_sym.1	12.8753	0.26358	439.63	1.5908	0.117418	121.934	11.2845	87.6445	0.146162	55.4528	2370.63	0	0.60542	0	0.804941	0	8.78924	7.40089	8.78924	3	4	17	pcu	0	Zn	2370.63	0.60542	0.804941	199	148	748	1095
str_m6_o43_o48_etb_sym.1	4.68605	0.156273	269.877	0.391602	0.0466956	75.4765	4.29444	91.6432	0.109577	70.1192	996.558	0	0.35726	0	0.318531	0	8.55486	7.58489	8.55486	10	43	48	etb	0	Ba	996.558	0.35726	0.318531	372	484	240	1096
str_m5_o16_o27_sra_sym.1	17.0519	0.276181	555.677	2.67928	0.114128	211.285	14.3726	84.2875	0.162053	58.6763	3188.53	0	0.63976	0	1.00224	0	10.4583	10.0908	10.4583	9	16	27	sra	0	V	3188.53	0.63976	1.00224	144	66	891	1101
str_m3_o16_o16_pcu_sym.1	14.3866	0.451751	286.617	1.58219	0.0975127	146.029	12.8044	89.0023	0.354238	78.4145	3135.84	0	0.64108	0	0.984698	0	9.87866	6.97444	9.81318	3	16	16	pcu	0	Zn	3135.84	0.64108	0.984698	352	100	652	1104
str_m1_o5_o24_pcu_sym.1	5.55254	0.461793	108.215	0.342436	0.0322369	95.6023	5.2101	93.8328	0.429556	93.0192	3390.23	0	0.74486	0	1.05188	0	10.3754	7.93316	10.3718	1	5	24	pcu	0	Zn	3390.23	0.74486	1.05188	567	402	138	1107
str_m3_o13_o13_pcu_sym.1	6.31473	0.865267	65.6821	0.256645	0.0729766	31.6513	6.05809	95.9358	0.792291	91.566	3788.14	0	0.71532	0	1.24056	0	10.8606	9.1799	10.8606	3	13	13	pcu	0	Zn	3788.14	0.71532	1.24056	698	344	66	1108
str_m6_o42_o43_etb_sym.1	4.93929	0.164749	269.825	0.432652	0.0493	78.9832	4.50664	91.2406	0.115449	70.0758	1072.28	0	0.36698	0	0.336204	0	8.31593	7.49489	8.22591	10	42	43	etb	0	Ba	1072.28	0.36698	0.336204	373	463	276	1112
str_m3_o1_o27_pcu_sym.1	6.51414	0.690051	84.9608	0.404694	0.0622016	58.5555	6.10945	93.7875	0.62785	90.9859	3918.25	0	0.7345	0	1.29198	0	10.1416	7.67765	10.0632	3	1	27	pcu	0	Zn	3918.25	0.7345	1.29198	633	343	141	1117
str_m6_o45_o55_etb_sym.1	4.40893	0.155895	254.532	0.354332	0.0325724	97.9044	4.05459	91.9633	0.123323	79.1062	970.079	0	0.36058	0	0.335701	0	9.52471	8.73401	9.52471	10	45	55	etb	0	Ba	970.079	0.36058	0.335701	394	508	218	1120
str_m3_o1_o2_pcu_sym.1	12.6596	0.603888	188.672	1.26458	0.0713341	159.548	11.395	90.0109	0.532554	88.1875	3484.79	0	0.68844	0	1.0662	0	8.95837	6.90567	8.95837	3	1	2	pcu	0	Zn	3484.79	0.68844	1.0662	456	145	520	1121
str_m2_o5_o6_pcu_sym.5	14.7687	0.309814	429.026	2.02119	0.0614604	295.975	12.7475	86.3143	0.248354	80.1622	3352.19	0	0.71112	0	1.01374	0	8.57064	5.84013	8.57064	2	5	6	pcu	0	Cu	3352.19	0.71112	1.01374	213	101	808	1122
str_m2_o17_o24_pcu_sym.5	18.7206	0.399853	421.369	2.88107	0.0914701	283.477	15.8395	84.6101	0.308382	77.124	3675.08	0	0.68246	0	1.11546	0	9.91967	7.3482	9.91967	2	17	24	pcu	0	Cu	3675.08	0.68246	1.11546	219	34	877	1130
str_m6_o42_o44_etb_sym.1	4.35873	0.142867	274.581	0.371784	0.0420167	79.6362	3.98694	91.4704	0.10085	70.5903	964.079	0	0.337	0	0.291462	0	7.04391	6.22592	7.03033	10	42	44	etb	0	Ba	964.079	0.337	0.291462	364	518	253	1135
str_m6_o46_o54_etb_sym.1	6.11762	0.113197	486.397	0.634682	0.0475137	120.221	5.48293	89.6253	0.0656829	58.0255	970.76	0	0.3987	0	0.368354	0	9.26063	8.11033	9.26063	10	46	54	etb	0	Ba	970.76	0.3987	0.368354	167	382	587	1136
str_m3_o10_o11_pcu_sym.1	9.81323	0.175019	504.627	1.20566	0.0832584	130.328	8.60757	87.714	0.0917603	52.4289	1815.84	0	0.59468	0	0.613647	0	7.10432	5.25785	7.10432	3	10	11	pcu	0	Zn	1815.84	0.59468	0.613647	162	250	741	1153
str_m3_o19_o25_pcu_sym.1	7.01297	0.569542	110.82	0.611548	0.0406402	135.431	6.40142	91.2798	0.528902	92.8644	5332.82	0	0.80374	0	1.70843	0	10.6623	7.4972	10.6623	3	19	25	pcu	0	Zn	5332.82	0.80374	1.70843	563	328	271	1162
str_m2_o5_o7_pcu_sym.1	15.3098	0.286321	481.238	2.42593	0.0716136	304.878	12.8839	84.1544	0.214707	74.9884	3140.25	0	0.68552	0	0.975549	0	8.48016	5.83399	8.48016	2	5	7	pcu	0	Cu	3140.25	0.68552	0.975549	169	97	897	1163
str_m2_o13_o15_pcu_sym.5	11.7924	0.297135	357.182	1.36017	0.0997601	122.71	10.4322	88.4657	0.197375	66.4261	2421.59	0	0.57922	0	0.763309	0	9.22889	5.65208	9.22889	2	13	15	pcu	0	Cu	2421.59	0.57922	0.763309	289	184	697	1170
str_m5_o18_o27_sra_sym.1	18.8578	0.391628	433.37	3.26429	0.10919	269.059	15.5935	82.69	0.282438	72.119	3472.38	0	0.66612	0	1.13846	0	10.5397	10.0656	10.5374	9	18	27	sra	0	V	3472.38	0.66612	1.13846	207	39	936	1182
str_m2_o4_o17_pcu_sym.3	13.7123	0.18538	665.72	2.36032	0.119787	177.338	11.352	82.7869	0.0655926	35.3828	2321.75	0	0.599	0	0.790368	0	8.85774	7.5491	8.85774	2	4	17	pcu	0	Cu	2321.75	0.599	0.790368	103	146	934	1183
str_m3_o1_o25_pcu_sym.1	19.0445	0.363225	471.884	3.53434	0.0800946	397.143	15.5101	81.4417	0.283131	77.9491	4135.94	0	0.71976	0	1.17327	0	9.09574	6.04157	8.8762	3	1	25	pcu	0	Zn	4135.94	0.71976	1.17327	178	42	963	1183
str_m2_o24_o29_pcu_sym.1	16.7218	0.296271	507.969	2.93807	0.0927188	285.192	13.7838	82.4297	0.203553	68.7048	3512.34	0	0.66952	0	1.06462	0	8.73802	6.12004	8.73802	2	24	29	pcu	0	Cu	3512.34	0.66952	1.06462	161	78	946	1185
str_m2_o4_o18_pcu_sym.11	12.828	0.175703	657.085	2.07043	0.136857	136.155	10.7576	83.8601	0.038846	22.1089	2121.87	0	0.57242	0	0.723226	0	7.91325	6.98904	7.54636	2	4	18	pcu	0	Cu	2121.87	0.57242	0.723226	106	170	910	1186
str_m6_o44_o56_etb_sym.1	4.19739	0.304924	123.889	0.248136	0.0434884	51.3522	3.94926	94.0883	0.261435	85.7379	1192.13	0	0.42034	0	0.40664	0	9.9464	9.56137	9.9464	10	44	56	etb	0	Ba	1192.13	0.42034	0.40664	537	521	131	1189
str_m2_o18_o22_pcu_sym.4	14.7155	0.230692	574.095	2.58489	0.145434	159.962	12.1306	82.4342	0.0852576	36.9573	3090.51	0	0.59656	0	0.839169	0	7.40278	6.1761	7.37327	2	18	22	pcu	0	Cu	3090.51	0.59656	0.839169	135	116	944	1195
str_m2_o10_o21_pcu_sym.9	4.87434	0.540261	81.1998	0.246156	0.0544396	40.6948	4.62819	94.95	0.485822	89.9235	2589.9	0	0.65044	0	0.788978	0	6.96557	5.42359	6.95116	2	10	21	pcu	0	Cu	2589.9	0.65044	0.788978	646	455	95	1196
str_m5_o2_o13_sra_sym.1	13.4443	0.367108	329.6	1.68853	0.0744182	204.208	11.7558	87.4406	0.29269	79.7285	2459.92	0	0.6126	0	0.885418	0	9.82183	9.41119	9.8133	9	2	13	sra	0	V	2459.92	0.6126	0.885418	312	127	759	1198
str_m2_o1_o25_pcu_sym.2	18.9599	0.312973	545.222	4.02016	0.0754904	479.285	14.9398	78.7965	0.237482	75.8795	4039.12	0	0.71562	0	1.15706	0	9.06658	6.15034	9.06658	2	1	25	pcu	0	Cu	4039.12	0.71562	1.15706	147	46	1007	1200
str_m2_o18_o18_pcu_sym.19	17.6176	0.27757	571.238	3.53035	0.119799	265.22	14.0872	79.9612	0.15777	56.8399	3156.1	0	0.6235	0	0.977476	0	8.94099	7.93724	8.94099	2	18	18	pcu	0	Cu	3156.1	0.6235	0.977476	138	73	993	1204
str_m2_o12_o14_pcu_sym.12	8.51129	0.273662	279.913	0.871287	0.103876	75.49	7.64	89.7632	0.169786	62.0423	2264.3	8.23841	0.56728	0.01064	0.684943	0.0128469	6.69086	5.1784	6.67811	2	12	14	pcu	0	Cu	2272.54	0.57792	0.69779	357	285	566	1208
str_m3_o16_o20_pcu_sym.1	6.21792	0.702172	79.6974	0.47347	0.0588713	72.382	5.74445	92.3854	0.643301	91.6158	3947.07	0	0.73342	0	1.37288	0	10.5654	9.2482	10.4505	3	16	20	pcu	0	Zn	3947.07	0.73342	1.37288	651	364	197	1212
str_m3_o12_o15_pcu_sym.1	11.0461	0.164348	604.908	1.67113	0.126105	119.267	9.37501	84.8713	0.0382426	23.2693	2318.94	0	0.56826	0	0.663478	0	6.65891	5.95922	6.65891	3	12	15	pcu	0	Zn	2318.94	0.56826	0.663478	124	225	864	1213
str_m6_o49_o56_etb_sym.1	3.68635	0.10941	303.238	0.324312	0.0428489	68.1186	3.36204	91.2024	0.0665607	60.8362	717.015	0	0.29228	0	0.235649	0	8.26653	7.61068	8.10656	10	49	56	etb	0	Ba	717.015	0.29228	0.235649	335	602	280	1217
str_m2_o1_o18_pcu_sym.3	14.0253	0.222208	568.062	2.48141	0.114613	194.853	11.5439	82.3077	0.107595	48.421	2553.62	0	0.62488	0	0.845514	0	8.07238	7.09082	7.76133	2	1	18	pcu	0	Cu	2553.62	0.62488	0.845514	140	137	949	1226
str_m1_o15_o23_pcu_sym.5	5.54884	0.613969	81.339	0.391257	0.0604149	58.2855	5.15759	92.9489	0.553554	90.1599	3548.92	0	0.7025	0	1.22157	0	12.3142	7.39048	11.3776	1	15	23	pcu	0	Zn	3548.92	0.7025	1.22157	645	410	173	1228
str_m1_o15_o27_pcu_sym.2	6.50291	0.613371	95.4173	0.573283	0.0598444	86.2161	5.92963	91.1842	0.553527	90.2434	3604.44	0	0.73792	0	1.42288	0	14.474	8.34138	14.474	1	15	27	pcu	0	Zn	3604.44	0.73792	1.42288	598	349	282	1229
str_m6_o42_o45_etb_sym.1	2.87693	0.116683	221.904	0.156575	0.023382	60.2674	2.72036	94.5576	0.0933007	79.9611	643.79	0	0.25206	0	0.203207	0	6.4473	5.38383	6.4473	10	42	45	etb	0	Ba	643.79	0.25206	0.203207	428	697	107	1232
str_m2_o5_o13_pcu_sym.1	13.0777	0.112122	1049.75	2.75767	0.103638	239.478	10.3201	78.9132	0.00848358	7.5664	2286.92	0	0.63196	0	0.725284	0	7.23951	5.82409	7.05079	2	5	13	pcu	0	Cu	2286.92	0.63196	0.725284	41	187	1005	1233
str_m3_o4_o25_pcu_sym.1	16.0922	0.309913	467.323	2.98817	0.0836874	321.357	13.104	81.4309	0.226226	72.9965	3428.85	0	0.66344	0	0.994003	0	8.89921	5.93112	8.35839	3	4	25	pcu	0	Zn	3428.85	0.66344	0.994003	182	90	964	1236
str_m5_o4_o20_sra_sym.1	4.97163	0.561024	79.7553	0.304722	0.0481802	56.9216	4.66691	93.8708	0.512844	91.4121	2817.64	0	0.64006	0	0.866356	0	8.60424	8.0249	8.5975	9	4	20	sra	0	V	2817.64	0.64006	0.866356	650	452	135	1237
str_m5_o20_o27_sra_sym.1	14.1658	0.598025	213.189	1.63584	0.0485059	303.521	12.53	88.4522	0.549519	91.889	3461.59	0	0.73874	0	1.40284	0	11.6993	11.3955	11.6993	9	20	27	sra	0	V	3461.59	0.73874	1.40284	435	107	699	1241
str_m2_o4_o8_pcu_sym.5	5.20484	0.707448	66.2149	0.295096	0.0718621	36.9577	4.90974	94.3304	0.635586	89.8421	3021.23	0	0.66652	0	1.025	0	10.0037	7.82117	10	2	4	8	pcu	0	Cu	3021.23	0.66652	1.025	695	434	123	1252
str_m3_o24_o29_pcu_sym.1	18.0968	0.258433	630.225	4.66241	0.0850495	493.379	13.4344	74.2362	0.173383	67.0903	3598.81	0	0.67416	0	1.09001	0	8.9115	6.44732	8.09382	3	24	29	pcu	0	Zn	3598.81	0.67416	1.09001	115	84	1061	1260
str_m2_o24_o28_pcu_sym.6	16.6135	0.224981	664.599	4.12827	0.0869156	427.477	12.4853	75.1512	0.138065	61.3675	3544.73	0	0.66248	0	1.01094	0	8.25644	5.61412	8.25644	2	24	28	pcu	0	Cu	3544.73	0.66248	1.01094	104	108	1048	1260
str_m2_o16_o23_pcu_sym.31	14.9578	0.582432	231.134	1.86427	0.0844314	198.723	13.0935	87.5364	0.498001	85.5037	4129.86	0	0.6631	0	1.09657	0	8.70654	6.92227	8.70654	2	16	23	pcu	0	Cu	4129.86	0.6631	1.09657	418	92	753	1263
str_m2_o1_o17_pcu_sym.3	15.7054	0.217486	649.921	3.75361	0.105812	319.269	11.9518	76.0999	0.111674	51.3478	2779.25	0	0.66112	0	0.938032	0	8.87051	7.55079	8.87051	2	1	17	pcu	0	Cu	2779.25	0.66112	0.938032	108	124	1034	1266
str_m2_o10_o20_pcu_sym.10	4.43095	0.493117	80.8704	0.263336	0.0456606	51.9052	4.16761	94.0569	0.447456	90.7404	2990.39	0	0.67354	0	0.849843	0	7.03306	5.45672	7.03171	2	10	20	pcu	0	Cu	2990.39	0.67354	0.849843	647	493	133	1273
str_m1_o15_o15_pcu_sym.1	11.7063	0.205073	513.751	1.8785	0.0989159	170.918	9.8278	83.9531	0.106157	51.7656	1853.24	0	0.55534	0	0.677771	0	13.6349	6.79961	13.6047	1	15	15	pcu	0	Zn	1853.24	0.55534	0.677771	159	209	906	1274
str_m3_o24_o27_pcu_sym.1	19.3677	0.13788	1264.21	6.78717	0.063123	967.706	12.5805	64.9562	0.0747574	54.219	3305.57	0	0.67476	0	1.06251	0	9.79679	7.44815	9.79679	3	24	27	pcu	0	Zn	3305.57	0.67476	1.06251	32	104	1141	1277
str_m2_o2_o9_pcu_sym.10	12.1572	0.610191	179.313	1.33531	0.0806833	148.95	10.8219	89.0163	0.529507	86.7774	3187.1	0	0.65638	0	1.0691	0	9.54764	7.78167	9.53556	2	2	9	pcu	0	Cu	3187.1	0.65638	1.0691	465	166	647	1278
str_m3_o1_o26_pcu_sym.1	9.85129	0.718632	123.375	0.97482	0.0725442	120.938	8.87647	90.1046	0.646088	89.9052	3706.59	0	0.6992	0	1.14992	0	9.39643	6.917	9.39643	3	1	26	pcu	0	Zn	3706.59	0.6992	1.14992	539	242	499	1280
str_m5_o1_o1_sra_sym.1	10.4334	0.100875	930.865	1.99282	0.11655	153.886	8.4406	80.8997	-0.0156752	-15.5393	1697.94	0	0.52576	0	0.555769	0	7.90798	7.45455	7.90596	9	1	1	sra	0	V	1697.94	0.52576	0.555769	52	254	975	1281
str_m5_o23_o27_sra_sym.1	19.2294	0.477382	362.528	3.61913	0.076533	425.596	15.6103	81.1792	0.400849	83.9682	3366.15	0	0.70324	0	1.31442	0	13.0378	12.7765	13.0197	9	23	27	sra	0	V	3366.15	0.70324	1.31442	281	37	970	1288
str_m2_o24_o27_pcu_sym.13	18.8561	0.134982	1257.24	6.68622	0.0643234	935.522	12.1699	64.5408	0.0706586	52.3467	3105.01	0	0.67056	0	1.05114	0	9.83759	7.57898	9.73239	2	24	27	pcu	0	Cu	3105.01	0.67056	1.05114	33	115	1144	1292
str_m2_o4_o25_pcu_sym.6	16.8422	0.242545	624.954	4.42252	0.0850248	468.131	12.4197	73.7414	0.15752	64.9448	3401.84	0	0.6616	0	0.989922	0	8.51711	6.24522	8.50755	2	4	25	pcu	0	Cu	3401.84	0.6616	0.989922	117	109	1067	1293
str_m3_o13_o17_pcu_sym.1	5.55357	0.846702	59.0315	0.377833	0.0773133	43.9833	5.17574	93.1966	0.769389	90.8689	3759.88	0	0.73206	0	1.33309	0	11.2653	9.55629	11.2615	3	13	17	pcu	0	Zn	3759.88	0.73206	1.33309	732	406	157	1295
str_m5_o19_o23_sra_sym.1	16.9354	0.347063	439.168	3.62097	0.0697821	467.007	13.3145	78.619	0.277281	79.8935	3711.2	0	0.68474	0	1.07849	0	7.97574	6.88052	7.97574	9	19	23	sra	0	V	3711.2	0.68474	1.07849	200	88	1008	1296
str_m1_o15_o25_pcu_sym.4	8.42324	0.575195	131.797	0.828759	0.0588315	126.783	7.59448	90.161	0.516364	89.7719	3512.82	0	0.72286	0	1.26233	0	12.7412	8.00958	12.7412	1	15	25	pcu	0	Zn	3512.82	0.72286	1.26233	522	288	487	1297
str_m5_o25_o27_sra_sym.1	22.754	0.331717	617.352	7.7283	0.0606635	1146.57	15.0257	66.0354	0.271054	81.7123	3450.24	0	0.72592	0	1.39603	0	12.9867	12.7023	12.9657	9	25	27	sra	0	V	3450.24	0.72592	1.39603	121	45	1132	1298
str_m3_o5_o21_pcu_sym.1	16.064	0.206135	701.363	4.40658	0.0613542	646.398	11.6574	72.5685	0.144781	70.2359	3448.21	0	0.72498	0	0.992199	0	8.37776	5.68599	8.37254	3	5	21	pcu	0	Zn	3448.21	0.72498	0.992199	94	129	1080	1303
str_m6_o45_o48_etb_sym.1	2.70543	0.146889	165.764	0.146129	0.0303143	43.3841	2.5593	94.5987	0.116575	79.3624	654.114	0	0.25586	0	0.203189	0	6.40142	5.73498	6.40142	10	45	48	etb	0	Ba	654.114	0.25586	0.203189	481	728	106	1315
str_m3_o14_o26_pcu_sym.1	13.7185	0.35615	346.671	2.15534	0.0881814	219.98	11.5632	84.2888	0.267969	75.2404	2831.48	0	0.63232	0	0.910886	0	9.49262	7.09538	9.49141	3	14	26	pcu	0	Zn	2831.48	0.63232	0.910886	294	135	890	1319
str_m3_o10_o27_pcu_sym.1	12.6784	0.169191	674.417	2.75341	0.107557	230.396	9.92499	78.2826	0.0616343	36.4287	2661.23	0	0.62628	0	0.797629	0	7.00263	5.47746	6.98547	3	10	27	pcu	0	Zn	2661.23	0.62628	0.797629	101	204	1015	1320
str_m5_o13_o27_sra_sym.1	17.2106	0.21078	734.87	5.23924	0.0825061	571.511	11.9714	69.5581	0.128274	60.8567	2601.04	0	0.65542	0	1.03139	0	10.3288	10.0387	10.3288	9	13	27	sra	0	V	2601.04	0.65542	1.03139	85	123	1113	1321
str_m5_o17_o27_sra_sym.1	18.8333	0.246606	687.33	6.01262	0.0800019	676.404	12.8207	68.0745	0.166604	67.5588	2579.96	0	0.66338	0	1.07937	0	12.2277	11.9434	12.2214	9	17	27	sra	0	V	2579.96	0.66338	1.07937	98	99	1124	1321
str_m3_o1_o16_pcu_sym.1	10.0383	0.266635	338.834	1.29089	0.115743	100.377	8.74742	87.1404	0.150891	56.591	2262.27	0	0.5729	0	0.70283	0	7.54196	6.29255	7.33104	3	1	16	pcu	0	Zn	2262.27	0.5729	0.70283	301	248	773	1322
str_m3_o1_o10_pcu_sym.1	9.47962	0.257612	331.183	1.17575	0.119399	88.6247	8.30387	87.5971	0.138212	53.6514	2223.02	0	0.60216	0	0.665494	0	7.28315	5.26827	7.27642	3	1	10	pcu	0	Zn	2223.02	0.60216	0.665494	310	263	750	1323
str_m1_o14_o14_pcu_sym.2	4.60261	0.597612	69.315	0.313068	0.0571166	49.3309	4.28954	93.198	0.540495	90.4425	2886.4	0	0.6576	0	0.932305	0	12.1505	8.26104	11.6075	1	14	14	pcu	0	Zn	2886.4	0.6576	0.932305	682	486	156	1324
str_m3_o10_o12_pcu_sym.1	8.485	0.212501	359.363	1.05274	0.0843295	112.352	7.43226	87.593	0.128171	60.3157	1794.62	0	0.59032	0	0.609191	0	7.27793	5.2663	7.27793	3	10	12	pcu	0	Zn	1794.62	0.59032	0.609191	283	292	751	1326
str_m3_o12_o13_pcu_sym.1	4.2711	0.726701	52.8964	0.162899	0.0593752	24.692	4.1082	96.186	0.667326	91.8295	3350.54	0	0.71074	0	1.11118	0	9.1962	7.49024	9.16984	3	12	13	pcu	0	Zn	3350.54	0.71074	1.11118	770	497	60	1327
str_m5_o28_o29_sra_sym.1	4.52784	0.600399	67.8724	0.308325	0.0632971	43.8398	4.21951	93.1905	0.537102	89.4575	2844.5	0	0.7245	0	1.54616	0	18.3344	18.0826	18.3093	9	28	29	sra	0	V	2844.5	0.7245	1.54616	687	489	158	1334
str_m6_o42_o56_etb_sym.1	4.14563	0.120025	310.858	0.402319	0.0509007	71.1359	3.74331	90.2953	0.0691243	57.5916	800.574	0	0.3081	0	0.258186	0	8.37952	7.90288	8.37952	10	42	56	etb	0	Ba	800.574	0.3081	0.258186	332	544	460	1336
str_m2_o16_o17_pcu_sym.6	15.338	0.308445	447.541	3.42554	0.0946801	325.622	11.9125	77.6663	0.213765	69.3041	3051.87	0	0.62956	0	0.935887	0	9.03692	7.93488	9.03692	2	16	17	pcu	0	Cu	3051.87	0.62956	0.935887	194	126	1017	1337
str_m2_o5_o26_pcu_sym.1	15.4316	0.158981	873.595	4.67234	0.0861614	488.05	10.7593	69.7223	0.0728193	45.8039	2985.82	0	0.66904	0	0.927914	0	7.25325	5.77599	7.0369	2	5	26	pcu	0	Cu	2985.82	0.66904	0.927914	59	169	1111	1339
str_m2_o4_o4_pcu_sym.10	9.03785	0.18566	438.117	1.34866	0.130786	92.8078	7.68919	85.0776	0.0548739	29.5562	1760.63	0	0.5121	0	0.564394	0	8.09334	6.41139	8.0754	2	4	4	pcu	0	Cu	1760.63	0.5121	0.564394	202	281	856	1339
str_m5_o2_o11_sra_sym.1	13.0702	0.248729	472.931	2.56229	0.0790442	291.743	10.5079	80.3959	0.169684	68.2207	2412.35	0	0.60312	0	0.812442	0	8.01593	7.63427	8.01593	9	2	11	sra	0	V	2412.35	0.60312	0.812442	175	179	987	1341
str_m3_o11_o27_pcu_sym.1	4.59195	0.636765	64.9023	0.310996	0.0534279	52.3877	4.28095	93.2274	0.583337	91.6095	4518.62	0	0.75776	0	1.4513	0	10.1824	7.70553	10.1824	3	11	27	pcu	0	Zn	4518.62	0.75776	1.4513	702	487	155	1344
str_m6_o45_o56_etb_sym.1	3.29038	0.254272	116.464	0.211494	0.0382946	49.7055	3.07889	93.5723	0.215978	84.9395	978.042	0.198135	0.35892	0	0.32783	0	9.45324	8.85006	9.45324	10	45	56	etb	0	Ba	978.24	0.35892	0.32783	552	644	148	1344
str_m3_o4_o18_pcu_sym.1	11.6136	0.171522	609.385	2.35032	0.14282	148.109	9.26333	79.7624	0.0287019	16.7337	2074.69	0	0.5513	0	0.679237	0	7.65427	6.75089	7.56062	3	4	18	pcu	0	Zn	2074.69	0.5513	0.679237	122	229	996	1347
str_m3_o12_o26_pcu_sym.1	4.9288	0.698839	63.4756	0.35813	0.0598288	53.8732	4.57067	92.7339	0.639011	91.4388	4425.84	0	0.73024	0	1.31679	0	9.33253	6.89833	9.10063	3	12	26	pcu	0	Zn	4425.84	0.73024	1.31679	711	460	182	1353
str_m6_o44_o44_etb_sym.1	4.32326	0.291653	133.41	0.393485	0.0468065	75.6597	3.92978	90.8984	0.244846	83.9513	1466.7	0	0.43644	0	0.437952	0	8.2138	7.72664	8.10222	10	44	44	etb	0	Ba	1466.7	0.43644	0.437952	520	523	321	1364
str_m2_o18_o24_pcu_sym.18	15.1708	0.230377	592.67	4.14545	0.150671	247.62	11.0254	72.6748	0.0797061	34.5981	3161.05	0	0.61276	0	0.861184	0	7.32742	6.07933	7.28926	2	18	24	pcu	0	Cu	3161.05	0.61276	0.861184	129	157	1079	1365
str_m2_o14_o23_pcu_sym.9	13.6227	0.313772	390.742	2.48158	0.100715	221.758	11.1411	81.7834	0.213058	67.902	3058.14	0	0.6111	0	0.849601	0	8.28279	6.07777	8.28279	2	14	23	pcu	0	Cu	3058.14	0.6111	0.849601	254	153	958	1365
str_m3_o1_o18_pcu_sym.1	13.0176	0.250243	468.178	2.72887	0.124699	196.953	10.2887	79.0371	0.125545	50.1691	2569.92	0	0.60928	0	0.807537	0	7.80406	6.75121	7.80406	3	1	18	pcu	0	Zn	2569.92	0.60928	0.807537	180	188	1003	1371
str_m2_o9_o11_pcu_sym.1	9.26083	0.168477	494.713	1.55114	0.123579	112.966	7.7097	83.2506	0.0448973	26.649	1848.33	0	0.48782	0	0.530139	0	6.36294	5.06468	6.36294	2	9	11	pcu	0	Cu	1848.33	0.48782	0.530139	165	280	927	1372
str_m2_o16_o25_pcu_sym.24	17.7122	0.399938	398.586	4.34774	0.0854668	457.835	13.3645	75.4534	0.314471	78.63	4181.61	0	0.68142	0	1.13375	0	8.72561	7.23053	8.72561	2	16	25	pcu	0	Cu	4181.61	0.68142	1.13375	243	85	1046	1374
str_m3_o1_o20_pcu_sym.1	4.2119	0.541258	70.0352	0.302236	0.0455513	59.7155	3.90967	92.8242	0.495707	91.5842	3640.89	0	0.74186	0	1.24808	0	11.233	7.45196	11.1928	3	1	20	pcu	0	Zn	3640.89	0.74186	1.24808	679	524	179	1382
str_m5_o12_o21_sra_sym.1	5.67096	0.555304	91.9112	0.529878	0.0425385	112.108	5.14108	90.6563	0.512765	92.3396	2983.42	0	0.67808	0	1.00892	0	9.05451	7.4005	9.02338	9	12	21	sra	0	V	2983.42	0.67808	1.00892	609	412	364	1385
str_m6_o46_o53_etb_sym.1	4.58024	0.0943898	436.723	0.520564	0.0349391	134.093	4.05967	88.6346	0.0594506	62.9842	841.493	0	0.31292	0	0.262899	0	8.03174	6.5672	7.97809	10	46	53	etb	0	Ba	841.493	0.31292	0.262899	203	507	681	1391
str_m5_o13_o17_sra_sym.1	13.4955	0.234529	517.886	3.34532	0.0997244	301.911	10.1502	75.2115	0.134804	57.4788	2180.45	0	0.5821	0	0.773718	0	8.80243	8.26491	8.78109	9	13	17	sra	0	V	2180.45	0.5821	0.773718	154	193	1047	1394
str_m5_o17_o17_sra_sym.1	13.9111	0.200952	623.033	3.88053	0.108421	322.123	10.0306	72.1048	0.0925318	46.0466	2176.95	0	0.5732	0	0.75647	0	10.2993	9.87179	10.2967	9	17	17	sra	0	V	2176.95	0.5732	0.75647	118	197	1083	1398
str_m2_o9_o13_pcu_sym.1	10.8997	0.20777	472.142	2.0941	0.115381	163.345	8.80557	80.7875	0.0923892	44.4671	2147.02	0	0.53256	0	0.656315	0	7.8813	6.30119	7.86125	2	9	13	pcu	0	Cu	2147.02	0.53256	0.656315	177	246	977	1400
str_m6_o45_o49_etb_sym.1	2.31703	0.164611	126.683	0.107094	0.0295808	32.5834	2.20994	95.378	0.13503	82.0299	623.092	0.428733	0.2525	0	0.197339	0	6.39871	5.74148	6.39871	10	45	49	etb	0	Ba	623.521	0.2525	0.197339	529	788	84	1401
str_m3_o24_o25_pcu_sym.1	16.2775	0.299892	488.501	4.72649	0.0795786	534.546	11.551	70.963	0.220313	73.4642	3578.01	0	0.66084	0	0.963292	0	8.49334	5.03755	8.49334	3	24	25	pcu	0	Zn	3578.01	0.66084	0.963292	166	136	1099	1401
str_m3_o19_o29_pcu_sym.1	4.04775	0.667234	54.5981	0.220531	0.0539131	36.8144	3.82722	94.5518	0.613321	91.9199	5334.9	0	0.7909	0	1.74006	0	10.8113	7.4799	10.7781	3	19	29	pcu	0	Zn	5334.9	0.7909	1.74006	761	534	109	1404
str_m3_o4_o26_pcu_sym.1	11.1835	0.575185	174.989	1.34575	0.0824085	146.972	9.83772	87.9666	0.492776	85.6727	3192.5	0	0.65486	0	0.993501	0	9.25636	6.81375	9.25636	3	4	26	pcu	0	Zn	3192.5	0.65486	0.993501	471	207	729	1407
str_m3_o24_o28_pcu_sym.1	17.3426	0.200189	779.68	6.68955	0.0773822	778.034	10.6531	61.4271	0.122807	61.3455	3490.11	0	0.66558	0	1.03082	0	8.63807	6.22721	7.6321	3	24	28	pcu	0	Zn	3490.11	0.66558	1.03082	75	172	1162	1409
str_m5_o3_o13_sra_sym.1	15.7948	0.391654	362.955	3.53508	0.079629	399.549	12.2597	77.6187	0.312025	79.6685	2723.99	0	0.64254	0	1.02051	0	9.65153	9.14883	9.59829	9	3	13	sra	0	V	2723.99	0.64254	1.02051	280	112	1018	1410
str_m5_o4_o13_sra_sym.1	9.01876	0.197117	411.781	1.4205	0.104971	121.79	7.59826	84.2495	0.0921454	46.7466	1844.65	0	0.49832	0	0.566044	0	7.09646	6.48742	7.08496	9	4	13	sra	0	V	1844.65	0.49832	0.566044	232	287	894	1413
str_m5_o16_o26_sra_sym.1	16.0763	0.219381	659.523	5.48531	0.0708707	696.589	10.591	65.8795	0.14851	67.6951	2626.25	0	0.581	0	0.8588	0	9.52342	9.03762	9.52342	9	16	26	sra	0	V	2626.25	0.581	0.8588	105	174	1134	1413
str_m2_o16_o18_pcu_sym.20	12.6662	0.176651	645.315	3.42124	0.1199	256.808	9.24492	72.9891	0.0567513	32.1262	2225.1	0	0.53634	0	0.704795	0	8.1723	6.96613	8.08465	2	16	18	pcu	0	Cu	2225.1	0.53634	0.704795	109	232	1075	1416
str_m5_o13_o13_sra_sym.1	12.5357	0.22415	503.327	3.00042	0.0901426	299.567	9.53524	76.0649	0.134008	59.7848	2090.49	0	0.55868	0	0.700908	0	9.11542	8.6736	9.11469	9	13	13	sra	0	V	2090.49	0.55868	0.700908	163	219	1035	1417
str_m5_o1_o22_sra_sym.1	8.76803	0.0934905	844.067	2.11189	0.109888	172.967	6.65614	75.9137	-0.0163976	-17.5393	1432.96	0	0.46106	0	0.468825	0	7.27522	6.23005	7.16781	9	1	22	sra	0	V	1432.96	0.46106	0.468825	65	314	1039	1418
str_m5_o25_o25_sra_sym.1	23.1885	0.238529	874.934	11.9769	0.042752	2521.33	11.2117	48.35	0.195777	82.0768	3559.69	0	0.70448	0	1.21291	0	10.1932	9.92101	10.1932	9	25	25	sra	0	V	3559.69	0.70448	1.21291	58	151	1211	1420
str_m5_o1_o4_sra_sym.1	9.809	0.103412	853.683	2.53605	0.118302	192.933	7.27294	74.1456	-0.0148906	-14.3993	1603.64	0	0.502	0	0.516589	0	7.55401	7.08915	7.54137	9	1	4	sra	0	V	1603.64	0.502	0.516589	63	297	1063	1423
str_m3_o4_o4_pcu_sym.1	8.34029	0.209577	358.163	1.22575	0.138314	79.759	7.11453	85.3032	0.0712632	34.0034	1710.38	0	0.5136	0	0.565307	0	7.93799	6.28725	7.93799	3	4	4	pcu	0	Zn	1710.38	0.5136	0.565307	286	303	847	1436
str_m5_o6_o18_sra_sym.1	17.9726	0.389611	415.166	5.35525	0.0655252	735.553	12.6173	70.2032	0.324086	83.1819	3250.45	0	0.63394	0	1.01169	0	8.02779	7.44637	8.02671	9	6	18	sra	0	V	3250.45	0.63394	1.01169	227	103	1108	1438
str_m5_o17_o25_sra_sym.1	18.023	0.1911	848.808	7.83734	0.0718903	981.162	10.1857	56.5149	0.11921	62.3808	2858.3	0	0.64886	0	0.97745	0	9.47654	8.95036	9.44371	9	17	25	sra	0	V	2858.3	0.64886	0.97745	64	191	1183	1438
str_m2_o9_o17_pcu_sym.8	14.5156	0.287363	454.618	3.95602	0.0931729	382.13	10.5596	72.7465	0.19419	67.5766	2770.92	0	0.59748	0	0.859075	0	9.27896	7.52142	9.27896	2	9	17	pcu	0	Cu	2770.92	0.59748	0.859075	191	176	1077	1444
str_m6_o56_o56_etb_sym.1	3.39237	0.313696	97.328	0.274623	0.0480988	51.3861	3.11775	91.9047	0.265597	84.6671	1035.15	0	0.3923	0	0.375738	0	10.3754	10.1598	10.3754	10	56	56	etb	0	Ba	1035.15	0.3923	0.375738	591	638	223	1452
str_m6_o45_o57_etb_sym.1	4.84309	0.0911145	478.384	0.644992	0.0342167	169.652	4.19809	86.6822	0.0568978	62.4465	888.616	0.384987	0.33954	0	0.300899	0	9.31484	8.82183	9.31484	10	45	57	etb	0	Ba	889.001	0.33954	0.300899	171	491	794	1456
str_m2_o11_o28_pcu_sym.2	3.92851	0.754735	46.8463	0.187012	0.0658681	25.5527	3.74149	95.2396	0.688866	91.2727	4586.12	0	0.73858	0	1.33917	0	9.28642	6.5687	9.16786	2	11	28	pcu	0	Cu	4586.12	0.73858	1.33917	826	545	88	1459
str_m5_o2_o4_sra_sym.1	10.9265	0.190164	517.126	2.64465	0.103317	230.376	8.28187	75.7961	0.0868465	45.6693	1983.86	0	0.53932	0	0.652376	0	7.84304	7.45041	7.84304	9	2	4	sra	0	V	1983.86	0.53932	0.652376	155	264	1042	1461
str_m5_o13_o25_sra_sym.1	17.7754	0.158564	1008.92	8.40008	0.0702818	1075.68	9.37529	52.7432	0.0882827	55.6762	3100.53	0	0.6532	0	0.999218	0	8.30728	7.62008	8.20823	9	13	25	sra	0	V	3100.53	0.6532	0.999218	45	224	1196	1465
str_m6_o42_o54_etb_sym.1	6.46594	0.269129	216.229	0.722524	0.0369971	175.763	5.74342	88.8257	0.232132	86.253	1249.7	0	0.45418	0	0.490047	0	11.2898	10.1344	11.2758	10	42	54	etb	0	Ba	1249.7	0.45418	0.490047	431	365	670	1466
str_m2_o24_o25_pcu_sym.6	15.4405	0.305409	455.01	4.67551	0.0759555	554.003	10.765	69.7192	0.229453	75.1299	3570.03	0	0.65422	0	0.945156	0	8.33915	5.13253	8.33915	2	24	25	pcu	0	Cu	3570.03	0.65422	0.945156	190	168	1112	1470
str_m3_o12_o27_pcu_sym.1	3.92974	0.607485	58.2198	0.281878	0.051754	49.0186	3.64786	92.827	0.555731	91.4806	4644.26	0	0.75772	0	1.45566	0	10.1174	7.52435	10.0134	3	12	27	pcu	0	Zn	4644.26	0.75772	1.45566	735	562	177	1474
str_m3_o10_o10_pcu_sym.1	7.52234	0.063255	1070.29	1.98026	0.0964494	184.785	5.54208	73.6749	-0.0331944	-52.4771	1408.28	0	0.54374	0	0.480291	0	7.17402	5.14296	7.17359	3	10	10	pcu	0	Zn	1408.28	0.54374	0.480291	37	373	1069	1479
str_m5_o27_o27_sra_sym.1	14.384	0.479252	270.12	2.76803	0.058254	427.648	11.6159	80.7562	0.420998	87.8448	3150.95	0	0.73744	0	1.53489	0	16.3104	16.122	16.3101	9	27	27	sra	0	V	3150.95	0.73744	1.53489	371	131	979	1481
str_m2_o14_o18_pcu_sym.2	11.6033	0.142439	733.153	3.63678	0.138699	235.986	7.96654	68.6574	0.00374041	2.62596	1888.12	0	0.52892	0	0.628507	0	7.58896	6.84751	7.48304	2	14	18	pcu	0	Cu	1888.12	0.52892	0.628507	86	275	1121	1482
str_m3_o24_o26_pcu_sym.1	12.0056	0.462502	233.622	1.85482	0.0717909	232.527	10.1508	84.5504	0.390711	84.4777	3120.44	0	0.64208	0	0.946452	0	9.16657	6.67499	9.16657	3	24	26	pcu	0	Zn	3120.44	0.64208	0.946452	413	192	880	1485
str_m2_o18_o27_pcu_sym.3	7.17352	0.728523	88.6201	0.724515	0.0726494	89.7549	6.44901	89.9001	0.655873	90.0278	4284.64	0	0.76058	0	1.69058	0	12.8598	10.1644	12.8598	2	18	27	pcu	0	Cu	4284.64	0.76058	1.69058	618	324	543	1485
str_m2_o1_o3_pcu_sym.4	7.4327	0.752502	88.8959	0.75739	0.0732974	92.998	6.67531	89.81	0.679204	90.2595	3903.3	0	0.72214	0	1.26773	0	9.48002	7.55208	9.46035	2	1	3	pcu	0	Cu	3903.3	0.72214	1.26773	616	313	557	1486
str_m5_o17_o18_sra_sym.1	14.2663	0.176747	726.447	5.3926	0.0883181	549.529	8.87374	62.2006	0.0884284	50.0312	2508.07	0	0.54622	0	0.733184	0	7.76048	5.80863	7.75008	9	17	18	sra	0	V	2508.07	0.54622	0.733184	88	243	1159	1490
str_m3_o5_o6_pcu_sym.1	15.7435	0.258226	548.711	5.71477	0.0846491	607.601	10.0288	63.7009	0.173577	67.219	3447.69	0	0.7171	0	1.02834	0	8.57817	5.67703	8.57817	3	5	6	pcu	0	Zn	3447.69	0.7171	1.02834	145	199	1148	1492
str_m3_o14_o17_pcu_sym.1	11.9988	0.187996	574.423	3.56405	0.130566	245.672	8.43474	70.2966	0.0574301	30.5486	2281.23	0	0.57178	0	0.712538	0	7.66062	6.37001	7.66062	3	14	17	pcu	0	Zn	2281.23	0.57178	0.712538	133	255	1107	1495
str_m5_o17_o19_sra_sym.1	14.0461	0.145702	867.628	5.73713	0.0972262	531.073	8.30901	59.1551	0.048476	33.2706	2549.86	0	0.6134	0	0.801876	0	7.98088	6.91306	7.98088	9	17	19	sra	0	V	2549.86	0.6134	0.801876	60	262	1174	1496
str_m2_o4_o22_pcu_sym.18	7.93733	0.225507	316.78	1.19827	0.131882	81.773	6.73907	84.9034	0.0936244	41.5173	1646	0	0.48342	0	0.52066	0	7.25336	4.66346	7.25052	2	4	22	pcu	0	Cu	1646	0.48342	0.52066	325	311	860	1496
str_m3_o5_o8_pcu_sym.1	15.403	0.217217	638.199	5.95809	0.0981371	546.407	9.44496	61.3188	0.11908	54.8206	2964.56	0	0.68062	0	0.929224	0	7.61104	5.86837	7.61104	3	5	8	pcu	0	Zn	2964.56	0.68062	0.929224	112	221	1164	1497
str_m5_o18_o25_sra_sym.1	19.3607	0.172273	1011.46	10.3561	0.067137	1388.28	9.00463	46.5098	0.105136	61.0286	3303.71	0.690836	0.60754	0	0.924655	0	7.52926	6.76172	7.527	9	18	25	sra	0	V	3304.4	0.60754	0.924655	44	240	1216	1500
str_m1_o24_o27_pcu_sym.2	7.27118	0.51752	126.451	0.798884	0.0418162	171.942	6.4723	89.013	0.475703	91.9199	4592.08	0	0.79126	0	1.71379	0	14.899	8.16577	14.8961	1	24	27	pcu	0	Zn	4592.08	0.79126	1.71379	530	323	648	1501
str_m2_o4_o24_pcu_sym.10	8.00257	0.17131	420.425	1.46982	0.10094	131.052	6.53275	81.6331	0.0703702	41.0776	1688.83	0	0.48888	0	0.52779	0	7.92351	5.0661	7.92351	2	4	24	pcu	0	Cu	1688.83	0.48888	0.52779	221	322	960	1503
str_m3_o16_o24_pcu_sym.1	12.089	0.236632	459.793	3.23436	0.118212	246.245	8.85469	73.2455	0.118419	50.0437	2727.12	0	0.58938	0	0.778896	0	7.8959	5.42174	7.8959	3	16	24	pcu	0	Zn	2727.12	0.58938	0.778896	187	245	1072	1504
str_m1_o5_o15_pcu_sym.5	3.11633	0.51146	54.8371	0.144491	0.0429515	30.2765	2.97184	95.3634	0.468508	91.6022	2652.15	0	0.67136	0	0.867397	0	11.343	6.08202	11.3408	1	5	15	pcu	0	Zn	2652.15	0.67136	0.867397	758	663	85	1506
str_m3_o16_o25_pcu_sym.1	14.7236	0.734905	180.312	2.51154	0.0745939	303.026	12.212	82.942	0.660311	89.8499	4104.27	0	0.7252	0	1.3519	0	10.4677	7.67255	10.4677	3	16	25	pcu	0	Zn	4104.27	0.7252	1.3519	462	114	932	1508
str_m2_o14_o25_pcu_sym.4	15.2466	0.192663	712.224	6.25311	0.0842396	668.07	8.99346	58.9868	0.108423	56.2762	3148.33	0	0.63256	0	0.885667	0	8.67091	6.15967	8.63507	2	14	25	pcu	0	Cu	3148.33	0.63256	0.885667	92	241	1176	1509
str_m6_o48_o55_etb_sym.1	4.19924	0.0801046	471.798	0.5413	0.0410129	118.785	3.65794	87.1096	0.0390916	48.8008	744.686	0	0.29734	0	0.247583	0	8.61643	7.85186	8.61643	10	48	55	etb	0	Ba	744.686	0.29734	0.247583	179	558	776	1513
str_m3_o4_o16_pcu_sym.1	8.77025	0.214369	368.207	1.52552	0.134879	101.792	7.24474	82.6058	0.0794905	37.0811	1770.13	0	0.5008	0	0.567588	0	7.5802	6.20573	7.31492	3	4	16	pcu	0	Zn	1770.13	0.5008	0.567588	276	299	939	1514
str_m6_o47_o56_etb_sym.1	3.12181	0.102849	273.181	0.304567	0.0416185	65.8626	2.81725	90.2439	0.0612303	59.5343	663.833	0	0.27084	0	0.216573	0	7.75892	6.91768	7.75286	10	47	56	etb	0	Ba	663.833	0.27084	0.216573	365	681	470	1516
str_m1_o9_o24_pcu_sym.7	11.4743	0.239023	432.047	2.95908	0.0847278	314.321	8.51525	74.2113	0.154295	64.5524	2417.23	0	0.5678	0	0.705107	0	10.3857	4.84741	10.3833	1	9	24	pcu	0	Zn	2417.23	0.5678	0.705107	208	251	1062	1521
str_m2_o14_o17_pcu_sym.16	12.5298	0.147614	763.939	4.8518	0.132125	330.491	7.678	61.2779	0.0154891	10.4929	2049.36	0	0.56464	0	0.701001	0	8.63382	7.54947	8.63382	2	14	17	pcu	0	Cu	2049.36	0.56464	0.701001	80	282	1165	1527
str_m6_o55_o55_etb_sym.1	2.33347	0.252853	83.0569	0.12282	0.0284736	38.8211	2.21065	94.7366	0.224379	88.7391	975.157	0	0.35848	0	0.350027	0	10.2599	9.71887	10.2599	10	55	55	etb	0	Ba	975.157	0.35848	0.350027	640	786	101	1527
str_m2_o14_o26_pcu_sym.28	13.4432	0.388596	311.348	2.99487	0.0767808	351.049	10.4483	77.722	0.311815	80.2415	3122.55	0	0.63804	0	0.93318	0	8.86579	7.38627	8.86579	2	14	26	pcu	0	Cu	3122.55	0.63804	0.93318	331	183	1016	1530
str_m5_o13_o23_sra_sym.1	15.2491	0.341558	401.812	4.68404	0.0888585	474.421	10.5651	69.2832	0.2527	73.9844	3002.35	0	0.62584	0	0.930628	0	8.02355	7.57802	8.02355	9	13	23	sra	0	V	3002.35	0.62584	0.930628	239	175	1117	1531
str_m1_o14_o22_pcu_sym.1	3.46796	0.599062	52.1009	0.215552	0.0551487	35.1771	3.25241	93.7845	0.543913	90.7942	2967.73	0	0.65994	0	0.94172	0	11.7426	6.7456	11.2708	1	14	22	pcu	0	Zn	2967.73	0.65994	0.94172	778	616	142	1536
str_m6_o48_o56_etb_sym.1	3.77717	0.113024	300.773	0.395829	0.0453278	78.5932	3.38134	89.5205	0.0676962	59.8954	742.739	0	0.29602	0	0.242081	0	8.22217	7.60775	8.09108	10	48	56	etb	0	Ba	742.739	0.29602	0.242081	338	601	602	1541
str_m5_o17_o20_sra_sym.1	12.3842	0.584236	190.775	1.98828	0.0593522	301.498	10.3959	83.945	0.524884	89.8411	3262.06	0	0.68494	0	1.10458	0	10.5203	9.23717	10.4529	9	17	20	sra	0	V	3262.06	0.68494	1.10458	451	186	907	1544
str_m5_o6_o13_sra_sym.1	14.9763	0.511213	263.66	3.45851	0.0685113	454.328	11.5178	76.9068	0.442702	86.5983	2908.01	0	0.67464	0	1.08065	0	10.168	9.79129	10.168	9	6	13	sra	0	V	2908.01	0.67464	1.08065	378	141	1028	1547
str_m3_o14_o21_pcu_sym.1	9.83045	0.440217	200.978	1.44794	0.0982445	132.643	8.38252	85.2709	0.341972	77.6827	2991.67	0	0.62468	0	0.843317	0	7.82985	6.07251	7.66431	3	14	21	pcu	0	Zn	2991.67	0.62468	0.843317	444	257	848	1549
str_m5_o7_o27_sra_sym.1	11.8372	0.601299	177.174	1.84075	0.0639632	259.005	9.99642	84.4494	0.537336	89.3625	3214.93	0	0.73154	0	1.50844	0	14.8282	14.5865	14.8202	9	7	27	sra	0	V	3214.93	0.73154	1.50844	468	200	882	1550
str_m5_o8_o16_sra_sym.1	12.5553	0.466954	241.989	2.30898	0.0829243	250.6	10.2463	81.6095	0.38403	82.2415	2491.15	2.49061	0.57108	0	0.823243	0	9.27208	8.79491	9.27208	9	8	16	sra	0	V	2493.64	0.57108	0.823243	404	190	961	1555
str_m5_o19_o25_sra_sym.1	21.0686	0.065742	2884.27	14.0956	0.0563696	2250.51	6.97296	33.0965	0.00937238	14.2563	3432.77	0	0.6943	0	1.06421	0	8.31949	6.8777	8.23478	9	19	25	sra	0	V	3432.77	0.6943	1.06421	12	304	1243	1559
str_m5_o6_o16_sra_sym.1	15.7207	0.333972	423.647	5.68908	0.0740032	691.886	10.0316	63.8115	0.259969	77.8415	3490.65	0	0.64666	0	0.970694	0	8.03207	7.31859	8.03207	9	6	16	sra	0	V	3490.65	0.64666	0.970694	217	196	1146	1559
str_m3_o5_o7_pcu_sym.1	16.9853	0.193648	789.411	8.93013	0.0953286	843.096	8.05515	47.4243	0.098319	50.7721	3219.05	0	0.69232	0	0.993676	0	8.43256	5.67127	8.43256	3	5	7	pcu	0	Zn	3219.05	0.69232	0.993676	73	273	1214	1560
str_m2_o14_o20_pcu_sym.5	3.94048	0.609288	58.2062	0.339517	0.062303	49.045	3.60097	91.3839	0.546985	89.7745	2877.07	0	0.64678	0	0.920453	0	9.20163	7.56649	9.20163	2	14	20	pcu	0	Cu	2877.07	0.64678	0.920453	736	566	259	1561
str_m1_o24_o24_pcu_sym.1	13.4673	0.521231	232.537	2.61456	0.0506129	464.923	10.8527	80.5858	0.470618	90.2897	3645.43	0	0.71388	0	1.06062	0	12.1585	6.32501	12.1585	1	24	24	pcu	0	Zn	3645.43	0.71388	1.06062	415	164	985	1564
str_m6_o51_o55_etb_sym.1	5.9591	0.16549	324.08	0.849274	0.0435973	175.32	5.10983	85.7483	0.121893	73.6556	1103.79	0	0.40202	0	0.385959	0	9.66027	8.93895	9.66027	10	51	55	etb	0	Ba	1103.79	0.40202	0.385959	316	416	832	1564
str_m3_o4_o8_pcu_sym.1	4.07501	0.695006	52.7695	0.341961	0.0768606	40.042	3.73305	91.6083	0.618145	88.941	3146.35	0	0.66748	0	1.02206	0	9.56929	7.62111	9.56929	3	4	8	pcu	0	Zn	3146.35	0.66748	1.02206	773	550	242	1565
str_m6_o44_o50_etb_sym.1	2.35376	0.239742	88.3609	0.160287	0.0319365	45.1705	2.19347	93.1901	0.207806	86.6788	1003.32	0	0.34702	0	0.310344	0	7.56911	6.53272	7.56356	10	44	50	etb	0	Ba	1003.32	0.34702	0.310344	620	789	159	1568
str_m6_o44_o45_etb_sym.1	2.53076	0.289	78.8124	0.162753	0.0333262	43.9527	2.368	93.569	0.255674	88.4685	1173.89	0.871278	0.38376	0	0.360346	0	7.90554	7.23267	7.90554	10	44	45	etb	0	Ba	1174.76	0.38376	0.360346	658	761	149	1568
str_m2_o10_o26_pcu_sym.7	11.6346	0.112821	928.118	5.20569	0.1052	445.354	6.42888	55.2567	0.00762115	6.75509	2365.25	0	0.58634	0	0.715044	0	6.14627	5.3171	6.13083	2	10	26	pcu	0	Cu	2365.25	0.58634	0.715044	53	326	1189	1568
str_m2_o5_o23_pcu_sym.1	14.3907	0.144125	898.641	7.52186	0.107558	629.399	6.86884	47.7311	0.0365669	25.3717	3080.01	0	0.6609	0	0.877221	0	7.60086	5.27067	7.58734	2	5	23	pcu	0	Cu	3080.01	0.6609	0.877221	55	307	1212	1574
str_m6_o52_o57_etb_sym.1	6.9824	0.0935675	671.617	1.81852	0.0305872	535.083	5.16388	73.9556	0.0629803	67.3101	1157.22	0	0.42874	0	0.421229	0	10.7871	10.4962	10.7871	10	52	57	etb	0	Ba	1157.22	0.42874	0.421229	102	407	1065	1574
str_m6_o51_o56_etb_sym.1	5.68979	0.196803	260.2	0.714897	0.0528445	121.755	4.97489	87.4354	0.143959	73.1485	1117.07	0	0.40202	0	0.379288	0	9.39523	8.75824	9.37705	10	51	56	etb	0	Ba	1117.07	0.40202	0.379288	385	430	760	1575
str_m6_o42_o55_etb_sym.1	4.37841	0.0856029	460.331	0.640807	0.0488857	117.974	3.7376	85.3644	0.0367172	42.8924	776.57	0	0.31382	0	0.268354	0	8.6258	8.21139	8.6258	10	42	55	etb	0	Ba	776.57	0.31382	0.268354	185	548	843	1576
str_m3_o4_o5_pcu_sym.1	7.23757	0.258169	252.308	1.06192	0.130867	73.0305	6.17565	85.3276	0.127301	49.3094	1722.03	0	0.52308	0	0.549696	0	6.80639	4.52154	6.80373	3	4	5	pcu	0	Zn	1722.03	0.52308	0.549696	395	338	846	1579
str_m5_o4_o12_sra_sym.1	8.09185	0.166999	436.09	1.95384	0.0946125	185.858	6.13802	75.8543	0.0723868	43.3456	1594.52	0	0.49642	0	0.518602	0	7.73357	6.87029	7.60572	9	4	12	sra	0	V	1594.52	0.49642	0.518602	204	340	1040	1584
str_m6_o52_o55_etb_sym.1	7.31493	0.115611	569.446	1.89798	0.0320987	532.166	5.41695	74.0533	0.0835126	72.2357	1269.47	0	0.44694	0	0.4602	0	10.8593	10.652	10.8593	10	52	55	etb	0	Ba	1269.47	0.44694	0.4602	139	384	1064	1587
str_m2_o4_o6_pcu_sym.15	3.75623	0.614488	55.015	0.313157	0.0606402	46.4777	3.44307	91.663	0.553847	90.1316	3044.09	0	0.67088	0	1.05104	0	9.76102	7.55258	9.76102	2	4	6	pcu	0	Cu	3044.09	0.67088	1.05104	756	593	238	1587
str_m5_o6_o17_sra_sym.1	16.4934	0.496955	298.7	4.96194	0.0772751	577.902	11.5314	69.9155	0.41968	84.4503	2911.5	0	0.67626	0	1.10279	0	11.4378	11.0224	11.4378	9	6	17	sra	0	V	2911.5	0.67626	1.10279	340	139	1109	1588
str_m5_o23_o25_sra_sym.1	19.1041	0.38823	442.875	9.05712	0.0577924	1410.46	10.047	52.5908	0.330437	85.1138	3584.76	0	0.67798	0	1.15333	0	10.2474	9.78805	10.1642	9	23	25	sra	0	V	3584.76	0.67798	1.15333	197	195	1198	1590
str_m6_o51_o57_etb_sym.1	5.63471	0.127238	398.562	0.897698	0.0442931	182.405	4.73701	84.0684	0.0829451	65.1888	1018.79	0	0.38068	0	0.348282	0	9.35521	8.7297	9.31627	10	51	57	etb	0	Ba	1018.79	0.38068	0.348282	244	447	901	1592
str_m2_o12_o15_pcu_sym.6	11.4019	0.12729	806.172	5.11439	0.1169	393.75	6.28754	55.1445	0.0103895	8.16205	2028.4	0	0.5215	0	0.576157	0	7.17686	4.49869	7.17686	2	12	15	pcu	0	Cu	2028.4	0.5215	0.576157	70	334	1190	1594
str_m5_o17_o23_sra_sym.1	16.1979	0.392049	371.844	5.71852	0.0864317	595.461	10.4794	64.696	0.305618	77.9539	3080.15	0	0.64094	0	0.992034	0	9.87275	9.35075	9.87275	9	17	23	sra	0	V	3080.15	0.64094	0.992034	272	181	1142	1595
str_m5_o16_o19_sra_sym.1	12.1319	0.149528	730.208	5.53393	0.122764	405.7	6.59793	54.3852	0.0267642	17.8991	2380.35	0	0.5535	0	0.646298	0	5.00787	4.21017	5.00787	9	16	19	sra	0	V	2380.35	0.5535	0.646298	87	318	1192	1597
str_m5_o11_o17_sra_sym.1	12.5355	0.142362	792.484	6.09683	0.112097	489.498	6.43866	51.3634	0.0302643	21.2587	2334.65	0	0.57924	0	0.736783	0	7.45166	6.79022	7.4338	9	11	17	sra	0	V	2334.65	0.57924	0.736783	72	325	1203	1600
str_m2_o1_o24_pcu_sym.3	10.0375	0.168129	537.309	3.46411	0.0887777	351.181	6.57334	65.4881	0.0793511	47.1966	2120.95	0	0.58104	0	0.683877	0	8.02101	5.21769	8.02101	2	1	24	pcu	0	Cu	2120.95	0.58104	0.683877	150	321	1137	1608
str_m2_o19_o23_pcu_sym.4	10.1472	0.675512	135.193	1.51313	0.0454823	299.417	8.63402	85.0881	0.630029	93.267	5359.94	0	0.78894	0	1.66002	0	10.2969	7.18943	10.2929	2	19	23	pcu	0	Cu	5359.94	0.78894	1.66002	514	249	855	1618
str_m3_o10_o13_pcu_sym.1	10.1537	0.101759	898.035	4.60888	0.13354	310.617	5.54483	54.6089	-0.0317811	-31.2317	1953.94	0	0.56798	0	0.597509	0	6.45711	4.95558	6.45711	3	10	13	pcu	0	Zn	1953.94	0.56798	0.597509	56	372	1191	1619
str_m2_o2_o10_pcu_sym.1	8.26398	0.716088	103.864	1.01856	0.0894048	102.534	7.24542	87.6747	0.626683	87.5148	4012.2	0	0.72026	0	1.2356	0	9.74496	7.84901	9.74496	2	2	10	pcu	0	Cu	4012.2	0.72026	1.2356	578	298	744	1620
str_m3_o1_o24_pcu_sym.1	9.7814	0.22401	392.985	2.62199	0.0828733	284.747	7.15942	73.1942	0.141137	63.0047	2305.19	0	0.58206	0	0.687758	0	8.13457	5.11245	8.13457	3	1	24	pcu	0	Zn	2305.19	0.58206	0.687758	250	301	1073	1624
str_m6_o45_o51_etb_sym.1	4.24289	0.207142	184.347	0.457466	0.0396651	103.799	3.78542	89.2181	0.167477	80.8513	1083.46	0	0.36728	0	0.337957	0	8.17484	7.65294	8.17484	10	45	51	etb	0	Ba	1083.46	0.36728	0.337957	460	538	628	1626
str_m5_o16_o25_sra_sym.1	17.1953	0.117105	1321.53	11.3468	0.0603572	1691.94	5.84853	34.0124	0.0567476	48.4588	3469.94	0	0.62578	0	0.906597	0	7.64061	6.8422	7.64061	9	16	25	sra	0	V	3469.94	0.62578	0.906597	28	359	1242	1629
str_m2_o22_o22_pcu_sym.5	7.10529	0.197894	323.141	1.28145	0.145863	79.068	5.82384	81.9648	0.0520312	26.2925	1339.25	0	0.43044	0	0.444314	0	8.11299	4.57949	8.11299	2	22	22	pcu	0	Cu	1339.25	0.43044	0.444314	317	360	955	1632
str_m6_o44_o47_etb_sym.1	2.17504	0.176838	110.696	0.182895	0.0311801	52.7919	1.99214	91.5912	0.145658	82.368	808.151	0	0.29416	0	0.240586	0	6.54928	5.51367	6.54928	10	44	47	etb	0	Ba	808.151	0.29416	0.240586	564	824	246	1634
str_m3_o10_o26_pcu_sym.1	11.5954	0.12537	832.405	5.84829	0.103863	506.77	5.74712	49.5638	0.0215072	17.155	2500.21	0	0.57842	0	0.69999	0	6.55156	4.83969	6.55004	3	10	26	pcu	0	Zn	2500.21	0.57842	0.69999	67	363	1208	1638
str_m3_o10_o23_pcu_sym.1	12.1453	0.184649	591.975	5.571	0.129192	388.097	6.57432	54.1305	0.0554574	30.0339	2379.81	0	0.60178	0	0.728215	0	6.67549	4.91446	6.57707	3	10	23	pcu	0	Zn	2379.81	0.60178	0.728215	130	320	1193	1643
str_m2_o11_o26_pcu_sym.5	3.22334	0.605102	47.9424	0.223813	0.0541225	37.2177	2.99953	93.0565	0.550979	91.0556	4295.1	0	0.7482	0	1.40327	0	9.77484	7.55355	9.77202	2	11	26	pcu	0	Cu	4295.1	0.7482	1.40327	816	660	168	1644
str_m2_o6_o15_pcu_sym.1	5.94429	0.67552	79.1963	0.621541	0.0628284	89.0341	5.32275	89.5439	0.612691	90.6992	4205.28	0	0.76362	0	1.60482	0	12.9708	11.4653	12.9695	2	6	15	pcu	0	Cu	4205.28	0.76362	1.60482	655	393	597	1645
str_m6_o49_o55_etb_sym.1	4.27425	0.0617656	622.809	0.758135	0.0446336	152.872	3.51611	82.2627	0.0171321	27.7372	741.78	0	0.2987	0	0.245281	0	8.62327	7.84815	8.62327	10	49	55	etb	0	Ba	741.78	0.2987	0.245281	119	579	950	1648
str_m5_o6_o25_sra_sym.1	19.8737	0.533917	335.003	8.83806	0.0564142	1409.97	11.0357	55.529	0.477502	89.4339	3497.63	0	0.73034	0	1.36147	0	11.8178	11.2269	11.7129	9	6	25	sra	0	V	3497.63	0.73034	1.36147	305	156	1187	1648
str_m5_o1_o13_sra_sym.1	10.5035	0.174074	543.053	4.15946	0.119424	313.466	6.34404	60.3993	0.0546506	31.395	1951.5	0	0.54744	0	0.629666	0	8.18535	6.69251	8.11113	9	1	13	sra	0	V	1951.5	0.54744	0.629666	148	332	1168	1648
str_m3_o14_o25_pcu_sym.1	13.7991	0.219423	565.993	6.88101	0.0871244	710.813	6.9181	50.1344	0.132299	60.2939	3355.62	0	0.6351	0	0.88923	0	7.74636	5.16908	7.63489	3	14	25	pcu	0	Zn	3355.62	0.6351	0.88923	141	305	1206	1652
str_m2_o4_o21_pcu_sym.4	3.27829	0.605359	48.739	0.243649	0.0574653	38.1593	3.03464	92.5678	0.547894	90.5072	3049.87	0	0.66482	0	0.980154	0	9.62439	7.5882	9.62439	2	4	21	pcu	0	Cu	3049.87	0.66482	0.980154	809	653	191	1653
str_m3_o4_o22_pcu_sym.1	7.46216	0.252859	265.601	1.29802	0.138659	84.2508	6.16414	82.6053	0.114199	45.1633	1676.64	0	0.48936	0	0.529018	0	7.82394	4.52602	7.75899	3	4	22	pcu	0	Zn	1676.64	0.48936	0.529018	377	339	940	1656
str_m2_o10_o23_pcu_sym.3	10.5943	0.19104	499.105	4.17913	0.116142	323.846	6.41521	60.5532	0.0748979	39.2053	2280.81	0	0.58124	0	0.676749	0	5.82267	4.87046	5.81674	2	10	23	pcu	0	Cu	2280.81	0.58124	0.676749	164	327	1167	1658
str_m3_o17_o18_pcu_sym.1	8.89207	0.855345	93.563	1.15205	0.0859424	120.644	7.74002	87.0441	0.769402	89.9523	3962.26	0	0.73402	0	1.42621	0	12.1135	10.7772	12.1135	3	17	18	pcu	0	Zn	3962.26	0.73402	1.42621	602	279	779	1660
str_m2_o22_o24_pcu_sym.2	6.5974	0.212677	279.187	1.09429	0.109893	89.6199	5.50311	83.4133	0.102783	48.3285	1381.56	0	0.44674	0	0.461652	0	7.78751	4.48897	7.78751	2	22	24	pcu	0	Cu	1381.56	0.44674	0.461652	358	380	923	1661
str_m5_o16_o23_sra_sym.1	13.5798	0.275992	442.831	5.91634	0.0620997	857.444	7.66342	56.4327	0.213893	77.4995	2535.25	6.17857	0.54252	0	0.754365	0	7.58172	6.91481	7.58172	9	16	23	sra	0	V	2541.43	0.54252	0.754365	198	283	1184	1665
str_m3_o16_o23_pcu_sym.1	6.63967	0.755215	79.1258	0.735385	0.0730976	90.5428	5.90428	88.9244	0.682117	90.321	4105.25	0	0.70792	0	1.31178	0	10.7869	7.1765	10.7869	3	16	23	pcu	0	Zn	4105.25	0.70792	1.31178	657	352	659	1668
str_m3_o14_o18_pcu_sym.1	10.4559	0.136323	690.296	4.92904	0.146817	302.155	5.5269	52.8589	-0.0104934	-7.69747	1902.13	0	0.51762	0	0.601101	0	7.54494	6.53732	7.36582	3	14	18	pcu	0	Zn	1902.13	0.51762	0.601101	96	378	1195	1669
str_m3_o11_o28_pcu_sym.1	3.28606	0.700222	42.2359	0.230286	0.0635593	32.6086	3.05577	92.992	0.636662	90.923	4519.48	0	0.73606	0	1.3439	0	9.53459	6.40294	9.53459	3	11	28	pcu	0	Zn	4519.48	0.73606	1.3439	851	650	171	1672
str_m5_o4_o11_sra_sym.1	8.01903	0.128268	562.659	2.74819	0.0983254	251.55	5.27084	65.7291	0.0299429	23.344	1432.96	0	0.46642	0	0.470442	0	7.18169	6.60279	7.15215	9	4	11	sra	0	V	1432.96	0.46642	0.470442	143	395	1135	1673
str_m6_o47_o55_etb_sym.1	3.50767	0.0728209	433.516	0.480912	0.0371398	116.538	3.02676	86.2897	0.0356811	48.9984	671.594	0	0.27638	0	0.225206	0	7.83021	7.07255	7.78117	10	47	55	etb	0	Ba	671.594	0.27638	0.225206	206	656	812	1674
str_m2_o11_o23_pcu_sym.11	3.33476	0.69535	43.1622	0.246745	0.0605384	36.6826	3.08802	92.6008	0.634812	91.2938	4658.26	0	0.73626	0	1.31654	0	8.93986	6.11764	8.93986	2	11	23	pcu	0	Cu	4658.26	0.73626	1.31654	845	641	189	1675
str_m5_o16_o17_sra_sym.1	12.5356	0.135189	834.54	7.168	0.0977189	660.179	5.36764	42.8191	0.0374704	27.717	2635.53	0	0.54644	0	0.692088	0	7.1623	6.21488	7.14654	9	16	17	sra	0	V	2635.53	0.54644	0.692088	66	388	1223	1677
str_m3_o1_o14_pcu_sym.1	9.2311	0.241274	344.339	2.45149	0.116359	189.616	6.77961	73.4431	0.124915	51.7731	2243.59	0	0.56498	0	0.647398	0	7.08431	5.26695	7.08431	3	1	14	pcu	0	Zn	2243.59	0.56498	0.647398	297	309	1071	1677
str_m3_o2_o9_pcu_sym.1	9.72983	0.64918	134.891	1.53168	0.0795223	173.349	8.19815	84.2579	0.569658	87.7504	3362.64	0	0.65646	0	1.06167	0	9.34965	7.8005	9.20875	3	2	9	pcu	0	Zn	3362.64	0.65646	1.06167	516	269	892	1677
str_m5_o29_o29_sra_sym.1	3.55456	0.619354	51.6522	0.312503	0.0679464	41.3933	3.24205	91.2084	0.551407	89.0295	2964.55	0	0.75136	0	1.79002	0	22.8732	22.0965	22.8683	9	29	29	sra	0	V	2964.55	0.75136	1.79002	782	617	279	1678
str_m1_o10_o16_pcu_sym.5	2.64675	0.529803	44.9615	0.14198	0.0471654	27.0923	2.50477	94.6357	0.482637	91.0976	3010.08	0	0.70346	0	0.956533	0	8.4039	6.75123	8.18575	1	10	16	pcu	0	Zn	3010.08	0.70346	0.956533	835	740	105	1680
str_m2_o13_o27_pcu_sym.26	3.41493	0.621514	49.4508	0.286763	0.0589252	43.799	3.12817	91.6027	0.562589	90.5191	4451.44	0	0.7761	0	1.70477	0	11.767	9.86963	11.767	2	13	27	pcu	0	Cu	4451.44	0.7761	1.70477	801	635	244	1680
str_m5_o3_o17_sra_sym.1	14.5961	0.508437	258.37	4.3316	0.0782041	498.496	10.2645	70.3235	0.430233	84.6187	2689.3	0	0.64748	0	1.06282	0	11.5154	10.6086	11.4608	9	3	17	sra	0	V	2689.3	0.64748	1.06282	388	189	1106	1683
str_m3_o22_o24_pcu_sym.1	6.95353	0.216033	289.686	1.30539	0.124373	94.4625	5.64814	81.2269	0.0916609	42.429	1408.91	0	0.45376	0	0.470211	0	7.94484	4.36146	7.94484	3	22	24	pcu	0	Zn	1408.91	0.45376	0.470211	350	368	967	1685
str_m5_o18_o23_sra_sym.1	14.9076	0.398618	336.584	5.60281	0.0626964	804.277	9.30477	62.4164	0.335921	84.2715	3054.56	3.28392	0.58062	0.00524	0.877563	0.00791987	7.61932	6.95625	7.61213	9	18	23	sra	0	V	3057.84	0.58586	0.885483	303	228	1157	1688
str_m2_o16_o24_pcu_sym.1	11.2432	0.106994	945.746	6.15495	0.113159	489.527	5.08827	45.2564	-0.00616561	-5.76259	2176.13	1.47546	0.51984	0	0.615132	0	6.4039	5.06436	6.36965	2	16	24	pcu	0	Cu	2177.61	0.51984	0.615132	49	419	1221	1689
str_m3_o12_o28_pcu_sym.1	3.11433	0.69386	40.3957	0.204063	0.0616347	29.7977	2.91026	93.4476	0.632225	91.1171	4452.34	0	0.73426	0	1.3433	0	9.39851	6.63276	9.3857	3	12	28	pcu	0	Zn	4452.34	0.73426	1.3433	868	670	152	1690
str_m3_o11_o23_pcu_sym.1	3.24539	0.721183	40.5008	0.225328	0.0620853	32.664	3.02006	93.057	0.659098	91.3912	4703.99	0	0.738	0	1.32041	0	9.00903	5.99379	9.00903	3	11	23	pcu	0	Zn	4703.99	0.738	1.32041	867	657	167	1691
str_m5_o19_o24_sra_sym.1	12.2942	0.0683958	1617.76	7.52749	0.0511372	1324.82	4.7667	38.772	0.0172586	25.2334	2192.91	0	0.55676	0	0.631165	0	6.94437	6.31272	6.93496	9	19	24	sra	0	V	2192.91	0.55676	0.631165	21	441	1230	1692
str_m6_o50_o57_etb_sym.1	3.67721	0.0828564	399.424	0.51476	0.0399655	115.921	3.16245	86.0013	0.0428909	51.7653	723.604	0	0.28114	0	0.230727	0	7.06109	6.50184	7.06109	10	50	57	etb	0	Ba	723.604	0.28114	0.230727	241	629	824	1694
str_m2_o4_o5_pcu_sym.5	8.25246	0.135437	548.39	3.02624	0.116006	234.783	5.22622	63.3292	0.0194311	14.347	1887.4	0	0.53542	0	0.567074	0	6.75117	5.39241	6.75117	2	4	5	pcu	0	Cu	1887.4	0.53542	0.567074	146	399	1150	1695
str_m2_o16_o22_pcu_sym.7	9.60488	0.198635	435.19	3.48822	0.144141	217.8	6.11666	63.6829	0.0544938	27.4341	2033.87	0	0.50204	0	0.594301	0	6.54711	4.89492	6.53039	2	16	22	pcu	0	Cu	2033.87	0.50204	0.594301	205	342	1149	1696
str_m3_o23_o24_pcu_sym.1	9.91678	0.777455	114.799	1.54419	0.0615999	225.613	8.37259	84.4285	0.715855	92.0767	5147.72	0	0.74908	0	1.54465	0	12.3253	8.6946	12.2994	3	23	24	pcu	0	Zn	5147.72	0.74908	1.54465	555	258	883	1696
str_m5_o1_o20_sra_sym.1	2.86097	0.49843	51.6597	0.224625	0.0462526	43.7084	2.63635	92.1486	0.452178	90.7203	3063.52	0	0.67292	0	0.960756	0	8.61244	8.03409	8.59906	9	1	20	sra	0	V	3063.52	0.67292	0.960756	781	711	210	1702
str_m3_o16_o27_pcu_sym.1	5.31118	0.657001	72.7557	0.55154	0.0647705	76.6377	4.75964	89.6155	0.592231	90.1415	4001.51	0	0.74426	0	1.53587	0	12.8295	9.58217	12.819	3	16	27	pcu	0	Zn	4001.51	0.74426	1.53587	670	444	589	1703
str_m1_o9_o15_pcu_sym.2	8.88524	0.264251	302.619	2.24625	0.104558	193.349	6.63899	74.7193	0.159692	60.4321	1968.28	0	0.49636	0	0.56799	0	7.67892	5.70905	7.67892	1	9	15	pcu	0	Zn	1968.28	0.49636	0.56799	336	315	1053	1704
str_m3_o5_o26_pcu_sym.1	16.6439	0.109577	1367.03	11.6439	0.0911123	1150.18	4.99995	30.0408	0.0184645	16.8508	3011.24	0	0.65482	0	0.885785	0	7.19969	5.31113	7.19969	3	5	26	pcu	0	Zn	3011.24	0.65482	0.885785	25	426	1254	1705
str_m3_o8_o10_pcu_sym.1	3.39188	0.702908	43.4295	0.275883	0.0767065	32.3694	3.116	91.8664	0.626202	89.0873	4644.25	0	0.7627	0	1.51303	0	11.0656	9.66234	11.0656	3	8	10	pcu	0	Zn	4644.25	0.7627	1.51303	843	639	226	1708
str_m5_o7_o18_sra_sym.1	14.7192	0.517527	255.973	4.68943	0.0620338	680.353	10.0298	68.1407	0.455494	88.0134	3079.68	0	0.62494	0	1.01788	0	9.30341	8.80587	9.30341	9	7	18	sra	0	V	3079.68	0.62494	1.01788	391	198	1123	1712
str_m2_o16_o16_pcu_sym.4	10.4227	0.163327	574.337	4.95617	0.131639	338.847	5.46654	52.4484	0.0316872	19.4011	2180.27	0	0.49644	0	0.602678	0	6.78448	5.44592	6.67758	2	16	16	pcu	0	Cu	2180.27	0.49644	0.602678	134	383	1199	1716
str_m6_o51_o51_etb_sym.1	5.59295	0.201237	250.136	0.859663	0.0601632	128.6	4.73329	84.6295	0.141074	70.1033	1239.67	0	0.40332	0	0.388336	0	8.42632	7.79505	8.42632	10	51	51	etb	0	Ba	1239.67	0.40332	0.388336	398	448	874	1720
str_m3_o13_o25_pcu_sym.1	8.99326	0.759609	106.554	1.36046	0.0663013	184.674	7.63281	84.8725	0.693307	91.2716	4715.82	0	0.76922	0	1.57304	0	10.9696	7.40995	10.9696	3	13	25	pcu	0	Zn	4715.82	0.76922	1.57304	573	286	863	1722
str_m5_o3_o27_sra_sym.1	15.8682	0.528119	270.42	5.876	0.0690973	765.356	9.9922	62.97	0.459022	86.9163	3117.23	0	0.71794	0	1.46375	0	15.3453	15.0272	15.3261	9	3	27	sra	0	V	3117.23	0.71794	1.46375	370	201	1154	1725
str_m3_o4_o24_pcu_sym.1	7.54503	0.18014	376.959	2.05927	0.108333	171.077	5.48576	72.707	0.0718062	39.8614	1720.78	0	0.50078	0	0.540572	0	7.72534	4.89478	7.72534	3	4	24	pcu	0	Zn	1720.78	0.50078	0.540572	267	381	1078	1726
str_m2_o21_o24_pcu_sym.8	3.16362	0.43794	65.0148	0.294183	0.0367018	72.1393	2.86944	90.7011	0.401238	91.6194	4731.21	0	0.77218	0	1.55781	0	11.0409	7.78322	11.0409	2	21	24	pcu	0	Cu	4731.21	0.77218	1.55781	701	672	353	1726
str_m3_o1_o3_pcu_sym.1	7.13739	0.760893	84.4225	0.89136	0.0755203	106.226	6.24603	87.5114	0.685373	90.0748	4147.17	0	0.72486	0	1.28552	0	9.47876	7.36633	9.41254	3	1	3	pcu	0	Zn	4147.17	0.72486	1.28552	635	336	755	1726
str_m2_o9_o27_pcu_sym.9	6.45837	0.533767	108.896	0.855922	0.0597139	129.003	5.60244	86.7471	0.474053	88.8127	4197.82	0	0.76792	0	1.75023	0	14.6149	12.6774	14.6011	2	9	27	pcu	0	Cu	4197.82	0.76792	1.75023	566	370	791	1727
str_m2_o13_o25_pcu_sym.2	10.2207	0.75003	122.643	1.76693	0.0649765	244.74	8.45376	82.7122	0.685054	91.3368	4608.5	0	0.76208	0	1.53174	0	10.0446	7.48177	10.0446	2	13	25	pcu	0	Cu	4608.5	0.76208	1.53174	541	253	935	1729
str_m3_o12_o23_pcu_sym.1	3.01822	0.68818	39.4722	0.215338	0.061988	31.2649	2.80288	92.8654	0.626192	90.9925	4930.82	0	0.73686	0	1.32334	0	8.44029	6.20041	8.38047	3	12	23	pcu	0	Zn	4930.82	0.73686	1.32334	878	688	176	1742
str_m6_o52_o56_etb_sym.1	6.15968	0.190465	291.062	1.15724	0.0372446	279.642	5.00244	81.2127	0.15322	80.4454	1228.33	0	0.44642	0	0.451609	0	10.8265	10.499	10.8265	10	52	56	etb	0	Ba	1228.33	0.44642	0.451609	349	425	968	1742
str_m5_o13_o21_sra_sym.1	7.81083	0.621621	113.087	1.19369	0.0529799	202.779	6.61714	84.7175	0.568641	91.4771	2972.97	0	0.67116	0	1.03709	0	9.83099	9.51072	9.83099	9	13	21	sra	0	V	2972.97	0.67116	1.03709	559	317	867	1743
str_m3_o11_o26_pcu_sym.1	3.10314	0.654539	42.6685	0.251519	0.0604844	37.4257	2.85162	91.8947	0.594055	90.7592	4547.7	0	0.73464	0	1.33589	0	9.48281	6.94692	9.48281	3	11	26	pcu	0	Zn	4547.7	0.73464	1.33589	848	673	224	1745
str_m2_o10_o27_pcu_sym.10	11.0238	0.106435	932.159	6.63231	0.0792061	753.614	4.39148	39.8364	0.0272286	25.5825	2502.38	0	0.60716	0	0.750008	0	6.29379	5.54562	6.27958	2	10	27	pcu	0	Cu	2502.38	0.60716	0.750008	51	478	1226	1755
str_m6_o45_o50_etb_sym.1	1.42184	0.197733	64.7165	0.074643	0.023553	28.5224	1.3472	94.7503	0.17418	88.0885	774.791	0	0.27646	0	0.233223	0	7.0858	5.85524	7.0858	10	45	50	etb	0	Ba	774.791	0.27646	0.233223	703	954	100	1757
str_m2_o16_o28_pcu_sym.10	5.32582	0.658375	72.804	0.584456	0.0766094	68.6613	4.74136	89.026	0.581766	88.3639	4287.62	0.301908	0.70424	0	1.30615	0	9.2713	7.19967	9.2713	2	16	28	pcu	0	Cu	4287.92	0.70424	1.30615	669	446	645	1760
str_m3_o1_o19_pcu_sym.1	2.56826	0.588828	39.2548	0.147321	0.050298	26.3607	2.42094	94.2638	0.53853	91.4579	3122.32	0	0.6989	0	1.00484	0	9.68126	7.43989	9.68126	3	1	19	pcu	0	Zn	3122.32	0.6989	1.00484	881	756	124	1761
str_m1_o15_o28_pcu_sym.6	4.55563	0.608058	67.4289	0.470214	0.0623664	67.8558	4.08542	89.6784	0.545692	89.7433	4009.07	0	0.74264	0	1.47709	0	13.5782	8.74467	13.5782	1	15	28	pcu	0	Zn	4009.07	0.74264	1.47709	688	502	577	1767
str_m2_o2_o4_pcu_sym.3	3.69927	0.666517	49.9513	0.345992	0.063897	48.7336	3.35328	90.647	0.60262	90.4133	4057.55	0	0.7365	0	1.41742	0	11.5067	7.84219	11.5067	2	2	4	pcu	0	Cu	4057.55	0.7365	1.41742	795	604	369	1768
str_m3_o6_o9_pcu_sym.1	6.82669	0.656863	93.5357	0.946436	0.0650799	130.884	5.88025	86.1362	0.591783	90.0923	4003.23	0	0.73142	0	1.43007	0	10.3895	8.8321	10.3895	3	6	9	pcu	0	Zn	4003.23	0.73142	1.43007	603	356	820	1779
str_m3_o2_o10_pcu_sym.1	10.2353	0.689651	133.572	2.03959	0.0887504	206.831	8.19573	80.073	0.600901	87.1311	3894.05	0	0.71636	0	1.21601	0	9.86749	8.23112	9.86749	3	2	10	pcu	0	Zn	3894.05	0.71636	1.21601	518	270	992	1780
str_m5_o27_o28_sra_sym.1	8.26972	0.519701	143.212	1.5497	0.0619552	225.119	6.72002	81.2605	0.457746	88.0787	2859.36	0	0.71412	0	1.4058	0	14.7344	13.8081	14.6352	9	27	28	sra	0	V	2859.36	0.71412	1.4058	503	312	966	1781
str_m5_o20_o22_sra_sym.1	4.52296	0.467378	87.0957	0.495952	0.0394763	113.07	4.02701	89.0348	0.427902	91.5537	2556.06	0	0.58066	0	0.764993	0	8.49297	7.85457	8.49239	9	20	22	sra	0	V	2556.06	0.58066	0.764993	624	513	644	1781
str_m2_o23_o24_pcu_sym.11	11.8447	0.770286	138.393	2.82087	0.0642454	395.17	9.02384	76.1845	0.706041	91.6595	5204.66	0	0.74568	0	1.54479	0	12.2169	8.39185	12.2169	2	23	24	pcu	0	Cu	5204.66	0.74568	1.54479	510	239	1033	1782
str_m2_o9_o18_pcu_sym.13	11.7032	0.140026	752.209	7.23588	0.138339	470.748	4.46733	38.1719	0.00168696	1.20475	2227.28	0	0.5348	0	0.666393	0	7.53374	5.84829	7.50516	2	9	18	pcu	0	Cu	2227.28	0.5348	0.666393	81	470	1232	1783
str_m2_o17_o27_pcu_sym.2	7.52335	0.630462	107.398	1.17389	0.0647579	163.146	6.34946	84.3967	0.565704	89.7285	4748.54	0	0.80696	0	2.0674	0	15.8296	11.9387	15.8295	2	17	27	pcu	0	Cu	4748.54	0.80696	2.0674	569	330	885	1784
str_m3_o16_o21_pcu_sym.1	3.81546	0.682298	50.3287	0.362095	0.063966	50.9467	3.45337	90.5098	0.618332	90.6249	3862.57	0	0.72458	0	1.32187	0	10.385	8.9637	10.385	3	16	21	pcu	0	Zn	3862.57	0.72458	1.32187	793	591	400	1784
str_m2_o6_o9_pcu_sym.9	7.1223	0.626549	102.308	1.07647	0.0633003	153.051	6.04583	84.886	0.563248	89.897	4035.53	0	0.72982	0	1.43308	0	10.6058	9.04543	10.5972	2	6	9	pcu	0	Cu	4035.53	0.72982	1.43308	579	345	862	1786
str_m5_o20_o24_sra_sym.1	11.5048	0.35132	294.727	4.17438	0.0485804	773.345	7.33046	63.7163	0.30274	86.1721	2778.93	0	0.6076	0	0.804845	0	8.40487	7.77451	8.40487	9	20	24	sra	0	V	2778.93	0.6076	0.804845	345	295	1147	1787
str_m5_o21_o26_sra_sym.1	10.9459	0.633172	155.586	2.63369	0.0557208	425.393	8.31219	75.939	0.577451	91.1997	3511.01	0	0.72094	0	1.35759	0	11.3055	10.8549	11.2859	9	21	26	sra	0	V	3511.01	0.72094	1.35759	492	261	1037	1790
str_m6_o49_o53_etb_sym.1	4.79166	0.227844	189.273	0.689852	0.0606186	102.422	4.1018	85.6031	0.167226	73.3947	1264.95	0	0.4021	0	0.380764	0	8.37265	6.7215	8.28581	10	49	53	etb	0	Ba	1264.95	0.4021	0.380764	454	500	838	1792
str_m5_o3_o18_sra_sym.1	14.9606	0.543115	247.913	5.72435	0.0787208	654.454	9.23626	61.7372	0.464395	85.5057	3532.48	0	0.65942	0	1.13907	0	10.4148	9.9708	10.4148	9	3	18	sra	0	V	3532.48	0.65942	1.13907	400	233	1161	1794
str_m3_o13_o20_pcu_sym.1	3.11341	0.548134	51.1201	0.285947	0.048386	53.1874	2.82746	90.8156	0.499748	91.1726	4311.23	0	0.77828	0	1.61117	0	11.8364	9.58506	11.8332	3	13	20	pcu	0	Zn	4311.23	0.77828	1.61117	787	678	332	1797
str_m6_o48_o52_etb_sym.1	4.76619	0.0804794	533.002	1.26311	0.0297458	382.172	3.50307	73.4985	0.0507336	63.0392	941.363	0	0.34986	0	0.307629	0	8.50271	7.8901	8.50271	10	48	52	etb	0	Ba	941.363	0.34986	0.307629	151	582	1070	1803
str_m3_o11_o20_pcu_sym.1	2.43475	0.431138	50.8254	0.201811	0.0375651	48.3507	2.23294	91.7112	0.393573	91.287	4237.32	0	0.77448	0	1.46233	0	11.3755	7.47623	11.3494	3	11	20	pcu	0	Zn	4237.32	0.77448	1.46233	789	782	232	1803
str_m2_o13_o23_pcu_sym.67	4.30846	0.720229	53.8386	0.429182	0.0672685	57.4212	3.87928	90.0386	0.65296	90.6601	4730.68	0	0.7492	0	1.49532	0	10.0602	7.46427	10.0602	2	13	23	pcu	0	Cu	4730.68	0.7492	1.49532	763	527	514	1804
str_m6_o42_o52_etb_sym.1	5.14188	0.0809126	571.937	1.50805	0.0319438	424.885	3.63383	70.6712	0.0489688	60.5206	1019.13	0	0.36206	0	0.326143	0	8.29768	7.74735	8.2622	10	42	52	etb	0	Ba	1019.13	0.36206	0.326143	137	565	1102	1804
str_m5_o13_o22_sra_sym.1	7.9072	0.150658	472.362	3.25155	0.104121	281.058	4.65565	58.8786	0.0465368	30.8891	1488.9	0	0.43496	0	0.470453	0	7.02983	6.66695	7.02983	9	13	22	sra	0	V	1488.9	0.43496	0.470453	176	453	1177	1806
str_m6_o51_o52_etb_sym.1	6.57255	0.141492	418.065	2.05163	0.0391168	472.04	4.52092	68.7849	0.102376	72.3541	1345.69	0	0.45194	0	0.458185	0	9.76426	9.19882	9.76426	10	51	52	etb	0	Ba	1345.69	0.45194	0.458185	224	462	1120	1806
str_m5_o13_o16_sra_sym.1	11.1077	0.133269	750.127	6.96004	0.116345	538.401	4.14761	37.3401	0.0169241	12.6991	2582.61	0	0.52052	0	0.620015	0	6.04452	4.77207	6.00612	9	13	16	sra	0	V	2582.61	0.52052	0.620015	82	496	1234	1812
str_m5_o4_o4_sra_sym.1	6.0821	0.148298	369.115	1.63386	0.119271	123.288	4.44824	73.1366	0.0290262	19.573	1238.21	0	0.41942	0	0.399836	0	7.23378	6.30498	6.92045	9	4	4	sra	0	V	1238.21	0.41942	0.399836	275	472	1074	1821
str_m6_o49_o52_etb_sym.1	4.52736	0.0870722	467.96	1.10547	0.0282638	352.012	3.4219	75.5826	0.0588084	67.5398	913.805	0	0.34646	0	0.299969	0	8.51805	7.89523	8.51805	10	49	52	etb	0	Ba	913.805	0.34646	0.299969	181	596	1044	1821
str_m2_o16_o20_pcu_sym.11	3.8738	0.644937	54.0583	0.379294	0.0601631	56.7399	3.4945	90.2087	0.584774	90.6715	3724.36	0	0.68632	0	1.14501	0	8.94822	7.74045	8.90669	2	16	20	pcu	0	Cu	3724.36	0.68632	1.14501	762	584	477	1823
str_m5_o18_o28_sra_sym.1	9.63345	0.598947	144.756	2.29421	0.0906872	227.683	7.33924	76.185	0.50826	84.8589	3231.65	0	0.65718	0	1.10843	0	11.3194	10.9251	11.3164	9	18	28	sra	0	V	3231.65	0.65718	1.10843	501	294	1032	1827
str_m5_o11_o2_sra_sym.1	5.82201	0.199396	262.784	1.18022	0.0621402	170.935	4.6418	79.7284	0.137256	68.8358	1447.26	0	0.42712	0	0.448644	0	6.26637	4.67939	5.92723	9	11	2	sra	0	V	1447.26	0.42712	0.448644	380	454	997	1831
str_m2_o4_o14_pcu_sym.12	7.8442	0.194413	363.132	2.73203	0.129988	189.157	5.11217	65.1714	0.0644249	33.1381	1651.64	0	0.4824	0	0.50746	0	6.89783	4.49642	6.89783	2	4	14	pcu	0	Cu	1651.64	0.4824	0.50746	279	415	1139	1833
str_m2_o2_o5_pcu_sym.7	6.53516	0.670709	87.6929	0.95564	0.0735864	116.88	5.57952	85.3769	0.597123	89.0286	4232.4	0	0.74056	0	1.33892	0	10.3615	7.84887	10.3615	2	2	5	pcu	0	Cu	4232.4	0.74056	1.33892	621	371	842	1834
str_m3_o5_o22_pcu_sym.1	8.94121	0.0490585	1640.3	5.46525	0.0253937	1936.99	3.47596	38.8757	0.0236648	48.238	1455.92	0	0.49876	0	0.49645	0	6.30643	4.77129	6.30643	3	5	22	pcu	0	Zn	1455.92	0.49876	0.49645	19	588	1228	1835
str_m2_o25_o27_pcu_sym.10	7.17097	0.530381	121.684	1.25976	0.0496739	228.245	5.91121	82.4326	0.480707	90.6343	6064.77	0	0.85318	0	2.75109	0	17.0313	12.726	17.0313	2	25	27	pcu	0	Cu	6064.77	0.85318	2.75109	542	351	945	1838
str_m3_o16_o28_pcu_sym.1	6.29342	0.650984	87.0079	0.889356	0.077296	103.553	5.40406	85.8685	0.573688	88.1263	4575.04	0	0.75402	0	1.57526	0	10.9351	8.63722	10.9351	3	16	28	pcu	0	Zn	4575.04	0.75402	1.57526	625	385	828	1838
str_m2_o10_o13_pcu_sym.4	7.34465	0.158046	418.244	2.76768	0.156106	159.565	4.57697	62.3171	0.00194016	1.22759	1798.54	0	0.5314	0	0.529428	0	5.69097	5.21533	5.68976	2	10	13	pcu	0	Cu	1798.54	0.5314	0.529428	223	458	1158	1839
str_m5_o11_o24_sra_sym.1	10.1829	0.0817154	1121.53	6.59127	0.0585359	1013.42	3.59165	35.2713	0.0231795	28.3661	1907.06	0	0.53362	0	0.603188	0	7.40092	6.72624	7.25631	9	11	24	sra	0	V	1907.06	0.53362	0.603188	35	567	1238	1840
str_m3_o17_o20_pcu_sym.1	4.89237	0.628771	70.0277	0.552718	0.0564414	88.1349	4.33966	88.7025	0.572329	91.0235	4542.82	0	0.79292	0	1.81581	0	12.1835	10.8538	12.1835	3	17	20	pcu	0	Zn	4542.82	0.79292	1.81581	680	482	679	1841
str_m1_o14_o17_pcu_sym.4	2.9448	0.587474	45.1138	0.265773	0.0581854	41.1092	2.67903	90.9748	0.529289	90.0957	3716.33	0	0.73106	0	1.27542	0	13.7618	7.39957	12.2206	1	14	17	pcu	0	Zn	3716.33	0.73106	1.27542	834	703	305	1842
str_m3_o13_o23_pcu_sym.1	3.37685	0.713312	42.6064	0.312443	0.0652921	43.0678	3.06441	90.7475	0.64802	90.8466	4748.11	0	0.7553	0	1.53365	0	10.8976	7.35567	10.8835	3	13	23	pcu	0	Zn	4748.11	0.7553	1.53365	849	648	345	1842
str_m2_o13_o19_pcu_sym.15	2.42473	0.607208	35.9391	0.167075	0.0537741	27.9628	2.25765	93.1095	0.553434	91.144	3847.93	0	0.73552	0	1.27538	0	9.95158	8.41923	9.95011	2	13	19	pcu	0	Cu	3847.93	0.73552	1.27538	903	778	162	1843
str_m2_o18_o28_pcu_sym.2	6.4439	0.682359	84.9921	0.923799	0.0776103	107.127	5.5201	85.664	0.604748	88.6262	4591.87	0	0.76642	0	1.7461	0	11.4573	9.04651	11.4573	2	18	28	pcu	0	Cu	4591.87	0.76642	1.7461	632	379	834	1845
str_m5_o5_o13_sra_sym.1	8.00945	0.158961	453.477	3.53823	0.102872	309.55	4.47122	55.8243	0.0560886	35.2846	1981.56	0	0.53298	0	0.559103	0	5.59989	5.06847	5.59014	9	5	13	sra	0	V	1981.56	0.53298	0.559103	192	469	1185	1846
str_m6_o48_o53_etb_sym.1	4.94317	0.239035	186.117	0.781273	0.0641003	109.695	4.1619	84.1949	0.174935	73.1837	1356.05	0	0.4136	0	0.397719	0	8.19291	7.20961	8.0504	10	48	53	etb	0	Ba	1356.05	0.4136	0.397719	457	495	896	1848
str_m1_o24_o28_pcu_sym.5	6.73847	0.527722	114.921	1.12449	0.0444294	227.785	5.61398	83.3124	0.483292	91.5809	4808.42	0	0.78718	0	1.71486	0	13.4971	8.45082	13.459	1	24	28	pcu	0	Zn	4808.42	0.78718	1.71486	554	369	925	1848
str_m1_o24_o25_pcu_sym.8	8.06368	0.516615	140.478	1.74195	0.042549	368.459	6.32173	78.3976	0.474066	91.7639	4603.31	0	0.7885	0	1.56462	0	12.4252	7.7573	12.1224	1	24	25	pcu	0	Zn	4603.31	0.7885	1.56462	506	333	1010	1849
str_m1_o5_o25_pcu_sym.2	2.34151	0.345281	61.0332	0.21399	0.0291085	66.1633	2.12752	90.861	0.316172	91.5696	4310.29	0	0.80144	0	1.49332	0	11.6127	7.95171	11.6127	1	5	25	pcu	0	Zn	4310.29	0.80144	1.49332	725	802	324	1851
str_m1_o14_o25_pcu_sym.1	3.57804	0.479434	67.1674	0.361553	0.0447531	72.7096	3.21648	89.8952	0.434681	90.6654	4017.79	0	0.7626	0	1.4732	0	12.6262	8.43755	12.4928	1	14	25	pcu	0	Zn	4017.79	0.7626	1.4732	691	619	544	1854
str_m2_o14_o22_pcu_sym.28	6.91255	0.152926	406.818	2.48728	0.138225	161.95	4.42528	64.018	0.0147012	9.61329	1324.74	0	0.43058	0	0.433063	0	6.41037	4.56858	6.3737	2	14	22	pcu	0	Cu	1324.74	0.43058	0.433063	236	475	1145	1856
str_m5_o5_o19_sra_sym.1	1.86357	0.419177	40.012	0.103612	0.037248	25.0351	1.75996	94.4401	0.381929	91.114	2630.8	0	0.65538	0	0.773277	0	7.10156	6.40829	7.09875	9	5	19	sra	0	V	2630.8	0.65538	0.773277	872	867	117	1856
str_m6_o48_o54_etb_sym.1	6.32121	0.279652	203.434	1.29131	0.0790379	147.041	5.0299	79.5718	0.200615	71.7371	1717.83	0	0.47354	0	0.501678	0	8.17833	7.24963	8.16398	10	48	54	etb	0	Ba	1717.83	0.47354	0.501678	441	423	998	1862
str_m6_o44_o51_etb_sym.1	4.08542	0.296657	123.943	0.512289	0.0480805	95.8935	3.57313	87.4605	0.248577	83.7926	1305.32	0	0.42576	0	0.414967	0	8.8794	8.32323	8.8794	10	44	51	etb	0	Ba	1305.32	0.42576	0.414967	536	570	757	1863
str_m2_o4_o10_pcu_sym.6	7.16829	0.164362	392.514	2.64255	0.143219	166.06	4.52574	63.1356	0.0211431	12.8637	1576.45	0	0.49098	0	0.492698	0	6.20214	4.63507	6.12245	2	4	10	pcu	0	Cu	1576.45	0.49098	0.492698	251	461	1153	1865
str_m6_o43_o47_etb_sym.1	3.2751	0.158384	186.104	0.398747	0.0435342	82.4347	2.87636	87.8249	0.11485	72.5135	945.995	0	0.333	0	0.288622	0	7.36285	6.58491	7.25534	10	43	47	etb	0	Ba	945.995	0.333	0.288622	458	671	737	1866
str_m3_o25_o27_pcu_sym.1	7.33384	0.532002	124.068	1.41688	0.0501249	254.403	5.91696	80.6802	0.481877	90.5781	6146.59	0	0.85508	0	2.77483	0	17.1346	12.6223	17.1346	3	25	27	pcu	0	Zn	6146.59	0.85508	2.77483	535	350	981	1866
str_m3_o16_o29_pcu_sym.1	5.10738	0.673287	68.2716	0.602779	0.0677046	80.1276	4.5046	88.1979	0.605583	89.9442	4712.38	0	0.76304	0	1.6905	0	11.3776	8.74671	11.0019	3	16	29	pcu	0	Zn	4712.38	0.76304	1.6905	685	465	717	1867
str_m5_o10_o10_sra_sym.1	4.50479	0.157663	257.151	0.767169	0.0797205	86.6091	3.73763	82.97	0.0779421	49.436	1297.32	0	0.4802	0	0.424998	0	5.95647	5.60096	5.95647	9	10	10	sra	0	V	1297.32	0.4802	0.424998	389	547	931	1867
str_m3_o22_o22_pcu_sym.1	7.49563	0.188633	357.63	2.65752	0.182907	130.764	4.83811	64.5457	0.00572528	3.03515	1386.36	0	0.44444	0	0.461018	0	8.35544	4.4781	8.35544	3	22	22	pcu	0	Zn	1386.36	0.44444	0.461018	288	438	1143	1869
str_m2_o10_o25_pcu_sym.8	12.8709	0.0517054	2240.35	9.44994	0.0227239	3742.74	3.42097	26.5791	0.0289815	56.0513	2408.96	0	0.61208	0	0.720146	0	6.59683	5.01546	6.53062	2	10	25	pcu	0	Cu	2408.96	0.61208	0.720146	17	597	1256	1870
str_m3_o5_o23_pcu_sym.1	15.2904	0.102739	1339.45	11.7782	0.0911221	1163.32	3.51216	22.9697	0.0116168	11.3071	3154.66	0	0.6655	0	0.88921	0	7.69798	5.14547	7.69798	3	5	23	pcu	0	Zn	3154.66	0.6655	0.88921	26	580	1264	1870
str_m5_o8_o26_sra_sym.1	5.5991	0.632946	79.6148	0.731605	0.0681631	96.5984	4.86749	86.9335	0.564783	89.2308	2977.81	0	0.70212	0	1.29049	0	14.0613	13.7457	14.0595	9	8	26	sra	0	V	2977.81	0.70212	1.29049	652	437	784	1873
str_m5_o13_o24_sra_sym.1	10.0934	0.106371	853.996	6.57409	0.095275	621.011	3.51926	34.8671	0.0110958	10.4312	1630.14	0	0.4712	0	0.50599	0	6.9776	6.51658	6.956	9	13	24	sra	0	V	1630.14	0.4712	0.50599	62	577	1240	1879
str_m5_o2_o23_sra_sym.1	8.73871	0.0755656	1040.8	5.45067	0.0639776	766.769	3.28804	37.6262	0.0115881	15.3351	1193.62	0	0.35482	0	0.395969	0	5.79585	5.34508	5.79585	9	2	23	sra	0	V	1193.62	0.35482	0.395969	42	611	1233	1886
str_m3_o1_o8_pcu_sym.1	3.11517	0.647783	43.2807	0.29103	0.0648154	40.4112	2.82413	90.6576	0.582967	89.9943	3646.48	0	0.71396	0	1.18719	0	9.80122	7.55057	9.80122	3	1	8	pcu	0	Zn	3646.48	0.71396	1.18719	844	680	363	1887
str_m6_o50_o51_etb_sym.1	3.42082	0.134052	229.667	0.460757	0.0401351	103.321	2.96006	86.5308	0.0939172	70.0601	880.913	0	0.30716	0	0.262641	0	6.76533	5.67089	6.47156	10	50	51	etb	0	Ba	880.913	0.30716	0.262641	421	665	802	1888
str_m3_o10_o28_pcu_sym.1	11.634	0.11318	925.128	8.13006	0.112586	649.908	3.5039	30.1179	0.000593515	0.524401	2521.5	0	0.5824	0	0.695613	0	6.5563	5.23655	6.5563	3	10	28	pcu	0	Zn	2521.5	0.5824	0.695613	54	581	1253	1888
str_m3_o2_o5_pcu_sym.1	8.73108	0.676873	116.092	1.99191	0.0790439	226.801	6.73917	77.186	0.597829	88.3222	4285.4	0	0.73726	0	1.31895	0	10.4444	8.24493	10.4444	3	2	5	pcu	0	Zn	4285.4	0.73726	1.31895	553	310	1026	1889
str_m1_o25_o25_pcu_sym.24	6.43171	0.423912	136.551	1.22616	0.0392533	281.135	5.20555	80.9357	0.384659	90.7402	5902.78	0	0.88108	0	3.13878	0	19.4746	11.4976	19.4746	1	25	25	pcu	0	Zn	5902.78	0.88108	3.13878	513	403	974	1890
str_m5_o1_o2_sra_sym.1	6.41124	0.123945	465.54	2.58553	0.0849565	273.902	3.82571	59.672	0.0389882	31.4561	1192.08	0	0.37282	0	0.355243	0	5.78859	4.16555	5.7511	9	1	2	sra	0	V	1192.08	0.37282	0.355243	183	536	1172	1891
str_m5_o4_o5_sra_sym.1	7.47595	0.0935975	718.861	3.98736	0.0850912	421.738	3.4886	46.6642	0.00850626	9.08812	1527.18	0	0.4962	0	0.468494	0	6.13997	4.93661	6.00718	9	4	5	sra	0	V	1527.18	0.4962	0.468494	91	586	1215	1892
str_m5_o10_o29_sra_sym.1	11.0085	0.0928419	1067.16	7.65014	0.0830657	828.877	3.3584	30.5072	0.00977621	10.53	1943.2	0	0.48478	0	0.568836	0	5.95225	5.32824	5.92708	9	10	29	sra	0	V	1943.2	0.48478	0.568836	39	603	1251	1893
str_m6_o42_o51_etb_sym.1	3.78608	0.141014	241.64	0.578674	0.0442906	117.589	3.20741	84.7157	0.0967236	68.5914	824.754	0	0.3138	0	0.265389	0	7.38381	6.36219	7.31402	10	42	51	etb	0	Ba	824.754	0.3138	0.265389	405	622	868	1895
str_m2_o16_o29_pcu_sym.6	4.99195	0.708141	63.4443	0.583975	0.0764943	68.7081	4.40797	88.3017	0.631647	89.1979	4532.17	0.541355	0.71942	0	1.41501	0	9.16408	7.81101	9.09755	2	16	29	pcu	0	Cu	4532.71	0.71942	1.41501	712	477	708	1897
str_m2_o6_o24_pcu_sym.9	4.17869	0.528308	71.1863	0.467956	0.0455359	92.4898	3.71074	88.8014	0.482772	91.3808	5396.01	0	0.79492	0	1.83252	0	12.8675	8.55429	12.8675	2	6	24	pcu	0	Cu	5396.01	0.79492	1.83252	675	551	673	1899
str_m5_o3_o28_sra_sym.1	7.25645	0.526226	124.106	1.52342	0.0676328	202.724	5.73303	79.006	0.458593	87.1476	2964.51	0	0.70734	0	1.40581	0	14.7517	13.8195	14.7517	9	3	28	sra	0	V	2964.51	0.70734	1.40581	534	366	1004	1904
str_m5_o26_o26_sra_sym.1	11.3383	0.63216	161.423	3.81689	0.0651837	527.002	7.52145	66.3365	0.566976	89.6887	3170.19	0	0.71022	0	1.39687	0	14.1793	13.932	14.1793	9	26	26	sra	0	V	3170.19	0.71022	1.39687	487	290	1130	1907
str_m6_o43_o45_etb_sym.1	2.99327	0.274627	98.0946	0.317115	0.0452411	63.0849	2.67615	89.4057	0.229386	83.5263	1274.28	0.84188	0.41322	0	0.41112	0	9.21838	8.32205	9.21402	10	43	45	etb	0	Ba	1275.12	0.41322	0.41112	589	704	614	1907
str_m2_o6_o25_pcu_sym.1	6.57168	0.501446	117.949	1.23541	0.0449273	247.482	5.33627	81.201	0.456519	91.0405	6442.92	0	0.85548	0	2.73914	0	15.2452	10.1227	15.2452	2	6	25	pcu	0	Cu	6442.92	0.85548	2.73914	547	392	969	1908
str_m1_o15_o29_pcu_sym.5	4.52078	0.621099	65.5081	0.520292	0.0633608	73.9042	4.00049	88.4911	0.557739	89.7986	4237.85	0	0.7581	0	1.60314	0	13.682	7.96231	13.4512	1	15	29	pcu	0	Zn	4237.85	0.7581	1.60314	700	516	692	1908
str_m6_o42_o57_etb_sym.1	4.17803	0.0547399	686.925	1.37257	0.0456007	270.897	2.80546	67.148	0.00913922	16.6957	700.688	0	0.28662	0	0.232928	0	8.37659	7.54045	8.37659	10	42	57	etb	0	Ba	700.688	0.28662	0.232928	99	686	1127	1912
str_m6_o43_o52_etb_sym.1	6.05974	0.212179	257.036	1.5535	0.0450714	310.208	4.50624	74.3635	0.167107	78.7578	1507.07	0	0.49248	0	0.541743	0	10.6842	10.3636	10.6842	10	43	52	etb	0	Ba	1507.07	0.49248	0.541743	390	464	1059	1913
str_m2_o1_o8_pcu_sym.3	2.29376	0.627296	32.9092	0.167329	0.06239	24.1378	2.12643	92.705	0.564906	90.0541	3385.09	0	0.7158	0	1.18629	0	9.97227	7.81921	9.97227	2	1	8	pcu	0	Cu	3385.09	0.7158	1.18629	925	803	185	1913
str_m2_o1_o9_pcu_sym.11	7.02916	0.154917	408.364	2.92531	0.130996	200.982	4.10384	58.3832	0.0239208	15.441	1403.67	0	0.42868	0	0.422671	0	6.19798	4.79726	6.19444	2	1	9	pcu	0	Cu	1403.67	0.42868	0.422671	235	499	1179	1913
str_m6_o44_o52_etb_sym.1	5.54979	0.218658	228.431	1.2019	0.0357176	302.85	4.3479	78.3434	0.18294	83.6651	1470.69	0	0.46552	0	0.48285	0	9.56299	9.17949	9.56299	10	44	52	etb	0	Ba	1470.69	0.46552	0.48285	422	480	1013	1915
str_m2_o19_o22_pcu_sym.4	1.93315	0.4589	37.9133	0.13699	0.041202	29.9235	1.79617	92.9137	0.417698	91.0216	3532.02	0	0.69668	0	1.08372	0	9.71514	7.18784	9.71514	2	19	22	pcu	0	Cu	3532.02	0.69668	1.08372	885	857	175	1917
str_m2_o19_o28_pcu_sym.3	2.16006	0.522138	37.2326	0.16809	0.0473469	31.9516	1.99197	92.2183	0.474791	90.9321	5408.06	0	0.78786	0	1.67331	0	10.5876	7.17942	10.5519	2	19	28	pcu	0	Cu	5408.06	0.78786	1.67331	888	825	205	1918
str_m2_o1_o7_pcu_sym.11	4.08684	0.638483	57.6078	0.434088	0.0652994	59.8289	3.65276	89.3784	0.573184	89.7727	3646.66	0	0.72352	0	1.25171	0	10.5938	7.55467	10.5938	2	1	7	pcu	0	Cu	3646.66	0.72352	1.25171	743	560	615	1918
str_m6_o49_o54_etb_sym.1	5.89934	0.298081	178.12	1.22667	0.0753599	146.497	4.67268	79.2067	0.222721	74.7183	1690.16	0	0.47016	0	0.491963	0	8.19029	7.27305	8.1822	10	49	54	etb	0	Ba	1690.16	0.47016	0.491963	467	451	1000	1918
str_m2_o18_o25_pcu_sym.5	11.2307	0.780206	129.551	3.44965	0.0785701	395.149	7.78103	69.2837	0.701636	89.9296	4408.71	0	0.73706	0	1.46527	0	10.3818	8.93721	10.3818	2	18	25	pcu	0	Cu	4408.71	0.73706	1.46527	525	277	1116	1918
str_m5_o7_o16_sra_sym.1	11.4391	0.510292	201.752	4.54853	0.0728132	562.216	6.89062	60.2372	0.437478	85.7311	3287.66	0	0.63748	0	0.990901	0	9.39522	8.75431	9.39522	9	7	16	sra	0	V	3287.66	0.63748	0.990901	443	306	1170	1919
str_m3_o4_o14_pcu_sym.1	7.69023	0.174523	396.578	3.41692	0.133773	229.884	4.27331	55.568	0.04075	23.3493	1659.94	0	0.49126	0	0.516146	0	7.05078	4.80469	6.94247	3	4	14	pcu	0	Zn	1659.94	0.49126	0.516146	246	488	1186	1920
str_m5_o2_o2_sra_sym.1	7.99124	0.0964917	745.361	4.70455	0.0683373	619.588	3.28669	41.1287	0.0281544	29.1781	1228.2	0	0.34584	0	0.368334	0	7.20113	4.79984	7.01995	9	2	2	sra	0	V	1228.2	0.34584	0.368334	83	612	1225	1920
str_m6_o47_o52_etb_sym.1	4.1281	0.0718834	516.849	1.19608	0.0256584	419.542	2.93201	71.0258	0.046225	64.3056	877.007	0	0.32834	0	0.281136	0	7.71841	6.73929	7.71841	10	47	52	etb	0	Ba	877.007	0.32834	0.281136	156	668	1097	1921
str_m2_o14_o16_pcu_sym.1	8.79534	0.102184	774.66	5.51972	0.096626	514.121	3.27562	37.2427	0.00555817	5.43936	1707.35	0	0.48042	0	0.520405	0	6.82284	5.06154	6.82284	2	14	16	pcu	0	Cu	1707.35	0.48042	0.520405	76	614	1235	1925
str_m1_o14_o27_pcu_sym.1	3.56326	0.502115	63.8686	0.370632	0.0469358	71.0692	3.19263	89.5985	0.455179	90.6524	4043.19	0	0.77796	0	1.64444	0	15.1288	8.35829	15.0465	1	14	27	pcu	0	Zn	4043.19	0.77796	1.64444	709	624	593	1926
str_m2_o21_o25_pcu_sym.6	4.74537	0.448107	95.3084	0.666101	0.0398661	150.376	4.07927	85.9631	0.408241	91.1034	6042.22	0	0.8407	0	2.32784	0	11.9098	8.14441	11.9098	2	21	25	pcu	0	Cu	6042.22	0.8407	2.32784	599	504	825	1928
str_m6_o43_o57_etb_sym.1	3.81986	0.273986	125.476	0.502248	0.047865	94.4373	3.31761	86.8516	0.226121	82.5301	1194.87	0	0.43062	0	0.430196	0	11.138	10.6317	11.138	10	43	57	etb	0	Ba	1194.87	0.43062	0.430196	531	609	788	1928
str_m3_o5_o10_pcu_sym.1	12.5308	0.0195352	5773.03	9.56784	0.0329212	2615.66	2.96297	23.6455	-0.013386	-68.5222	1879.58	0	0.62468	0	0.604154	0	7.62981	5.3112	7.62981	3	5	10	pcu	0	Zn	1879.58	0.62468	0.604154	1	664	1263	1928
str_m2_o13_o26_pcu_sym.15	4.30548	0.655815	59.0858	0.478827	0.0629911	68.4136	3.82665	88.8787	0.592824	90.395	4445.65	0	0.76112	0	1.61208	0	11.5667	9.55689	11.5658	2	13	26	pcu	0	Cu	4445.65	0.76112	1.61208	731	535	664	1930
str_m1_o24_o29_pcu_sym.1	5.68906	0.549012	93.2612	0.891232	0.0481876	166.456	4.79783	84.3343	0.500824	91.2229	5056.64	0	0.79452	0	1.82098	0	13.4282	7.31285	13.2381	1	24	29	pcu	0	Zn	5056.64	0.79452	1.82098	605	439	887	1931
str_m6_o49_o57_etb_sym.1	3.64873	0.0549274	597.855	1.02504	0.0427658	215.718	2.6237	71.9071	0.0121616	22.1413	652.366	0	0.27104	0	0.212093	0	8.22059	7.43819	8.22059	10	49	57	etb	0	Ba	652.366	0.27104	0.212093	128	714	1090	1932
str_m6_o49_o51_etb_sym.1	3.60062	0.113419	285.717	0.592739	0.0407081	131.046	3.00788	83.5379	0.0727104	64.1081	765.226	0	0.29248	0	0.237119	0	7.30591	6.09675	7.30591	10	49	51	etb	0	Ba	765.226	0.29248	0.237119	353	659	920	1932
str_m5_o12_o2_sra_sym.1	6.99422	0.122367	514.42	3.42406	0.0942356	327.016	3.57015	51.0444	0.0281313	22.9893	766.297	1.32152	0.30376	0	0.279578	0	4.85692	4.51683	4.84385	9	12	2	sra	0	V	767.619	0.30376	0.279578	157	571	1204	1932
str_m5_o4_o17_sra_sym.1	10.3548	0.116381	800.761	7.08546	0.10282	620.2	3.26935	31.5732	0.0135607	11.652	1884.49	0	0.508	0	0.574457	0	7.03245	6.47493	6.96395	9	4	17	sra	0	V	1884.49	0.508	0.574457	71	615	1247	1933
str_m3_o18_o20_pcu_sym.1	4.97172	0.663641	67.4242	0.631965	0.0593421	95.8457	4.33976	87.2888	0.604299	91.0581	4678.11	0	0.78084	0	1.79046	0	11.509	10.457	11.3033	3	18	20	pcu	0	Zn	4678.11	0.78084	1.79046	689	481	764	1934
str_m3_o2_o12_pcu_sym.1	3.51376	0.612858	51.6005	0.351564	0.058311	54.2622	3.16219	89.9946	0.554547	90.4854	4409.35	0	0.75644	0	1.52541	0	10.7074	8.22521	10.7074	3	2	12	pcu	0	Zn	4409.35	0.75644	1.52541	783	630	522	1935
str_m1_o9_o25_pcu_sym.18	6.9147	0.473796	131.348	1.56878	0.0439393	321.33	5.34592	77.3124	0.429856	90.7261	4729.81	0	0.80064	0	1.89796	0	15.7598	11.4694	15.7598	1	9	25	pcu	0	Zn	4729.81	0.80064	1.89796	523	391	1024	1938
str_m3_o17_o17_pcu_sym.1	5.7644	0.790414	65.6359	0.789104	0.0784072	90.5777	4.97529	86.3107	0.712007	90.0802	4192.41	0	0.75554	0	1.57454	0	12.6946	11.7003	12.6909	3	17	17	pcu	0	Zn	4192.41	0.75554	1.57454	699	429	811	1939
str_m6_o48_o57_etb_sym.1	3.85004	0.0549538	630.537	1.18734	0.0435245	245.519	2.6627	69.1603	0.0114293	20.7981	670.756	0	0.2751	0	0.218273	0	8.19536	7.42114	8.19536	10	48	57	etb	0	Ba	670.756	0.2751	0.218273	114	708	1118	1940
str_m3_o18_o18_pcu_sym.1	6.01189	0.77042	70.2305	0.888193	0.0798474	100.113	5.1237	85.2261	0.690573	89.6359	4339.72	0	0.74332	0	1.58939	0	13.7481	11.3213	13.7481	3	18	18	pcu	0	Zn	4339.72	0.74332	1.58939	678	413	851	1942
str_m6_o47_o53_etb_sym.1	4.41539	0.201423	197.289	0.765426	0.0592281	116.31	3.64996	82.6646	0.142195	70.5951	1257.8	0	0.38044	0	0.355027	0	8.69551	5.6569	8.69551	10	47	53	etb	0	Ba	1257.8	0.38044	0.355027	447	561	937	1945
str_m6_o53_o57_etb_sym.1	5.44282	0.229435	213.504	1.23202	0.0539496	205.528	4.2108	77.3644	0.175486	76.4859	1490.07	0	0.4879	0	0.530417	0	11.6911	10.6192	11.6911	10	53	57	etb	0	Ba	1490.07	0.4879	0.530417	434	490	1023	1947
str_m3_o13_o19_pcu_sym.1	2.14403	0.612354	31.5117	0.155809	0.0563511	24.8847	1.98823	92.7329	0.556003	90.7976	3891.61	0	0.74146	0	1.3011	0	9.82671	8.23093	9.82671	3	13	19	pcu	0	Zn	3891.61	0.74146	1.3011	939	826	183	1948
str_m5_o17_o22_sra_sym.1	9.31012	0.0793604	1055.83	6.3534	0.0816144	700.618	2.95673	31.7582	-0.00225401	-2.84022	1571.7	0	0.44266	0	0.493259	0	6.65207	6.22773	6.61998	9	17	22	sra	0	V	1571.7	0.44266	0.493259	40	666	1246	1952
str_m3_o16_o26_pcu_sym.1	4.66573	0.662942	63.3412	0.571567	0.0715128	71.9327	4.09416	87.7497	0.591429	89.2128	3934.58	0	0.7249	0	1.41003	0	11.906	9.36551	11.906	3	16	26	pcu	0	Zn	3934.58	0.7249	1.41003	713	501	740	1954
str_m2_o13_o28_pcu_sym.3	2.35897	0.64207	33.0661	0.196175	0.0624171	28.2868	2.1628	91.6839	0.579653	90.2788	4878.57	0	0.7708	0	1.66897	0	11.3803	7.36723	11.3696	2	13	28	pcu	0	Cu	4878.57	0.7708	1.66897	922	797	237	1956
str_m3_o3_o11_pcu_sym.1	4.70943	0.622571	68.0804	0.605079	0.0595723	91.4135	4.10435	87.1517	0.562998	90.4312	5570.57	0	0.81992	0	2.31328	0	15.3248	13.185	15.3248	3	3	11	pcu	0	Zn	5570.57	0.81992	2.31328	686	498	772	1956
str_m5_o7_o17_sra_sym.1	9.75323	0.649453	135.158	3.12035	0.076343	367.855	6.63288	68.007	0.57311	88.245	2754.71	0	0.6612	0	1.09857	0	12.316	11.9636	12.3042	9	7	17	sra	0	V	2754.71	0.6612	1.09857	515	316	1126	1957
str_m6_o48_o51_etb_sym.1	3.55942	0.125429	255.403	0.567746	0.0418599	122.067	2.99167	84.0495	0.0835687	66.6265	780.484	0	0.29784	0	0.24536	0	7.30482	6.07569	7.30482	10	48	51	etb	0	Ba	780.484	0.29784	0.24536	392	662	903	1957
str_m5_o10_o28_sra_sym.1	8.60939	0.0899559	861.362	5.59518	0.0804938	625.596	3.01421	35.0107	0.00946204	10.5185	1798.71	0	0.47808	0	0.534774	0	5.89534	5.34643	5.8894	9	10	28	sra	0	V	1798.71	0.47808	0.534774	61	658	1239	1958
str_m3_o11_o12_pcu_sym.1	1.85579	0.573848	29.1055	0.108792	0.0515249	19.0029	1.747	94.1377	0.522323	91.0212	3377.56	0	0.6965	0	1.01703	0	9.02598	7.15862	9.00527	3	11	12	pcu	0	Zn	3377.56	0.6965	1.01703	962	869	127	1958
str_m5_o16_o20_sra_sym.1	8.28097	0.586728	127.024	2.31422	0.0789701	263.745	5.96676	72.0538	0.507757	86.5406	4072.6	0	0.66416	0	0.999937	0	7.46445	6.49079	7.34075	9	16	20	sra	0	V	4072.6	0.66416	0.999937	528	347	1085	1960
str_m3_o13_o26_pcu_sym.1	2.93133	0.655268	40.2614	0.275291	0.0617015	40.1549	2.65604	90.6087	0.593566	90.5838	4381.08	0	0.755	0	1.55937	0	12.0401	8.90127	12.0219	3	13	26	pcu	0	Zn	4381.08	0.755	1.55937	869	710	381	1960
str_m1_o9_o17_pcu_sym.31	3.52369	0.619816	51.1655	0.356716	0.0597152	53.7626	3.16697	89.8766	0.560101	90.3657	4127.07	0	0.74864	0	1.47537	0	15.2483	10.0273	15.1419	1	9	17	pcu	0	Zn	4127.07	0.74864	1.47537	786	628	547	1961
str_m3_o5_o11_pcu_sym.1	12.9061	0.0672224	1727.92	10.096	0.0602009	1509.34	2.81015	21.7738	0.00702149	10.4452	2477.8	0	0.6665	0	0.763111	0	7.75755	5.62021	7.75755	3	5	11	pcu	0	Zn	2477.8	0.6665	0.763111	18	683	1266	1967
str_m5_o7_o13_sra_sym.1	9.01827	0.651898	124.505	2.6714	0.0741168	324.388	6.34687	70.3779	0.577781	88.6306	2707.61	0	0.6506	0	1.0228	0	10.5174	10.1108	10.5174	9	7	13	sra	0	V	2707.61	0.6506	1.0228	532	331	1105	1968
str_m5_o2_o3_sra_sym.1	9.62282	0.620331	139.612	3.24158	0.0675054	432.176	6.38124	66.3136	0.552825	89.1178	3027.99	0	0.68078	0	1.25949	0	11.4624	11.0932	11.4624	9	2	3	sra	0	V	3027.99	0.68078	1.25949	509	329	1131	1969
str_m5_o18_o20_sra_sym.1	8.38137	0.607777	124.112	2.35781	0.0555476	382.021	6.02356	71.8684	0.552229	90.8605	3637.36	0	0.64334	0	1.01008	0	7.72863	6.25722	7.72863	9	18	20	sra	0	V	3637.36	0.64334	1.01008	533	346	1091	1970
str_m3_o4_o21_pcu_sym.1	2.02367	0.577469	31.5394	0.148361	0.056702	23.5485	1.87531	92.6687	0.520767	90.1809	2962.97	0	0.65384	0	0.953872	0	9.89497	7.40831	9.89497	3	4	21	pcu	0	Zn	2962.97	0.65384	0.953872	938	848	187	1973
str_m6_o53_o55_etb_sym.1	2.9514	0.282231	94.1165	0.327553	0.0357549	82.4496	2.62384	88.9018	0.246476	87.3313	1312.11	0	0.49626	0	0.57485	0	13.5896	13.0483	13.5704	10	53	55	etb	0	Ba	1312.11	0.49626	0.57485	601	713	660	1974
str_m2_o6_o17_pcu_sym.3	5.25466	0.548456	86.2274	0.807589	0.050404	144.201	4.44707	84.631	0.498052	90.8098	5544	0	0.83512	0	2.37271	0	15.4634	11.6308	15.4535	2	6	17	pcu	0	Cu	5544	0.83512	2.37271	628	473	873	1974
str_m5_o1_o17_sra_sym.1	11.4611	0.106342	969.981	8.513	0.0927123	826.396	2.9481	25.7226	0.0136299	12.817	2004.6	0	0.5349	0	0.617912	0	7.21028	6.10404	7.13461	9	1	17	sra	0	V	2004.6	0.5349	0.617912	48	667	1260	1975
str_m3_o23_o25_pcu_sym.1	8.19879	0.575267	128.269	2.33279	0.0548535	382.749	5.86599	71.5471	0.520413	90.4647	6517.68	0	0.82698	0	2.39076	0	15.2089	9.70296	15.2066	3	23	25	pcu	0	Zn	6517.68	0.82698	2.39076	526	358	1093	1977
str_m3_o25_o28_pcu_sym.1	6.57701	0.526658	112.394	1.41651	0.0508496	250.712	5.16049	78.4626	0.475809	90.3449	6202.77	0	0.8518	0	2.74968	0	14.593	10.8086	14.593	3	25	28	pcu	0	Zn	6202.77	0.8518	2.74968	561	408	1009	1978
str_m1_o4_o27_pcu_sym.15	2.61851	0.444904	52.97	0.25328	0.0426213	53.4832	2.36523	90.3273	0.402282	90.4201	4212.41	0	0.79052	0	1.76972	0	15.2209	8.38047	15.2209	1	4	27	pcu	0	Zn	4212.41	0.79052	1.76972	768	762	450	1980
str_m2_o19_o26_pcu_sym.7	2.37098	0.454454	46.9549	0.220706	0.0406174	48.904	2.15028	90.6914	0.413837	91.0624	5102.51	0	0.7978	0	1.76028	0	10.8342	8.37991	10.7618	2	19	26	pcu	0	Cu	5102.51	0.7978	1.76028	824	799	357	1980
str_m2_o2_o15_pcu_sym.1	6.09041	0.668852	81.9519	0.998132	0.0732696	122.605	5.09228	83.6114	0.595583	89.0455	3342.51	0	0.6873	0	1.1904	0	11.447	7.79688	11.447	2	2	15	pcu	0	Cu	3342.51	0.6873	1.1904	644	418	918	1980
str_m1_o9_o27_pcu_sym.10	3.44426	0.447373	69.2898	0.378506	0.0438132	77.7518	3.06576	89.0105	0.40356	90.2066	4767.4	0	0.82934	0	2.42275	0	20.9432	16.6749	20.9373	1	9	27	pcu	0	Zn	4767.4	0.82934	2.42275	683	647	650	1980
str_m3_o12_o20_pcu_sym.1	1.9271	0.423438	40.9598	0.164132	0.0365385	40.4283	1.76297	91.483	0.386899	91.371	4225.51	0	0.77436	0	1.4752	0	10.8783	7.59099	10.8751	3	12	20	pcu	0	Zn	4225.51	0.77436	1.4752	863	866	252	1981
str_m3_o20_o24_pcu_sym.1	2.22508	0.366002	54.7147	0.211753	0.0333001	57.2305	2.01332	90.4833	0.332701	90.9017	4628.61	0	0.80112	0	1.75372	0	13.0763	10.0714	13.0763	3	20	24	pcu	0	Zn	4628.61	0.80112	1.75372	760	820	408	1988
str_m6_o43_o46_etb_sym.1	3.42016	0.0860054	357.902	0.724849	0.0536534	121.589	2.69531	78.8066	0.0323521	37.6163	764.731	0	0.28732	0	0.224716	0	7.02321	5.69673	7.02321	10	43	46	etb	0	Ba	764.731	0.28732	0.224716	287	699	1006	1992
str_m2_o10_o10_pcu_sym.1	4.28549	0.230985	166.978	0.743298	0.0988685	67.6625	3.54219	82.6554	0.132117	57.197	1219.09	0	0.48966	0	0.40928	0	6.02812	5.3188	6.02812	2	10	10	pcu	0	Cu	1219.09	0.48966	0.40928	480	575	938	1993
str_m3_o6_o15_pcu_sym.1	4.57691	0.652294	63.1498	0.582537	0.0653937	80.1733	3.99438	87.2723	0.5869	89.9748	4355.89	0	0.759	0	1.5757	0	13.0743	8.80532	13.0743	3	6	15	pcu	0	Zn	4355.89	0.759	1.5757	714	517	767	1998
str_m2_o13_o29_pcu_sym.12	2.14412	0.675321	28.5746	0.165429	0.0665776	22.3628	1.97869	92.2845	0.608744	90.1414	5041.27	0	0.7801	0	1.77227	0	9.93686	7.95462	9.93686	2	13	29	pcu	0	Cu	5041.27	0.7801	1.77227	970	829	200	1999
str_m2_o23_o25_pcu_sym.68	9.32565	0.556459	150.83	3.43562	0.0547576	564.681	5.89003	63.1595	0.501701	90.1596	6493.39	0	0.82582	0	2.39119	0	14.9978	9.828	14.9969	2	23	25	pcu	0	Cu	6493.39	0.82582	2.39119	495	354	1152	2001
str_m3_o21_o24_pcu_sym.1	2.54158	0.43536	52.541	0.24653	0.0371005	59.8042	2.29505	90.3001	0.398259	91.4782	4659.92	0	0.77208	0	1.54554	0	11.7193	8.01325	11.7193	3	21	24	pcu	0	Zn	4659.92	0.77208	1.54554	776	768	458	2002
str_m3_o17_o25_pcu_sym.1	7.6964	0.709358	97.6483	1.91581	0.0709561	243	5.78059	75.1077	0.638402	89.9971	4805.45	0	0.79026	0	1.82696	0	13.1584	9.07172	13.1584	3	17	25	pcu	0	Zn	4805.45	0.79026	1.82696	590	362	1050	2002
str_m5_o12_o22_sra_sym.1	4.68678	0.196701	214.442	1.0166	0.0736224	124.274	3.67018	78.3093	0.123078	62.5714	1264.43	0	0.40474	0	0.411405	0	7.02389	5.86339	7.01011	9	12	22	sra	0	V	1264.43	0.40474	0.411405	432	556	1014	2002
str_m5_o3_o20_sra_sym.1	6.98949	0.574748	109.449	1.7109	0.0523737	294.005	5.27859	75.5218	0.522375	90.8875	3581.18	0	0.72612	0	1.393	0	11.1817	10.4596	11.1794	9	3	20	sra	0	V	3581.18	0.72612	1.393	565	394	1045	2004
str_m2_o23_o23_pcu_sym.6	6.71621	0.572712	105.543	1.52917	0.0560789	245.414	5.18704	77.2316	0.516633	90.2082	6499.87	0	0.81848	0	2.35454	0	15.3525	10.0606	15.3387	2	23	23	pcu	0	Cu	6499.87	0.81848	2.35454	574	405	1025	2004
str_m2_o18_o29_pcu_sym.3	5.40324	0.669219	72.6656	0.830635	0.0776605	96.2615	4.57261	84.6271	0.591558	88.3953	4788.61	0	0.78068	0	1.90282	0	11.5184	10.1134	11.4454	2	18	29	pcu	0	Cu	4788.61	0.78068	1.90282	671	459	875	2005
str_m5_o3_o25_sra_sym.1	13.2224	0.532355	223.539	7.35059	0.0535669	1235	5.87185	44.4082	0.478788	89.9378	3498.19	0	0.70902	0	1.36241	0	12.2171	11.1735	12.1561	9	3	25	sra	0	V	3498.19	0.70902	1.36241	426	357	1222	2005
str_m2_o6_o10_pcu_sym.9	2.34816	0.505998	41.7658	0.217864	0.0489444	40.0612	2.13029	90.7219	0.457053	90.3271	4886.31	0	0.7884	0	1.6716	0	11.3443	8.80778	11.306	2	6	10	pcu	0	Cu	4886.31	0.7884	1.6716	857	800	350	2007
str_m2_o17_o20_pcu_sym.6	4.56481	0.596666	68.8547	0.615552	0.0545426	101.571	3.94926	86.5153	0.542123	90.8588	4621.65	0	0.79202	0	1.81405	0	12.246	11.0471	12.246	2	17	20	pcu	0	Cu	4621.65	0.79202	1.81405	684	520	803	2007
str_m5_o2_o25_sra_sym.1	11.0701	0.0271828	3665.2	8.56933	0.0235535	3274.41	2.50072	22.59	0.00362929	13.3514	1423.7	2.76661	0.37938	0	0.426843	0	5.62299	5.02928	5.62299	9	2	25	sra	0	V	1426.47	0.37938	0.426843	7	741	1265	2013
str_m2_o3_o12_pcu_sym.1	4.69003	0.596706	70.7388	0.661429	0.0583488	102.022	4.0286	85.8971	0.538357	90.2215	5546.95	0	0.82108	0	2.31258	0	13.7922	12.8509	13.7922	2	3	12	pcu	0	Cu	5546.95	0.82108	2.31258	676	512	826	2014
str_m3_o21_o25_pcu_sym.1	3.88465	0.459424	76.0992	0.485055	0.0421501	103.57	3.39959	87.5135	0.417274	90.8254	5914.42	0	0.84112	0	2.31927	0	12.438	7.996	12.438	3	21	25	pcu	0	Zn	5914.42	0.84112	2.31927	662	599	754	2015
str_m2_o18_o26_pcu_sym.2	7.50721	0.745314	90.6529	1.8057	0.080698	201.384	5.70151	75.9471	0.664616	89.1726	4153.38	0	0.73536	0	1.51809	0	11.1093	9.34324	10.7031	2	18	26	pcu	0	Cu	4153.38	0.73536	1.51809	613	367	1036	2016
str_m3_o5_o12_pcu_sym.1	14.3479	0.0432376	2986.55	11.8109	0.0516539	2057.89	2.53699	17.682	-0.00841632	-19.4653	2361.28	0	0.655	0	0.733294	0	7.60934	5.67771	7.60934	3	5	12	pcu	0	Zn	2361.28	0.655	0.733294	10	734	1273	2017
str_m5_o6_o6_sra_sym.1	11.7846	0.622725	170.318	5.65139	0.0594655	855.328	6.13317	52.0441	0.563259	90.4508	3637.18	0	0.75242	0	1.49174	0	12.8994	12.5542	12.8973	9	6	6	sra	0	V	3637.18	0.75242	1.49174	476	341	1200	2017
str_m3_o2_o14_pcu_sym.1	5.65401	0.677278	75.1333	0.910201	0.0684461	119.683	4.74381	83.9017	0.608832	89.8939	3901.62	0	0.71738	0	1.31808	0	11.147	8.21354	11.147	3	2	14	pcu	0	Zn	3901.62	0.71738	1.31808	664	445	909	2018
str_m6_o45_o47_etb_sym.1	1.40569	0.144436	87.5905	0.13459	0.0279897	43.2769	1.2711	90.4253	0.116446	80.6213	582.978	0	0.22324	0	0.172552	0	5.73575	4.88271	5.73575	10	45	47	etb	0	Ba	582.978	0.22324	0.172552	622	972	428	2022
str_m5_o4_o22_sra_sym.1	5.15154	0.135455	342.282	1.72687	0.103155	150.665	3.42468	66.4787	0.0323005	23.8458	1082.6	0	0.3756	0	0.353947	0	6.8667	5.74356	6.8667	9	4	22	sra	0	V	1082.6	0.3756	0.353947	298	595	1129	2022
str_m1_o15_o20_pcu_sym.2	1.93131	0.475047	36.5895	0.167255	0.0482041	31.2276	1.76405	91.3398	0.426843	89.8528	3175.72	0	0.72154	0	1.25962	0	15.1424	9.79701	15.1062	1	15	20	pcu	0	Zn	3175.72	0.72154	1.25962	895	864	263	2022
str_m2_o17_o17_pcu_sym.1	7.91702	0.767137	92.882	2.03608	0.0780906	234.659	5.88094	74.2823	0.689046	89.8205	4153.96	0	0.75322	0	1.55635	0	12.7493	11.773	12.7492	2	17	17	pcu	0	Cu	4153.96	0.75322	1.55635	608	355	1060	2023
str_m2_o1_o19_pcu_sym.2	1.6979	0.534999	28.5629	0.106587	0.0482381	19.8864	1.59132	93.7225	0.486761	90.9835	3032.14	0	0.698	0	1.00158	0	9.83797	7.55387	9.83797	2	1	19	pcu	0	Cu	3032.14	0.698	1.00158	971	907	145	2023
str_m5_o6_o23_sra_sym.1	12.4587	0.623961	179.703	6.5181	0.0640134	916.415	5.94056	47.6822	0.559947	89.7408	3461.6	0	0.72512	0	1.34557	0	11.8674	11.314	11.8523	9	6	23	sra	0	V	3461.6	0.72512	1.34557	464	348	1213	2025
str_m1_o22_o27_pcu_sym.3	2.46683	0.420268	52.827	0.240744	0.0393613	55.0463	2.22609	90.2408	0.380907	90.6342	4247.89	0	0.76636	0	1.66122	0	15.0404	8.25459	15.0404	1	22	27	pcu	0	Zn	4247.89	0.76636	1.66122	772	783	471	2026
str_m5_o5_o24_sra_sym.1	7.99078	0.066581	1080.14	5.49325	0.0222152	2225.47	2.49753	31.2551	0.0443658	66.6344	1409.65	0	0.4596	0	0.427113	0	5.04045	4.25695	5.04045	9	5	24	sra	0	V	1409.65	0.4596	0.427113	36	742	1249	2027
str_m2_o2_o14_pcu_sym.10	3.74815	0.644891	52.3087	0.411476	0.0669789	55.2903	3.33668	89.0219	0.577912	89.6139	3914.87	0	0.71656	0	1.32366	0	10.969	7.88501	10.969	2	2	14	pcu	0	Cu	3914.87	0.71656	1.32366	777	607	646	2030
str_m3_o14_o16_pcu_sym.1	7.82395	0.112145	627.898	4.99239	0.095801	469.009	2.83156	36.1909	0.0163438	14.5738	1438.18	0	0.45162	0	0.47818	0	6.65965	4.70543	6.62058	3	14	16	pcu	0	Zn	1438.18	0.45162	0.47818	116	677	1237	2030
str_m2_o18_o23_pcu_sym.10	7.81397	0.791172	88.8881	2.00005	0.0838243	214.74	5.81393	74.4042	0.707348	89.405	4411.58	0	0.72644	0	1.43681	0	10.3356	8.22531	10.3356	2	18	23	pcu	0	Cu	4411.58	0.72644	1.43681	617	361	1058	2036
str_m2_o18_o20_pcu_sym.1	5.74655	0.714735	72.3611	0.95838	0.0667725	129.176	4.78817	83.3225	0.647962	90.6577	4021.85	0	0.74042	0	1.45957	0	9.89921	8.90537	9.89168	2	18	20	pcu	0	Cu	4021.85	0.74042	1.45957	673	440	924	2037
str_m6_o47_o57_etb_sym.1	3.24816	0.0484249	603.687	1.0379	0.0352284	265.158	2.21026	68.0466	0.0131964	27.2514	590.705	0	0.24914	0	0.193271	0	7.59806	6.89988	7.58218	10	47	57	etb	0	Ba	590.705	0.24914	0.193271	125	787	1125	2037
str_m5_o4_o24_sra_sym.1	6.70594	0.0833228	724.333	4.10272	0.0583077	633.269	2.60322	38.8196	0.0250151	30.0219	1188.4	0	0.38912	0	0.367663	0	6.57436	5.76959	6.57436	9	4	24	sra	0	V	1188.4	0.38912	0.367663	90	718	1229	2037
str_m5_o2_o6_sra_sym.1	10.0426	0.647115	139.672	4.14839	0.0635388	587.601	5.89425	58.6923	0.583576	90.1812	3070.85	0	0.7004	0	1.25224	0	12.1117	11.7268	12.1076	9	2	6	sra	0	V	3070.85	0.7004	1.25224	508	353	1178	2039
str_m3_o13_o29_pcu_sym.1	2.14927	0.663608	29.1489	0.180947	0.0647253	25.1605	1.96832	91.581	0.598883	90.2465	5134.49	0	0.78616	0	1.83058	0	10.9002	8.07351	10.9002	3	13	29	pcu	0	Zn	5134.49	0.78616	1.83058	961	832	247	2040
str_m3_o5_o5_pcu_sym.1	12.7842	0.024475	4701.03	10.4841	0.0378347	2493.92	2.30012	17.9919	-0.0133597	-54.585	2319.44	0	0.66066	0	0.675014	0	8.73321	5.6229	8.73321	3	5	5	pcu	0	Zn	2319.44	0.66066	0.675014	3	767	1271	2041
str_m1_o4_o9_pcu_sym.16	1.88447	0.585211	28.9813	0.147157	0.0556975	23.7787	1.73731	92.1911	0.529514	90.4825	2944.36	0	0.67638	0	0.981269	0	13.1077	5.93142	13.1077	1	4	9	pcu	0	Zn	2944.36	0.67638	0.981269	963	872	206	2041
str_m3_o6_o24_pcu_sym.1	3.5275	0.511816	62.0291	0.405193	0.0463672	78.6491	3.1223	88.5133	0.465449	90.9407	5198.86	0	0.7939	0	1.81979	0	13.0166	8.87056	13.0166	3	6	24	pcu	0	Zn	5198.86	0.7939	1.81979	719	636	690	2045
str_m3_o7_o10_pcu_sym.1	6.7459	0.607413	99.9536	1.63866	0.0757453	194.705	5.10724	75.7088	0.531668	87.5299	4989.65	0	0.77852	0	1.70527	0	12.6303	10.9728	12.6303	3	7	10	pcu	0	Zn	4989.65	0.77852	1.70527	585	417	1043	2045
str_m2_o17_o21_pcu_sym.9	5.53985	0.648921	76.8331	0.931901	0.0601268	139.49	4.60795	83.1782	0.588794	90.7344	4577.83	0	0.7812	0	1.72071	0	11.7592	10.5561	11.7592	2	17	21	pcu	0	Cu	4577.83	0.7812	1.72071	661	456	928	2045
str_m3_o3_o12_pcu_sym.1	4.34	0.605455	64.5135	0.579859	0.0592367	88.0996	3.76014	86.6392	0.546219	90.2162	5550.58	0	0.81552	0	2.24674	0	13.9254	12.8614	13.9254	3	3	12	pcu	0	Zn	5550.58	0.81552	2.24674	706	542	798	2046
str_m5_o11_o19_sra_sym.1	1.43983	0.424534	30.524	0.0901136	0.0384492	21.0934	1.34971	93.7414	0.386085	90.9432	2710.89	0	0.652	0	0.858678	0	8.71586	8.12818	8.71282	9	11	19	sra	0	V	2710.89	0.652	0.858678	952	952	144	2048
str_m2_o5_o25_pcu_sym.1	16.176	0.0362047	4021.13	13.827	0.0315462	3944.8	2.34898	14.5214	0.00465854	12.8672	3247.23	0	0.69	0	0.925754	0	7.80469	5.43644	7.71233	2	5	25	pcu	0	Cu	3247.23	0.69	0.925754	5	763	1282	2050
str_m3_o4_o6_pcu_sym.1	1.96262	0.604539	29.2183	0.162746	0.0602748	24.3006	1.79987	91.7077	0.544264	90.0296	3162.34	0	0.67204	0	1.05641	0	9.87872	7.40824	9.70109	3	4	6	pcu	0	Zn	3162.34	0.67204	1.05641	960	856	234	2050
str_m3_o2_o4_pcu_sym.1	4.22787	0.657683	57.8558	0.530787	0.0643487	74.2374	3.69708	87.4455	0.593335	90.2159	4033.96	0	0.7317	0	1.39458	0	11.5122	8.22493	11.5122	3	2	4	pcu	0	Zn	4033.96	0.7317	1.39458	740	554	758	2052
str_m3_o25_o25_pcu_sym.1	13.6992	0.552308	223.231	8.45641	0.0547399	1390.35	5.24275	38.2706	0.497568	90.0889	6430.09	0	0.84456	0	2.47231	0	15.1394	9.66721	15.1394	3	25	25	pcu	0	Zn	6430.09	0.84456	2.47231	427	396	1231	2054
str_m2_o25_o25_pcu_sym.13	14.2008	0.553654	230.843	8.9862	0.0550296	1469.68	5.21461	36.7205	0.498624	90.0606	6392.04	0	0.8445	0	2.47501	0	14.9611	9.82649	14.9611	2	25	25	pcu	0	Cu	6392.04	0.8445	2.47501	419	400	1236	2055
str_m1_o5_o17_pcu_sym.1	1.79125	0.444155	36.2965	0.155368	0.040933	34.161	1.63588	91.3263	0.403222	90.7841	3994.68	0	0.76668	0	1.27322	0	12.7446	6.94048	12.7438	1	5	17	pcu	0	Zn	3994.68	0.76668	1.27322	898	895	264	2057
str_m2_o16_o26_pcu_sym.13	6.8006	0.700308	87.3979	1.59775	0.0751315	191.394	5.20286	76.5058	0.625177	89.2716	3656.76	0	0.67546	0	1.16599	0	10.0237	8.52515	9.99709	2	16	26	pcu	0	Cu	3656.76	0.67546	1.16599	623	404	1030	2057
str_m2_o17_o23_pcu_sym.5	7.25648	0.688187	94.8991	1.90957	0.0698779	245.945	5.34691	73.6847	0.618309	89.8461	4946	0	0.77922	0	1.7836	0	13.2668	9.10227	13.2668	2	17	23	pcu	0	Cu	4946	0.77922	1.7836	600	390	1068	2058
str_m2_o10_o28_pcu_sym.4	10.4987	0.146996	642.796	7.74271	0.114666	607.718	2.75602	26.251	0.0323303	21.994	2154.62	0	0.55642	0	0.635388	0	5.74487	5.33707	5.73071	2	10	28	pcu	0	Cu	2154.62	0.55642	0.635388	110	692	1257	2059
str_m6_o51_o53_etb_sym.1	5.0613	0.286265	159.125	1.21875	0.0674658	162.582	3.84255	75.9202	0.218799	76.4324	1711.77	0	0.49986	0	0.555622	0	10.3289	9.3744	10.185	10	51	53	etb	0	Ba	1711.77	0.49986	0.555622	489	533	1038	2060
str_m2_o25_o28_pcu_sym.6	7.00965	0.525591	120.03	1.98199	0.0526921	338.53	5.02767	71.7249	0.472898	89.9747	6097.14	0	0.85112	0	2.73484	0	14.3149	10.2398	14.3072	2	25	28	pcu	0	Cu	6097.14	0.85112	2.73484	544	424	1092	2060
str_m2_o7_o10_pcu_sym.17	6.60351	0.592929	100.234	1.64357	0.0705836	209.57	4.95993	75.1106	0.522345	88.0958	5006.58	0	0.78232	0	1.73489	0	12.5592	10.7225	12.5592	2	7	10	pcu	0	Cu	5006.58	0.78232	1.73489	583	431	1049	2063
str_m6_o50_o52_etb_sym.1	4.25129	0.121515	314.87	1.19114	0.0267221	401.176	3.06015	71.9817	0.0947934	78.0093	1019.9	0	0.36778	0	0.339199	0	7.88501	7.13239	7.88501	10	50	52	etb	0	Ba	1019.9	0.36778	0.339199	328	649	1088	2065
str_m3_o2_o22_pcu_sym.1	2.96614	0.611207	43.6763	0.296209	0.0567257	46.9959	2.66993	90.0137	0.554481	90.7191	3934.62	0	0.7108	0	1.33715	0	11.4769	8.22968	11.4769	3	2	22	pcu	0	Zn	3934.62	0.7108	1.33715	842	705	519	2066
str_m2_o17_o28_pcu_sym.8	5.46501	0.610625	80.5487	0.978988	0.0628341	140.225	4.48602	82.0862	0.547791	89.7099	4998.11	0	0.80802	0	2.1031	0	13.26	9.3898	13.0981	2	17	28	pcu	0	Cu	4998.11	0.80802	2.1031	648	467	953	2068
str_m6_o46_o55_etb_sym.1	3.15036	0.0456443	621.179	1.09442	0.0420163	234.428	2.05594	65.2605	0.00362806	7.94854	464.894	0	0.21748	0	0.159111	0	7.02997	6.2021	7.02997	10	46	55	etb	0	Ba	464.894	0.21748	0.159111	120	812	1138	2070
str_m3_o1_o7_pcu_sym.1	4.45867	0.653993	61.3585	0.614464	0.063847	86.6161	3.8442	86.2187	0.590146	90.2374	3795.99	0	0.72402	0	1.26043	0	10.5985	7.41564	10.5942	3	1	7	pcu	0	Zn	3795.99	0.72402	1.26043	722	532	816	2070
str_m2_o23_o26_pcu_sym.7	5.3987	0.548596	88.5685	1.01992	0.0523621	175.303	4.37878	81.1081	0.496233	90.4552	6031.15	0	0.8264	0	2.52122	0	15.735	11.4383	15.735	2	23	26	pcu	0	Cu	6031.15	0.8264	2.52122	619	479	973	2071
str_m6_o45_o52_etb_sym.1	4.23064	0.212821	178.91	0.884928	0.0306169	260.129	3.34571	79.0829	0.182204	85.6138	1256.34	0	0.41814	0	0.409646	0	9.18888	8.47575	9.18888	10	45	52	etb	0	Ba	1256.34	0.41814	0.409646	466	606	1001	2073
str_m3_o5_o28_pcu_sym.1	14.8381	0.0820766	1627.05	12.562	0.0787371	1435.9	2.27607	15.3394	0.00333954	4.0688	2986.22	0	0.6447	0	0.8488	0	7.39423	5.59759	7.39423	3	5	28	pcu	0	Zn	2986.22	0.6447	0.8488	20	774	1279	2073
str_m3_o6_o25_pcu_sym.1	4.29398	0.485494	79.601	0.647848	0.0455586	127.981	3.64613	84.9126	0.439935	90.616	6421.66	0	0.85646	0	2.74395	0	15.3674	10.0394	15.3674	3	6	25	pcu	0	Zn	6421.66	0.85646	2.74395	653	563	859	2075
str_m3_o10_o29_pcu_sym.1	12.6752	0.0745242	1530.74	10.4304	0.0674583	1391.58	2.24484	17.7105	0.00706591	9.48137	2742.28	0	0.58434	0	0.711957	0	6.54787	5.22658	6.54723	3	10	29	pcu	0	Zn	2742.28	0.58434	0.711957	24	779	1272	2075
str_m2_o2_o22_pcu_sym.3	1.90024	0.592021	28.8877	0.158771	0.0568411	25.1391	1.74146	91.6447	0.53518	90.3988	3878.37	0	0.71312	0	1.34377	0	11.4103	7.84311	11.4103	2	2	22	pcu	0	Cu	3878.37	0.71312	1.34377	966	871	239	2076
str_m2_o3_o11_pcu_sym.9	4.98912	0.594091	75.5811	0.824013	0.0589923	125.713	4.1651	83.4838	0.535099	90.0702	5546.95	0	0.82246	0	2.34768	0	15.0797	12.952	15.0797	2	3	11	pcu	0	Cu	5546.95	0.82246	2.34768	663	494	922	2079
str_m2_o8_o10_pcu_sym.12	2.09905	0.661738	28.5483	0.18282	0.0695187	23.6682	1.91623	91.2904	0.592219	89.4945	4712.64	0	0.76968	0	1.56323	0	11.5125	9.14302	11.5125	2	8	10	pcu	0	Cu	4712.64	0.76968	1.56323	972	839	270	2081
str_m5_o7_o25_sra_sym.1	11.9859	0.516007	209.053	6.90159	0.0496609	1250.77	5.08428	42.4189	0.466347	90.3759	3526.29	0	0.71594	0	1.3613	0	12.08	11.7552	12.0778	9	7	25	sra	0	V	3526.29	0.71594	1.3613	438	420	1224	2082
str_m6_o50_o53_etb_sym.1	4.05733	0.251514	145.184	0.765508	0.0546695	126.022	3.29182	81.1327	0.196845	78.2639	1417.92	0	0.42744	0	0.431094	0	9.27137	7.60138	9.27137	10	50	53	etb	0	Ba	1417.92	0.42744	0.431094	500	610	972	2082
str_m2_o17_o25_pcu_sym.3	9.30202	0.676747	123.707	3.76671	0.0668149	507.378	5.53531	59.5065	0.609932	90.127	4853.77	0	0.78872	0	1.81531	0	13.1755	9.10067	13.1755	2	17	25	pcu	0	Cu	4853.77	0.78872	1.81531	538	375	1173	2086
str_m6_o45_o45_etb_sym.1	1.06243	0.266472	35.8833	0.0690157	0.0263267	23.5936	0.993416	93.504	0.240145	90.1203	929.009	4.41571	0.31302	0.00484	0.280011	0.0043296	7.00708	6.58831	6.89934	10	45	45	etb	0	Ba	933.425	0.31786	0.284341	904	1033	150	2087
str_m5_o12_o24_sra_sym.1	8.10785	0.0230539	3165.22	6.06383	0.0134257	4064.94	2.04402	25.2104	0.00962823	41.764	1325.38	0	0.38964	0	0.396771	0	7.32977	6.23155	7.32977	9	12	24	sra	0	V	1325.38	0.38964	0.396771	9	816	1262	2087
str_m3_o18_o25_pcu_sym.1	7.76141	0.703389	99.3088	2.37116	0.0697847	305.804	5.39025	69.4494	0.633604	90.0788	4941.62	0	0.77852	0	1.79857	0	11.9939	9.85227	11.8953	3	18	25	pcu	0	Zn	4941.62	0.77852	1.79857	588	387	1115	2090
str_m5_o28_o28_sra_sym.1	3.42193	0.545615	56.4453	0.39038	0.06186	56.7963	3.03155	88.5918	0.483755	88.6623	2841.64	0	0.70958	0	1.42108	0	18.1334	17.6656	18.1242	9	28	28	sra	0	V	2841.64	0.70958	1.42108	749	655	687	2091
str_m2_o5_o20_pcu_sym.1	1.44668	0.392187	33.1988	0.114605	0.0378699	27.2364	1.33208	92.0781	0.354317	90.3439	3630.73	0	0.73902	0	1.06109	0	8.67224	5.83289	8.67196	2	5	20	pcu	0	Cu	3630.73	0.73902	1.06109	920	959	213	2092
str_m3_o10_o25_pcu_sym.1	14.598	0.0295784	4441.82	12.4853	0.0283277	3966.72	2.11268	14.4724	0.0012507	4.22845	2647.4	0	0.64302	0	0.786501	0	6.88551	5.0541	6.8368	3	10	25	pcu	0	Zn	2647.4	0.64302	0.786501	4	805	1283	2092
str_m3_o13_o27_pcu_sym.1	3.40304	0.621445	49.2841	0.370068	0.058842	56.6026	3.03297	89.1254	0.562603	90.5314	4423.91	0	0.77972	0	1.73551	0	12.7678	9.72828	12.7578	3	13	27	pcu	0	Zn	4423.91	0.77972	1.73551	803	654	638	2095
str_m3_o11_o11_pcu_sym.1	1.53235	0.560402	24.6094	0.0997111	0.0505871	17.7397	1.43264	93.4929	0.509815	90.9731	3482.95	0	0.7048	0	1.05363	0	9.84366	7.3887	9.84342	3	11	11	pcu	0	Zn	3482.95	0.7048	1.05363	1011	933	151	2095
str_m3_o23_o23_pcu_sym.1	4.90346	0.595612	74.0938	0.820227	0.057563	128.243	4.08323	83.2725	0.538049	90.3355	6524.91	0	0.82024	0	2.35583	0	15.4466	9.88023	15.4466	3	23	23	pcu	0	Zn	6524.91	0.82024	2.35583	667	503	926	2096
str_m1_o14_o28_pcu_sym.3	2.77449	0.526861	47.3947	0.279403	0.0535258	46.9797	2.49509	89.9296	0.473335	89.8406	4390.94	0	0.77674	0	1.68022	0	14.8242	8.21515	14.8242	1	14	28	pcu	0	Zn	4390.94	0.77674	1.68022	820	743	536	2099
str_m6_o43_o50_etb_sym.1	2.58793	0.249409	93.3863	0.306775	0.0424623	65.0217	2.28116	88.146	0.206947	82.9748	1097.31	0	0.37784	0	0.358529	0	8.36575	7.75824	8.33809	10	43	50	etb	0	Ba	1097.31	0.37784	0.358529	604	773	722	2099
str_m1_o22_o24_pcu_sym.18	1.45055	0.434719	30.0309	0.106419	0.0399504	23.9739	1.34414	92.6636	0.394768	90.8101	3102.04	0	0.66164	0	0.980946	0	11.8047	6.7471	11.8047	1	22	24	pcu	0	Zn	3102.04	0.66164	0.980946	955	956	188	2099
str_m2_o10_o29_pcu_sym.1	11.4222	0.105032	978.753	9.20054	0.0861184	961.523	2.22168	19.4505	0.0189131	18.0071	2224.53	0	0.55674	0	0.647533	0	5.7356	5.31961	5.7356	2	10	29	pcu	0	Cu	2224.53	0.55674	0.647533	46	785	1269	2100
str_m2_o25_o29_pcu_sym.6	6.6818	0.536644	112.06	1.92186	0.0569897	303.507	4.75994	71.2374	0.479654	89.3804	6243.39	0	0.85796	0	2.90799	0	14.3977	10.4408	14.3977	2	25	29	pcu	0	Cu	6243.39	0.85796	2.90799	562	443	1096	2101
str_m2_o2_o16_pcu_sym.2	4.00588	0.656364	54.9282	0.506249	0.0645526	70.5819	3.49963	87.3623	0.591811	90.1651	4332.62	0	0.74898	0	1.54254	0	11.5653	9.55712	11.5653	2	2	16	pcu	0	Cu	4332.62	0.74898	1.54254	757	583	762	2102
str_m2_o2_o24_pcu_sym.1	3.91584	0.608073	57.9578	0.50083	0.0548239	82.2173	3.41501	87.2101	0.553249	90.984	4035.96	0	0.72608	0	1.36787	0	11.3527	7.85367	11.2817	2	2	24	pcu	0	Cu	4035.96	0.72608	1.36787	737	598	768	2103
str_m3_o2_o16_pcu_sym.1	4.56725	0.665657	61.7514	0.681768	0.0646009	94.9819	3.88548	85.0727	0.601057	90.2952	4186.38	0	0.73924	0	1.47894	0	11.1341	9.11037	11.1341	3	2	16	pcu	0	Zn	4186.38	0.73924	1.47894	720	526	857	2103
str_m3_o3_o19_pcu_sym.1	3.98903	0.560815	64.0162	0.53918	0.0520999	93.1406	3.44985	86.4834	0.508715	90.71	5755.24	0	0.83658	0	2.55	0	15.7101	13.1889	15.7101	3	3	19	pcu	0	Zn	5755.24	0.83658	2.55	708	592	804	2104
str_m2_o9_o16_pcu_sym.1	7.7718	0.0964294	725.362	5.43021	0.0764268	639.46	2.3416	30.1294	0.0200025	20.7432	1409.63	0	0.41966	0	0.444942	0	7.44852	5.51529	7.44852	2	9	16	pcu	0	Cu	1409.63	0.41966	0.444942	89	764	1252	2105
str_m2_o4_o7_pcu_sym.5	4.71167	0.634993	66.7803	0.742443	0.0717057	93.1863	3.96923	84.2425	0.563288	88.7076	3182.73	0	0.67012	0	1.07361	0	10.5845	7.54817	10.5845	2	4	7	pcu	0	Cu	3182.73	0.67012	1.07361	693	519	895	2107
str_m2_o24_o24_pcu_sym.1	6.80686	0.194866	314.379	3.28605	0.0781576	378.396	3.5208	51.7244	0.116708	59.8916	1488.56	0	0.47872	0	0.499587	0	7.66303	4.66259	7.66303	2	24	24	pcu	0	Cu	1488.56	0.47872	0.499587	330	576	1202	2108
str_m5_o21_o21_sra_sym.1	4.77168	0.444332	96.651	0.925844	0.0369407	225.567	3.84584	80.5971	0.407392	91.6862	3619.3	0	0.74408	0	1.33079	0	11.2515	10.8644	11.2515	9	21	21	sra	0	V	3619.3	0.74408	1.33079	595	531	983	2109
str_m5_o6_o20_sra_sym.1	6.49962	0.546894	106.961	1.82562	0.0491507	334.29	4.674	71.9119	0.497744	91.0128	3626.75	0	0.74892	0	1.43202	0	12.2263	11.8311	12.2263	9	6	20	sra	0	V	3626.75	0.74892	1.43202	571	450	1089	2110
str_m3_o25_o26_pcu_sym.1	9.7117	0.544128	160.634	4.67407	0.0526995	798.236	5.03763	51.8718	0.491429	90.3149	6142.98	0	0.83702	0	2.49724	0	14.9951	10.7677	14.9951	3	25	26	pcu	0	Zn	6142.98	0.83702	2.49724	488	422	1201	2111
str_m5_o3_o6_sra_sym.1	9.7963	0.6236	141.383	4.63817	0.0624194	668.759	5.15813	52.6538	0.56118	89.9905	3387.67	0	0.72676	0	1.46454	0	12.1042	11.7797	12.0175	9	3	6	sra	0	V	3387.67	0.72676	1.46454	505	409	1197	2111
str_m6_o54_o57_etb_sym.1	5.39455	0.263414	184.314	1.63182	0.0547728	268.132	3.76273	69.7506	0.208641	79.2066	1730.73	0	0.5352	0	0.644986	0	11.8296	11.1699	11.81	10	54	57	etb	0	Ba	1730.73	0.5352	0.644986	461	541	1110	2112
str_m3_o2_o25_pcu_sym.1	6.00418	0.558642	96.7303	1.52618	0.0552518	248.6	4.47801	74.5814	0.503391	90.1096	5320.23	0	0.8154	0	2.14529	0	14.1221	9.15284	14.1221	3	2	25	pcu	0	Zn	5320.23	0.8154	2.14529	593	468	1055	2116
str_m3_o25_o29_pcu_sym.1	6.85059	0.547482	112.616	2.08973	0.0559833	335.949	4.76086	69.4957	0.491499	89.7744	6169.41	0	0.85768	0	2.92452	0	14.7342	11.0772	14.7342	3	25	29	pcu	0	Zn	6169.41	0.85768	2.92452	560	442	1114	2116
str_m1_o19_o24_pcu_sym.4	2.1395	0.300437	64.0915	0.220331	0.0277188	71.5392	1.91917	89.7018	0.272718	90.7739	4152.91	0	0.80544	0	1.62068	0	13.7049	10.5672	13.7049	1	19	24	pcu	0	Zn	4152.91	0.80544	1.62068	707	837	572	2116
str_m5_o3_o23_sra_sym.1	10.4342	0.607144	154.672	5.3139	0.0680584	702.707	5.12031	49.0723	0.539085	88.7904	3515.43	0	0.69592	0	1.33184	0	12.2129	11.1808	12.2129	9	3	23	sra	0	V	3515.43	0.69592	1.33184	493	414	1209	2116
str_m5_o23_o23_sra_sym.1	12.4562	0.593217	188.979	7.55839	0.0743273	915.216	4.89781	39.3202	0.51889	87.4705	3817.48	0	0.68206	0	1.1967	0	10.2293	9.77183	10.2169	9	23	23	sra	0	V	3817.48	0.68206	1.1967	455	435	1227	2117
str_m5_o13_o20_sra_sym.1	3.80471	0.513076	66.7394	0.520721	0.0469541	99.8098	3.28399	86.3138	0.466122	90.8485	3126.35	0	0.6802	0	1.05624	0	10.2644	10.0984	10.2644	9	13	20	sra	0	V	3126.35	0.6802	1.05624	694	613	810	2117
str_m3_o4_o7_pcu_sym.1	4.09478	0.672571	54.7943	0.536494	0.0779956	61.9066	3.55829	86.8981	0.594575	88.4034	3322.33	0	0.67652	0	1.08556	0	10.5391	7.36714	10.5374	3	4	7	pcu	0	Zn	3322.33	0.67652	1.08556	759	573	786	2118
str_m2_o13_o21_pcu_sym.22	1.67505	0.539395	27.9488	0.137802	0.0501038	24.753	1.53725	91.7733	0.489292	90.7111	4251.3	0	0.76256	0	1.50436	0	11.3177	9.61819	11.3177	2	13	21	pcu	0	Cu	4251.3	0.76256	1.50436	979	910	229	2118
str_m2_o25_o26_pcu_sym.15	10.0514	0.524205	172.571	5.17832	0.0534705	871.6	4.87307	48.4816	0.470734	89.7997	6255.7	0	0.84336	0	2.60174	0	15.3406	11.2824	15.3406	2	25	26	pcu	0	Cu	6255.7	0.84336	2.60174	472	436	1210	2118
str_m2_o20_o24_pcu_sym.2	1.87102	0.345403	48.7523	0.179169	0.0309006	52.1842	1.69185	90.424	0.314502	91.0538	4678.37	0	0.80128	0	1.77292	0	13.0024	9.83232	13.0024	2	20	24	pcu	0	Cu	4678.37	0.80128	1.77292	808	882	429	2119
str_m3_o3_o10_pcu_sym.1	7.23306	0.624012	104.321	2.25453	0.0866824	234.082	4.97853	68.8302	0.53733	86.1089	4812.68	0	0.78018	0	1.79638	0	13.7766	13.1879	13.7766	3	3	10	pcu	0	Zn	4812.68	0.78018	1.79638	575	428	1119	2122
str_m2_o1_o6_pcu_sym.1	2.99018	0.581952	46.2437	0.310619	0.0542551	51.5265	2.67956	89.612	0.527697	90.6771	3750.99	0	0.73228	0	1.24658	0	9.86439	7.55975	9.85644	2	1	6	pcu	0	Cu	3750.99	0.73228	1.24658	832	702	590	2124
str_m2_o8_o24_pcu_sym.5	2.11397	0.484576	39.2627	0.20094	0.0465131	38.8806	1.91303	90.4947	0.438063	90.4013	4533.11	0	0.77456	0	1.73212	0	12.5963	9.18157	12.5963	2	8	24	pcu	0	Cu	4533.11	0.77456	1.73212	880	840	406	2126
str_m3_o17_o23_pcu_sym.1	4.79339	0.720248	59.8968	0.752309	0.0739341	91.5786	4.04108	84.3053	0.646314	89.7349	4958.52	0	0.78068	0	1.79443	0	13.2407	9.12554	13.1952	3	17	23	pcu	0	Zn	4958.52	0.78068	1.79443	730	510	889	2129
str_m3_o17_o27_pcu_sym.1	3.55311	0.633364	50.4892	0.411944	0.0649831	57.0532	3.14117	88.4061	0.568381	89.74	4702.32	0	0.80626	0	2.06669	0	15.82	11.8649	15.82	3	17	27	pcu	0	Zn	4702.32	0.80626	2.06669	790	634	705	2129
str_m2_o17_o26_pcu_sym.8	5.78606	0.634896	82.0206	1.2971	0.0653762	178.564	4.48896	77.5824	0.56952	89.7028	4627.42	0	0.7894	0	1.92016	0	14.2308	11.4175	14.2308	2	17	26	pcu	0	Cu	4627.42	0.7894	1.92016	643	466	1020	2129
str_m5_o3_o3_sra_sym.1	8.61678	0.581241	133.423	3.69001	0.0686231	483.949	4.92677	57.1765	0.512618	88.1937	3366.04	0	0.72028	0	1.5314	0	15.1771	14.644	15.1768	9	3	3	sra	0	V	3366.04	0.72028	1.5314	519	433	1182	2134
str_m1_o5_o27_pcu_sym.7	1.27546	0.338613	33.9003	0.10369	0.0331336	28.165	1.17177	91.8704	0.30548	90.2149	4442.16	0	0.80322	0	1.60322	0	12.7619	7.93133	12.7466	1	5	27	pcu	0	Zn	4442.16	0.80322	1.60322	914	995	225	2134
str_m3_o2_o11_pcu_sym.1	3.48427	0.58863	53.2736	0.415083	0.0555259	67.2794	3.06919	88.0869	0.533104	90.5669	4512.59	0	0.76162	0	1.57149	0	11.5631	8.22694	11.5631	3	2	11	pcu	0	Zn	4512.59	0.76162	1.57149	767	645	723	2135
str_m2_o14_o14_pcu_sym.8	7.50682	0.0693377	974.382	5.56872	0.0609143	822.77	1.93809	25.8178	0.00842335	12.1483	1166.56	0	0.41462	0	0.408235	0	6.0083	4.19949	6.0083	2	14	14	pcu	0	Cu	1166.56	0.41462	0.408235	47	834	1259	2140
str_m3_o5_o25_pcu_sym.1	17.0001	0.0266093	5749.91	15.1257	0.0235533	5779.73	1.87438	11.0257	0.00305603	11.4848	3360.54	0	0.69944	0	0.944823	0	7.88466	5.32017	7.86765	3	5	25	pcu	0	Zn	3360.54	0.69944	0.944823	2	849	1290	2141
str_m5_o20_o25_sra_sym.1	5.65574	0.400369	127.137	1.65265	0.0394564	376.968	4.00309	70.7793	0.360913	90.145	4144.65	0	0.75444	0	1.39964	0	10.6509	9.90143	10.6166	9	20	25	sra	0	V	4144.65	0.75444	1.39964	527	515	1100	2142
str_m3_o6_o18_pcu_sym.1	3.61547	0.562997	57.7965	0.463965	0.0515375	81.0222	3.15151	87.1672	0.51146	90.8459	5241.9	0	0.81366	0	2.15073	0	13.3047	11.3177	13.3047	3	6	18	pcu	0	Zn	5241.9	0.81366	2.15073	742	632	769	2143
str_m6_o43_o54_etb_sym.1	5.09344	0.327806	139.842	1.4222	0.0829429	154.32	3.67124	72.0778	0.244863	74.6975	2166.23	0	0.58216	0	0.774108	0	11.6732	10.6619	11.6732	10	43	54	etb	0	Ba	2166.23	0.58216	0.774108	507	555	1084	2146
str_m3_o18_o23_pcu_sym.1	5.08353	0.707163	64.6977	0.905924	0.0705763	115.525	4.17761	82.1792	0.636587	90.0198	4933.68	0	0.76872	0	1.76664	0	12.0185	9.38631	11.9297	3	18	23	pcu	0	Zn	4933.68	0.76872	1.76664	704	492	952	2148
str_m1_o9_o19_pcu_sym.6	1.66476	0.378311	39.6046	0.15488	0.0356182	39.135	1.50988	90.6966	0.342692	90.5849	3520.94	0	0.74132	0	1.28953	0	11.8267	8.67719	11.817	1	9	19	pcu	0	Zn	3520.94	0.74132	1.28953	876	918	355	2149
str_m2_o20_o25_pcu_sym.2	2.94796	0.395348	67.1097	0.356774	0.0351661	91.3085	2.59119	87.8976	0.360182	91.105	6062.83	0	0.85836	0	2.60007	0	13.6106	9.82283	13.6106	2	20	25	pcu	0	Cu	6062.83	0.85836	2.60007	692	721	736	2149
str_m3_o24_o24_pcu_sym.1	6.69533	0.229941	262.059	3.13801	0.0794393	355.518	3.55732	53.1314	0.150501	65.4523	1493.07	0	0.4847	0	0.508615	0	7.83722	4.54649	7.83722	3	24	24	pcu	0	Zn	1493.07	0.4847	0.508615	382	574	1194	2150
str_m2_o17_o29_pcu_sym.11	4.81627	0.597572	72.5376	0.874445	0.0634347	124.065	3.94182	81.8439	0.534137	89.3846	5196.34	0	0.81928	0	2.27149	0	13.3513	9.55685	13.1601	2	17	29	pcu	0	Cu	5196.34	0.81928	2.27149	672	522	956	2150
str_m3_o13_o28_pcu_sym.1	2.41005	0.623007	34.8157	0.232569	0.0632468	33.0944	2.17748	90.35	0.559761	89.8481	4916.48	0	0.77568	0	1.71903	0	10.8316	7.75269	10.8316	3	13	28	pcu	0	Zn	4916.48	0.77568	1.71903	912	794	444	2150
str_m6_o44_o54_etb_sym.1	3.66894	0.363299	90.8906	0.581708	0.0433399	120.798	3.08723	84.145	0.319959	88.0705	1644.92	0	0.54562	0	0.678944	0	13.269	12.4568	13.269	10	44	54	etb	0	Ba	1644.92	0.54562	0.678944	612	642	898	2152
str_m6_o46_o56_etb_sym.1	3.22571	0.0675158	429.994	1.10827	0.0493661	202.051	2.11744	65.6425	0.0181496	26.8821	475.61	0	0.21544	0	0.154431	0	6.69677	6.23083	6.69	10	46	56	etb	0	Ba	475.61	0.21544	0.154431	212	804	1136	2152
str_m2_o2_o25_pcu_sym.5	5.19588	0.539736	86.6404	1.16668	0.0541722	193.829	4.0292	77.5461	0.485564	89.9632	5329.06	0	0.81494	0	2.14551	0	13.9987	9.26375	13.9986	2	2	25	pcu	0	Cu	5329.06	0.81494	2.14551	627	511	1021	2159
str_m5_o8_o8_sra_sym.1	1.77287	0.591092	26.9939	0.154875	0.0596714	23.3592	1.618	91.2642	0.53142	89.9049	3046.26	0	0.71122	0	1.34272	0	14.1743	13.969	14.1743	9	8	8	sra	0	V	3046.26	0.71122	1.34272	991	897	272	2160
str_m3_o2_o15_pcu_sym.1	5.97154	0.637079	84.3598	1.51054	0.0700343	194.118	4.461	74.7043	0.567045	89.007	3358.59	0	0.68028	0	1.16526	0	11.4386	8.17853	11.4386	3	2	15	pcu	0	Zn	3358.59	0.68028	1.16526	636	471	1054	2161
str_m5_o8_o21_sra_sym.1	3.18238	0.532171	53.82	0.375115	0.0503525	67.0481	2.80727	88.2128	0.481819	90.5383	3232.69	0	0.71564	0	1.27032	0	11.3525	11.01	11.3323	9	8	21	sra	0	V	3232.69	0.71564	1.27032	764	684	715	2163
str_m3_o17_o21_pcu_sym.1	3.27688	0.633332	46.5663	0.366063	0.0603712	54.5718	2.91082	88.8289	0.572961	90.4677	4454.93	0	0.77966	0	1.70204	0	11.6071	10.2031	11.6071	3	17	21	pcu	0	Zn	4454.93	0.77966	1.70204	827	669	669	2165
str_m2_o3_o10_pcu_sym.1	7.90711	0.587678	121.093	3.2327	0.0773033	376.365	4.67441	59.1166	0.510375	86.846	4884.08	0	0.78398	0	1.8278	0	13.4871	12.9535	13.4871	2	3	10	pcu	0	Cu	4884.08	0.78398	1.8278	543	449	1175	2167
str_m3_o2_o24_pcu_sym.1	4.46562	0.621995	64.6156	0.729177	0.0564721	116.209	3.73644	83.6713	0.565522	90.9208	4020.05	0	0.72442	0	1.3593	0	11.4122	8.23881	11.4122	3	2	24	pcu	0	Zn	4020.05	0.72442	1.3593	705	549	914	2168
str_m3_o2_o19_pcu_sym.1	2.85414	0.536609	47.8696	0.305188	0.049468	55.5248	2.54895	89.3072	0.487141	90.7814	4665.35	0	0.78916	0	1.7616	0	12.1108	8.23103	12.1108	3	2	19	pcu	0	Zn	4665.35	0.78916	1.7616	818	731	620	2169
str_m2_o6_o18_pcu_sym.5	3.52656	0.552463	57.4502	0.460561	0.0536663	77.2375	3.066	86.9402	0.498796	90.286	5229.08	0	0.81926	0	2.23105	0	13.5886	11.9863	13.5886	2	6	18	pcu	0	Cu	5229.08	0.81926	2.23105	744	646	783	2173
str_m6_o43_o44_etb_sym.1	3.00106	0.316649	85.2981	0.419946	0.0519844	72.7048	2.58111	86.0067	0.264664	83.5829	1477.73	0	0.46764	0	0.492741	0	9.54583	8.99361	9.50643	10	43	44	etb	0	Ba	1477.73	0.46764	0.492741	630	723	822	2175
str_m3_o18_o27_pcu_sym.1	3.46824	0.632778	49.3288	0.415432	0.0656395	56.961	3.05281	88.0218	0.567139	89.6268	4733.78	0	0.80046	0	2.07204	0	14.6014	11.8537	14.5902	3	18	27	pcu	0	Zn	4733.78	0.80046	2.07204	802	651	727	2180
str_m2_o11_o12_pcu_sym.5	1.27117	0.508177	22.513	0.0847375	0.0476883	15.9921	1.18644	93.3339	0.460489	90.6158	3404.07	0	0.70474	0	1.04851	0	9.31572	7.62792	9.30137	2	11	12	pcu	0	Cu	3404.07	0.70474	1.04851	1034	992	154	2180
str_m3_o7_o25_pcu_sym.1	5.56811	0.494742	101.291	1.55799	0.0496524	282.401	4.01012	72.0194	0.445089	89.964	6078.11	0	0.85564	0	2.93074	0	17.5992	11.5144	17.5992	3	7	25	pcu	0	Zn	6078.11	0.85564	2.93074	580	514	1087	2181
str_m3_o18_o26_pcu_sym.1	4.2972	0.667974	57.8986	0.663062	0.0672408	88.7491	3.63414	84.5699	0.600734	89.9336	4673.29	0	0.77892	0	1.89002	0	13.5119	11.2795	13.5119	3	18	26	pcu	0	Zn	4673.29	0.77892	1.89002	738	564	879	2181
str_m6_o43_o56_etb_sym.1	2.97523	0.319498	83.8097	0.411411	0.0534497	69.2744	2.56382	86.1721	0.266049	83.2707	1285.02	0	0.44784	0	0.460768	0	11.1377	10.6232	11.1377	10	43	56	etb	0	Ba	1285.02	0.44784	0.460768	638	726	819	2183
str_m2_o10_o17_pcu_sym.3	8.19183	0.0718283	1026.43	6.47318	0.0599115	972.411	1.71865	20.9801	0.0119168	16.5906	1775.08	0	0.50968	0	0.5178	0	5.52009	4.7841	5.49376	2	10	17	pcu	0	Cu	1775.08	0.50968	0.5178	43	875	1267	2185
str_m2_o9_o19_pcu_sym.2	5.51149	0.0774913	640.116	3.59452	0.0647069	499.957	1.91697	34.7814	0.0127844	16.4979	793.249	0	0.29792	0	0.271808	0	5.75263	4.6522	5.74512	2	9	19	pcu	0	Cu	793.249	0.29792	0.271808	111	838	1241	2190
str_m3_o3_o5_pcu_sym.1	6.82709	0.590716	104.016	2.38103	0.0786899	272.326	4.44606	65.1238	0.512026	86.6789	5140.97	0	0.79568	0	1.92968	0	14.6653	13.1981	14.6653	3	3	5	pcu	0	Zn	5140.97	0.79568	1.92968	577	474	1140	2191
str_m6_o50_o54_etb_sym.1	4.6715	0.307267	136.83	1.28977	0.0675616	171.813	3.38172	72.3906	0.239706	78.0121	1768.17	0	0.48528	0	0.539829	0	9.53147	7.57243	9.48016	10	50	54	etb	0	Ba	1768.17	0.48528	0.539829	511	600	1081	2192
str_m6_o42_o48_etb_sym.1	2.57987	0.0506772	458.172	0.864169	0.043523	178.699	1.7157	66.5034	0.00715418	14.1172	446.615	0	0.1967	0	0.14363	0	5.53129	4.69294	5.52958	10	42	48	etb	0	Ba	446.615	0.1967	0.14363	188	876	1128	2192
str_m6_o43_o53_etb_sym.1	4.14663	0.303752	122.862	0.959539	0.0727373	118.727	3.18709	76.8598	0.231015	76.0537	1892.87	0	0.53608	0	0.646802	0	11.745	10.436	11.707	10	43	53	etb	0	Ba	1892.87	0.53608	0.646802	540	625	1029	2194
str_m6_o48_o48_etb_sym.1	2.37324	0.0651672	327.759	0.545735	0.043421	113.116	1.8275	77.0046	0.0217462	33.3699	404.967	0	0.18256	0	0.129956	0	5.70525	4.82181	5.70525	10	48	48	etb	0	Ba	404.967	0.18256	0.129956	314	854	1027	2195
str_m6_o44_o53_etb_sym.1	2.81515	0.319392	79.327	0.372132	0.0400048	83.7196	2.44302	86.7811	0.279387	87.4747	1558.2	0	0.49642	0	0.562454	0	12.0381	11.2275	12.0381	10	44	53	etb	0	Ba	1558.2	0.49642	0.562454	654	751	790	2195
str_m6_o42_o50_etb_sym.1	2.1958	0.0898024	220.064	0.359152	0.0324266	99.6828	1.83665	83.6437	0.0573758	63.8912	552.273	0	0.21674	0	0.167615	0	6.27221	4.90448	6.27221	10	42	50	etb	0	Ba	552.273	0.21674	0.167615	430	853	916	2199
str_m5_o5_o29_sra_sym.1	2.27598	0.0965438	212.171	0.37391	0.0372224	90.4078	1.90206	83.5714	0.0593214	61.4451	581.288	0	0.22588	0	0.189769	0	5.84366	5.06192	5.83672	9	5	29	sra	0	V	581.288	0.22588	0.189769	436	844	919	2199
str_m3_o5_o13_pcu_sym.1	14.2565	0.0436321	2940.69	12.6407	0.0558889	2035.57	1.61584	11.3341	-0.0122568	-28.0914	2380.35	0	0.63856	0	0.736892	0	7.42331	5.66753	7.24438	3	5	13	pcu	0	Zn	2380.35	0.63856	0.736892	11	900	1289	2200
str_m2_o7_o25_pcu_sym.22	5.37972	0.486779	99.4649	1.5043	0.0485806	278.685	3.87541	72.0375	0.438198	90.02	6072.68	0	0.8565	0	2.9478	0	17.59	11.7718	17.59	2	7	25	pcu	0	Cu	6072.68	0.8565	2.9478	587	528	1086	2201
str_m3_o10_o17_pcu_sym.1	10.2191	0.0594251	1547.69	8.60335	0.0577676	1340.37	1.61574	15.811	0.00165748	2.78919	2051.11	0	0.5403	0	0.568939	0	5.83045	4.26795	5.82633	3	10	17	pcu	0	Zn	2051.11	0.5403	0.568939	23	901	1278	2202
str_m2_o3_o24_pcu_sym.1	4.93935	0.595681	74.6275	1.06891	0.0594314	161.87	3.87044	78.3593	0.536249	90.0229	5152.9	0	0.79706	0	2.08402	0	14.9103	12.9559	14.9103	2	3	24	pcu	0	Cu	5152.9	0.79706	2.08402	665	529	1012	2206
str_m5_o1_o24_sra_sym.1	9.37442	0.0537876	1568.57	7.80134	0.0494204	1420.71	1.57309	16.7806	0.0043672	8.11934	1591.56	0	0.48318	0	0.492851	0	7.06977	6.18693	7.06977	9	1	24	sra	0	V	1591.56	0.48318	0.492851	22	909	1275	2206
str_m2_o6_o23_pcu_sym.6	3.24689	0.48575	60.1585	0.433651	0.0466709	83.6251	2.81323	86.6441	0.439079	90.392	6557.58	0	0.84906	0	2.69956	0	15.5	10.1718	15.5	2	6	23	pcu	0	Cu	6557.58	0.84906	2.69956	729	682	796	2207
str_m1_o1_o17_pcu_sym.1	1.53198	0.458364	30.0806	0.139337	0.0433301	28.9414	1.39265	90.9048	0.415034	90.5468	4181.05	0	0.77924	0	1.51854	0	15.157	7.95796	15.1522	1	1	17	pcu	0	Zn	4181.05	0.77924	1.51854	954	937	317	2208
str_m1_o4_o15_pcu_sym.114	1.46024	0.539754	24.3484	0.121431	0.0538475	20.2957	1.33881	91.6842	0.485906	90.0237	2913.28	0	0.68832	0	1.0272	0	14.332	6.3094	14.332	1	4	15	pcu	0	Zn	2913.28	0.68832	1.0272	1015	957	236	2208
str_m2_o3_o19_pcu_sym.1	3.8175	0.520489	66.0101	0.601076	0.0515449	104.951	3.21643	84.2547	0.468945	90.0968	5769.01	0	0.83612	0	2.57079	0	16.0667	11.8728	16.0667	2	3	19	pcu	0	Cu	5769.01	0.83612	2.57079	697	620	893	2210
str_m2_o5_o22_pcu_sym.1	5.14577	0.113174	409.211	2.77615	0.0559095	446.89	2.36962	46.0498	0.0572644	50.5986	1365.86	0	0.49666	0	0.491647	0	6.20681	4.5028	6.20681	2	5	22	pcu	0	Cu	1365.86	0.49666	0.491647	234	760	1217	2211
str_m1_o1_o27_pcu_sym.2	2.19635	0.397355	49.747	0.227669	0.0380731	53.8181	1.96868	89.6342	0.359281	90.4184	4560.12	0	0.81468	0	1.91606	0	15.1723	8.34548	15.1538	1	1	27	pcu	0	Zn	4560.12	0.81468	1.91606	797	831	584	2212
str_m3_o17_o26_pcu_sym.1	4.28531	0.654257	58.949	0.694799	0.0660482	94.6762	3.59051	83.7865	0.588208	89.9048	4607.2	0	0.7796	0	1.84273	0	13.8959	10.9786	13.8959	3	17	26	pcu	0	Zn	4607.2	0.7796	1.84273	733	568	912	2213
str_m3_o3_o25_pcu_sym.1	5.92153	0.533918	99.8164	1.86058	0.0558821	299.653	4.06095	68.5794	0.478036	89.5336	6213.17	0	0.86292	0	3.17959	0	18.0128	13.1828	18.0128	3	3	25	pcu	0	Zn	6213.17	0.86292	3.17959	586	506	1122	2214
str_m3_o23_o26_pcu_sym.1	4.63539	0.541453	77.0492	0.969802	0.05415	161.186	3.66559	79.0783	0.487303	89.9991	6009.54	0	0.81848	0	2.4119	0	14.9788	10.6621	14.9671	3	23	26	pcu	0	Zn	6009.54	0.81848	2.4119	660	557	1002	2219
str_m5_o3_o7_sra_sym.1	7.1908	0.601039	107.676	2.88952	0.0668015	389.298	4.30128	59.8164	0.534237	88.8857	3307.04	0	0.72114	0	1.49546	0	13.6665	13.333	13.6265	9	3	7	sra	0	V	3307.04	0.72114	1.49546	568	483	1171	2222
str_m2_o11_o11_pcu_sym.7	1.23817	0.522627	21.3222	0.0872634	0.0479661	16.3735	1.15091	92.9522	0.474661	90.8221	3498.3	0	0.70676	0	1.06595	0	10.0119	7.61646	9.77185	2	11	11	pcu	0	Cu	3498.3	0.70676	1.06595	1048	1002	172	2222
str_m3_o2_o20_pcu_sym.1	3.0928	0.48156	57.8021	0.403367	0.0442709	82.0021	2.68943	86.9579	0.437289	90.8068	5068.08	0	0.8218	0	2.16889	0	14.0156	10.2331	13.9661	3	2	20	pcu	0	Zn	5068.08	0.8218	2.16889	741	701	781	2223
str_m3_o2_o18_pcu_sym.1	4.09342	0.659911	55.8268	0.630334	0.0670414	84.6195	3.46308	84.6013	0.59287	89.8408	4347.74	0	0.76342	0	1.67331	0	12.1928	10.6447	12.1928	3	2	18	pcu	0	Zn	4347.74	0.76342	1.67331	755	590	878	2223
str_m3_o17_o28_pcu_sym.1	2.88251	0.623049	41.6381	0.313958	0.0649575	43.4995	2.56855	89.1082	0.558092	89.5743	4990.83	0	0.81018	0	2.13004	0	13.5508	9.93104	13.3682	3	17	28	pcu	0	Zn	4990.83	0.81018	2.13004	859	725	640	2224
str_m2_o5_o19_pcu_sym.1	1.06966	0.391051	24.618	0.0776963	0.0367952	19.0043	0.991961	92.7363	0.354256	90.5907	2937.79	0	0.70596	0	0.877316	0	8.66973	5.82092	8.66739	2	5	19	pcu	0	Cu	2937.79	0.70596	0.877316	1010	1034	181	2225
str_m3_o1_o21_pcu_sym.1	2.23673	0.543736	37.0227	0.222981	0.0522593	38.4014	2.01375	90.0309	0.491477	90.3889	3564.49	0	0.72046	0	1.15407	0	10.4033	7.44864	10.3497	3	1	21	pcu	0	Zn	3564.49	0.72046	1.15407	891	819	515	2225
str_m2_o2_o12_pcu_sym.2	2.05234	0.570271	32.39	0.198077	0.0555566	32.0879	1.85426	90.3487	0.514714	90.2579	4398.86	0	0.76278	0	1.56834	0	10.9492	7.84277	10.9492	2	2	12	pcu	0	Cu	4398.86	0.76278	1.56834	930	851	447	2228
str_m5_o17_o24_sra_sym.1	9.88225	0.0671654	1324.2	8.39034	0.068079	1109.2	1.49191	15.0969	-0.000913572	-1.36018	1670.47	0	0.46884	0	0.508402	0	6.43419	5.95917	6.43419	9	17	24	sra	0	V	1670.47	0.46884	0.508402	27	922	1280	2229
str_m2_o10_o16_pcu_sym.4	6.11742	0.107121	513.967	4.13764	0.0708175	525.841	1.97978	32.363	0.0363037	33.8903	1030.48	0	0.42894	0	0.397244	0	5.37629	4.62037	5.37629	2	10	16	pcu	0	Cu	1030.48	0.42894	0.397244	158	828	1244	2230
str_m2_o7_o17_pcu_sym.30	4.38741	0.532655	74.1317	0.869988	0.0561907	139.345	3.51742	80.1708	0.476465	89.4508	5420.99	0	0.83866	0	2.58262	0	17.3319	11.7723	17.3319	2	7	17	pcu	0	Cu	5420.99	0.83866	2.58262	666	578	989	2233
str_m3_o19_o26_pcu_sym.1	1.33387	0.443696	27.0564	0.11522	0.0407426	25.4521	1.21865	91.3619	0.402954	90.8175	4994.97	0	0.78866	0	1.68683	0	10.5795	7.73971	10.5795	3	19	26	pcu	0	Zn	4994.97	0.78866	1.68683	989	985	261	2235
str_m5_o2_o7_sra_sym.1	6.82471	0.635719	96.6187	2.5329	0.067412	338.161	4.29181	62.8863	0.568307	89.3959	2863.34	0	0.67884	0	1.19222	0	12.454	12.0964	12.454	9	2	7	sra	0	V	2863.34	0.67884	1.19222	596	485	1156	2237
str_m2_o8_o9_pcu_sym.13	2.91979	0.585004	44.9196	0.330716	0.0653581	45.5406	2.58908	88.6733	0.519646	88.8278	3860.67	0	0.72294	0	1.41292	0	11.4855	8.82651	11.4855	2	8	9	pcu	0	Cu	3860.67	0.72294	1.41292	836	722	680	2238
str_m3_o7_o9_pcu_sym.1	5.37218	0.518498	93.2494	1.55692	0.0641976	218.268	3.81525	71.0188	0.4543	87.6185	4222.78	0	0.73922	0	1.57239	0	12.4366	11.0425	12.4066	3	7	9	pcu	0	Zn	4222.78	0.73922	1.57239	606	537	1098	2241
str_m2_o2_o11_pcu_sym.1	1.95039	0.571615	30.7087	0.186712	0.0566868	29.6438	1.76368	90.4269	0.514928	90.083	4494.93	0	0.7668	0	1.5979	0	11.5581	7.84327	11.5581	2	2	11	pcu	0	Cu	4494.93	0.7668	1.5979	951	865	427	2243
str_m1_o4_o24_pcu_sym.21	1.48445	0.477067	28.0046	0.134798	0.0464928	26.094	1.34965	90.9193	0.430574	90.2545	3269.48	0	0.7116	0	1.10025	0	12.7279	6.79347	12.473	1	4	24	pcu	0	Zn	3269.48	0.7116	1.10025	978	953	314	2245
str_m3_o3_o24_pcu_sym.1	4.45911	0.596436	67.2863	0.868869	0.0581456	134.487	3.59024	80.5148	0.53829	90.2512	5163.1	0	0.79556	0	2.06772	0	15.1899	13.1934	15.1899	3	3	24	pcu	0	Zn	5163.1	0.79556	2.06772	690	569	986	2245
str_m3_o5_o17_pcu_sym.1	13.8244	0.0534517	2327.7	12.4349	0.0512258	2184.72	1.3895	10.051	0.00222591	4.16434	2448.46	0	0.61984	0	0.725844	0	6.76811	5.27751	6.75178	3	5	17	pcu	0	Zn	2448.46	0.61984	0.725844	15	938	1292	2245
str_m2_o2_o17_pcu_sym.4	4.5642	0.62205	66.0362	0.906511	0.0609022	133.962	3.65769	80.1387	0.561147	90.2094	4815.38	0	0.78798	0	1.84964	0	14.2671	11.1998	14.267	2	2	17	pcu	0	Cu	4815.38	0.78798	1.84964	696	559	991	2246
str_m6_o44_o46_etb_sym.1	2.49746	0.0881302	255.045	0.559389	0.0468771	107.398	1.93808	77.6017	0.041253	46.8092	621.838	0	0.251	0	0.185453	0	5.86974	4.39889	5.86974	10	44	46	etb	0	Ba	621.838	0.251	0.185453	393	835	1019	2247
str_m5_o2_o17_sra_sym.1	8.24631	0.0320934	2312.53	6.90111	0.0235203	2640.7	1.3452	16.3128	0.00857311	26.713	910.147	0	0.3097	0	0.304694	0	5.76423	5.01953	5.76423	9	2	17	sra	0	V	910.147	0.3097	0.304694	16	955	1276	2247
str_m1_o22_o25_pcu_sym.149	2.2533	0.424228	47.8038	0.238294	0.0379355	56.5341	2.01501	89.4247	0.386292	91.0578	4296.19	0	0.7545	0	1.4961	0	12.4799	7.78289	12.4744	1	22	25	pcu	0	Zn	4296.19	0.7545	1.4961	819	818	611	2248
str_m3_o7_o12_pcu_sym.1	3.04386	0.521075	52.5735	0.387169	0.0527052	66.1134	2.65669	87.2804	0.46837	89.8853	5234.45	0	0.80932	0	2.10565	0	13.2418	10.9669	13.2418	3	7	12	pcu	0	Zn	5234.45	0.80932	2.10565	774	709	766	2249
str_m2_o6_o16_pcu_sym.3	3.32422	0.516899	57.8798	0.478338	0.0509997	84.4131	2.84589	85.6105	0.4659	90.1335	5135.19	0	0.80408	0	2.01037	0	13.1712	9.00364	13.1712	2	6	16	pcu	0	Cu	5135.19	0.80408	2.01037	739	674	837	2250
str_m2_o3_o14_pcu_sym.8	5.06246	0.580031	78.5511	1.27761	0.0630619	182.336	3.78485	74.7631	0.516969	89.1278	5011.71	0	0.79184	0	2.04234	0	15.0164	12.9465	15.0164	2	3	14	pcu	0	Cu	5011.71	0.79184	2.04234	659	539	1052	2250
str_m3_o6_o10_pcu_sym.1	1.63202	0.543545	27.0229	0.150214	0.0519276	26.0348	1.4818	90.7958	0.491617	90.4465	4679.05	0	0.78606	0	1.64623	0	11.7495	9.44312	11.7495	3	6	10	pcu	0	Zn	4679.05	0.78606	1.64623	990	925	336	2251
str_m2_o9_o26_pcu_sym.12	6.6164	0.594464	100.17	2.5529	0.0681144	337.316	4.0635	61.4156	0.52635	88.5419	3953.24	0	0.72386	0	1.46516	0	11.5537	9.09899	11.3525	2	9	26	pcu	0	Cu	3953.24	0.72386	1.46516	584	505	1163	2252
str_m6_o49_o50_etb_sym.1	1.81408	0.0948655	172.104	0.2775	0.0350073	71.3423	1.53658	84.703	0.0598582	63.0979	480.42	0	0.19442	0	0.143319	0	6.1035	4.53014	6.1035	10	49	50	etb	0	Ba	480.42	0.19442	0.143319	473	911	869	2253
str_m3_o18_o21_pcu_sym.1	3.55866	0.659058	48.5965	0.477132	0.0603785	71.1211	3.08153	86.5924	0.59868	90.8387	4773.33	0	0.7727	0	1.7321	0	11.3588	10.2252	11.3588	3	18	21	pcu	0	Zn	4773.33	0.7727	1.7321	810	643	801	2254
str_m3_o7_o11_pcu_sym.1	2.85124	0.516508	49.682	0.337003	0.0510392	59.4255	2.51424	88.1805	0.465469	90.1184	5330.28	0	0.81354	0	2.16569	0	14.7217	10.965	14.7217	3	7	11	pcu	0	Zn	5330.28	0.81354	2.16569	798	738	718	2254
str_m3_o14_o24_pcu_sym.1	8.32905	0.0591432	1267.46	6.97214	0.0440387	1424.87	1.35691	16.2913	0.0151045	25.5389	1490.77	0	0.48406	0	0.486942	0	6.16806	4.74866	6.16806	3	14	24	pcu	0	Zn	1490.77	0.48406	0.486942	31	949	1277	2257
str_m3_o3_o4_pcu_sym.1	4.18272	0.604736	62.2495	0.739697	0.0657936	101.184	3.44302	82.3154	0.538942	89.1203	5067.39	0	0.79944	0	2.11002	0	15.3092	13.1229	15.3092	3	3	4	pcu	0	Zn	5067.39	0.79944	2.11002	718	594	948	2260
str_m6_o54_o56_etb_sym.1	3.11299	0.329323	85.0742	0.506082	0.0437875	104.019	2.60691	83.7429	0.285536	86.7038	1489.3	0	0.535	0	0.661269	0	13.7744	13.0566	13.692	10	54	56	etb	0	Ba	1489.3	0.535	0.661269	631	716	913	2260
str_m6_o54_o55_etb_sym.1	3.40072	0.315236	97.0906	0.652555	0.0404972	145.022	2.74817	80.8113	0.274739	87.1534	1483.79	0	0.54088	0	0.680678	0	14.5688	13.7614	14.5688	10	54	55	etb	0	Ba	1483.79	0.54088	0.680678	592	693	976	2261
str_m3_o14_o22_pcu_sym.1	7.13211	0.123362	520.332	5.26878	0.092117	514.769	1.86333	26.126	0.0312445	25.3276	1445.54	0	0.45858	0	0.460989	0	6.12844	4.82434	6.12844	3	14	22	pcu	0	Zn	1445.54	0.45858	0.460989	153	850	1258	2261
str_m2_o14_o24_pcu_sym.10	7.58405	0.0729351	935.851	6.21465	0.0583907	957.89	1.3694	18.0563	0.0145445	19.9417	1481.89	0	0.45858	0	0.461353	0	6.38685	4.87322	6.38685	2	14	24	pcu	0	Cu	1481.89	0.45858	0.461353	50	943	1270	2263
str_m6_o51_o54_etb_sym.1	4.32524	0.341145	114.107	1.17392	0.0499372	211.571	3.15132	72.8588	0.291208	85.3619	1538.58	0	0.54558	0	0.668632	0	13.7391	12.5894	13.7226	10	51	54	etb	0	Ba	1538.58	0.54558	0.668632	556	633	1076	2265
str_m3_o12_o12_pcu_sym.1	1.13226	0.516355	19.7352	0.0812338	0.0476964	15.3283	1.05103	92.8255	0.468658	90.7629	3532.61	0	0.7089	0	1.07878	0	10.0138	6.87841	10.0059	3	12	12	pcu	0	Zn	3532.61	0.7089	1.07878	1067	1020	178	2265
str_m2_o9_o20_pcu_sym.3	7.67439	0.0939116	735.474	6.14796	0.0725342	762.835	1.52643	19.8899	0.0213774	22.7633	1591.69	0	0.43818	0	0.492	0	6.17366	5.23226	6.17366	2	9	20	pcu	0	Cu	1591.69	0.43818	0.492	84	915	1268	2267
str_m1_o17_o24_pcu_sym.8	2.84991	0.558508	45.9245	0.328957	0.0521936	56.7237	2.52095	88.4573	0.506314	90.6548	4610.2	0	0.7911	0	1.72681	0	17.9304	10.4693	17.8573	1	17	24	pcu	0	Zn	4610.2	0.7911	1.72681	833	736	698	2267
str_m2_o7_o9_pcu_sym.1	5.10919	0.543682	84.5764	1.41136	0.0621351	204.429	3.69783	72.3761	0.481547	88.5714	4239.1	0	0.74152	0	1.58742	0	12.6035	10.7357	12.5971	2	7	9	pcu	0	Cu	4239.1	0.74152	1.58742	634	553	1082	2269
str_m6_o43_o55_etb_sym.1	2.93706	0.305076	86.6456	0.467447	0.0505981	83.1459	2.46961	84.0845	0.254478	83.4146	1301.8	0	0.45098	0	0.472959	0	11.1146	10.6893	11.1146	10	43	55	etb	0	Ba	1301.8	0.45098	0.472959	626	746	900	2272
str_m3_o17_o29_pcu_sym.1	2.97287	0.643452	41.5817	0.344144	0.0661846	46.7978	2.62873	88.4239	0.577268	89.7141	5163.1	0	0.82182	0	2.30473	0	13.6414	10.198	13.6259	3	17	29	pcu	0	Zn	5163.1	0.82182	2.30473	860	712	702	2274
str_m3_o5_o29_pcu_sym.1	15.8222	0.0402506	3537.83	14.5514	0.0364454	3593.39	1.2708	8.03173	0.00380515	9.45365	3187.89	0	0.64184	0	0.861799	0	7.37943	5.58184	7.37943	3	5	29	pcu	0	Zn	3187.89	0.64184	0.861799	8	974	1294	2276
str_m6_o45_o54_etb_sym.1	4.19909	0.352592	107.183	1.09425	0.0607878	162.011	3.10484	73.9407	0.291805	82.7598	1910	0	0.51898	0	0.61152	0	9.82746	8.95164	9.82746	10	45	54	etb	0	Ba	1910	0.51898	0.61152	570	640	1066	2276
str_m1_o23_o24_pcu_sym.31	2.44277	0.440745	49.8812	0.278155	0.0427228	58.5964	2.16461	88.6131	0.398022	90.3067	5393.17	0	0.82362	0	2.16694	0	15.839	11.7706	15.839	1	23	24	pcu	0	Zn	5393.17	0.82362	2.16694	796	796	685	2277
str_m3_o7_o20_pcu_sym.1	2.78485	0.448106	55.9325	0.357478	0.0444382	72.3994	2.42738	87.1635	0.403667	90.0831	5844.05	0	0.85952	0	2.93637	0	16.6864	10.9592	16.6262	3	7	20	pcu	0	Zn	5844.05	0.85952	2.93637	753	755	770	2278
str_m2_o3_o16_pcu_sym.1	4.43036	0.569446	70.0211	0.957309	0.061308	140.533	3.47305	78.3921	0.508138	89.2338	5273.3	0	0.81862	0	2.38817	0	15.4862	13.0115	15.4862	2	3	16	pcu	0	Cu	5273.3	0.81862	2.38817	681	589	1011	2281
str_m2_o3_o25_pcu_sym.3	5.9463	0.529728	101.027	2.20623	0.0546566	363.288	3.74006	62.8974	0.475072	89.6822	6148.42	0	0.8633	0	3.18981	0	17.8539	12.9515	17.8539	2	3	25	pcu	0	Cu	6148.42	0.8633	3.18981	581	546	1155	2282
str_m2_o10_o18_pcu_sym.1	7.42877	0.062549	1068.9	6.15573	0.0513829	1078.21	1.27304	17.1366	0.0111662	17.8519	1386.99	0	0.46718	0	0.463101	0	5.51329	4.59259	5.43365	2	10	18	pcu	0	Cu	1386.99	0.46718	0.463101	38	971	1274	2283
str_m6_o49_o49_etb_sym.1	2.0307	0.0919864	198.685	0.360301	0.0450949	71.9085	1.6704	82.2573	0.0468915	50.9765	388.929	0	0.1659	0	0.115327	0	5.64413	4.6982	5.63602	10	49	49	etb	0	Ba	388.929	0.1659	0.115327	446	888	951	2285
str_m6_o48_o50_etb_sym.1	1.88978	0.0996642	170.653	0.301508	0.0353934	76.6688	1.58827	84.0453	0.0642707	64.4873	485.808	0	0.1996	0	0.149488	0	6.09901	4.51671	6.09901	10	48	50	etb	0	Ba	485.808	0.1996	0.149488	475	908	904	2287
str_m2_o3_o17_pcu_sym.12	5.17927	0.565668	82.4042	1.47656	0.062257	213.454	3.70272	71.491	0.503411	88.9941	5595.07	0	0.84562	0	2.81465	0	17.3502	12.9401	17.3502	2	3	17	pcu	0	Cu	5595.07	0.84562	2.81465	642	552	1094	2288
str_m6_o42_o42_etb_sym.1	2.6558	0.0539446	443.087	1.11924	0.0519008	194.085	1.53655	57.8566	0.00204384	3.78877	512.564	0	0.20052	0	0.151531	0	5.15154	4.52454	5.05805	10	42	42	etb	0	Ba	512.564	0.20052	0.151531	196	912	1181	2289
str_m3_o3_o14_pcu_sym.1	4.56635	0.582005	70.613	1.07592	0.0634372	152.644	3.49043	76.438	0.518568	89.1002	4921.42	0	0.78892	0	2.01986	0	15.2964	13.1885	15.2964	3	3	14	pcu	0	Zn	4921.42	0.78892	2.01986	677	585	1031	2293
str_m6_o42_o49_etb_sym.1	2.51367	0.0525691	430.348	0.998636	0.0439	204.732	1.51503	60.2718	0.00866907	16.4908	426.242	0	0.19082	0	0.137075	0	5.56282	4.7177	5.56282	10	42	49	etb	0	Ba	426.242	0.19082	0.137075	210	916	1169	2295
str_m1_o9_o23_pcu_sym.37	3.01068	0.508594	53.2765	0.412042	0.0489168	75.8099	2.59864	86.314	0.459677	90.382	4774.38	0	0.78498	0	1.84675	0	16.1381	11.7951	16.1381	1	9	23	pcu	0	Zn	4774.38	0.78498	1.84675	766	720	809	2295
str_m3_o23_o27_pcu_sym.1	1.96855	0.540071	32.8049	0.195487	0.0530398	33.1711	1.77306	90.0695	0.487031	90.1791	6039.74	0	0.83788	0	2.66143	0	17.1473	12.6117	17.1473	3	23	27	pcu	0	Zn	6039.74	0.83788	2.66143	926	862	508	2296
str_m2_o2_o13_pcu_sym.13	2.56529	0.595558	38.7664	0.280122	0.0566988	44.4647	2.28517	89.0803	0.538859	90.4797	4560.5	0	0.77532	0	1.71746	0	12.6066	9.35851	12.6066	2	2	13	pcu	0	Cu	4560.5	0.77532	1.71746	883	772	641	2296
str_m3_o3_o16_pcu_sym.1	4.10877	0.591224	62.5465	0.774393	0.0624739	111.559	3.33438	81.1527	0.52875	89.4331	5107.51	0	0.81106	0	2.28568	0	15.0562	13.1031	15.0562	3	3	16	pcu	0	Zn	5107.51	0.81106	2.28568	717	608	971	2296
str_m5_o6_o7_sra_sym.1	7.40658	0.571389	116.662	3.626	0.0629119	518.726	3.78058	51.0435	0.508477	88.9897	3319.63	0	0.73144	0	1.42005	0	13.2276	12.9381	13.2276	9	6	7	sra	0	V	3319.63	0.73144	1.42005	551	540	1205	2296
str_m6_o48_o49_etb_sym.1	2.24886	0.0732871	276.17	0.560637	0.0436902	115.489	1.68822	75.0702	0.0295969	40.3848	397.368	0	0.1803	0	0.126322	0	5.74044	4.82439	5.74044	10	48	49	etb	0	Ba	397.368	0.1803	0.126322	362	885	1051	2298
str_m3_o5_o24_pcu_sym.1	9.98391	0.032484	2766.14	8.82466	0.00497343	15969.2	1.15925	11.6112	0.0275105	84.6896	1789.77	0	0.57258	0	0.57154	0	6.52618	4.77572	6.52618	3	5	24	pcu	0	Zn	1789.77	0.57258	0.57154	14	1000	1287	2301
str_m3_o8_o24_pcu_sym.1	1.63916	0.470963	31.3239	0.157713	0.047564	29.8423	1.48145	90.3784	0.423399	89.9007	4465.83	0	0.77086	0	1.72081	0	13.3415	9.64257	13.3404	3	8	24	pcu	0	Zn	4465.83	0.77086	1.72081	942	926	436	2304
str_m3_o7_o18_pcu_sym.1	3.93562	0.563433	62.8655	0.734133	0.0597806	110.524	3.20148	81.3464	0.503653	89.3899	5258.67	0	0.81934	0	2.34899	0	14.7636	12.0682	14.7636	3	7	18	pcu	0	Zn	5258.67	0.81934	2.34899	716	623	965	2304
str_m3_o3_o20_pcu_sym.1	3.13202	0.502134	56.1368	0.462316	0.0489313	85.0344	2.6697	85.2391	0.453203	90.2553	5963.47	0	0.86308	0	3.13083	0	17.0701	13.1778	17.0701	3	3	20	pcu	0	Zn	5963.47	0.86308	3.13083	751	706	849	2306
str_m2_o12_o19_pcu_sym.3	0.964591	0.418432	20.7472	0.0746037	0.0381646	17.5931	0.889987	92.2658	0.380268	90.8791	3503.41	0	0.7203	0	1.1063	0	8.663	7.76018	8.663	2	12	19	pcu	0	Cu	3503.41	0.7203	1.1063	1054	1055	201	2310
str_m3_o19_o23_pcu_sym.1	1.26917	0.461075	24.7736	0.114169	0.0434496	23.6485	1.155	91.0044	0.417626	90.5765	5386.28	0	0.78972	0	1.66249	0	10.4267	7.4957	10.4213	3	19	23	pcu	0	Zn	5386.28	0.78972	1.66249	1008	1001	303	2312
str_m1_o17_o25_pcu_sym.3	2.81301	0.49218	51.4387	0.36454	0.0469337	69.9042	2.44847	87.0409	0.445246	90.4641	5229.36	0	0.84508	0	2.48792	0	18.5314	10.8833	18.4716	1	17	25	pcu	0	Zn	5229.36	0.84508	2.48792	784	749	780	2313
str_m2_o3_o13_pcu_sym.25	3.853	0.568976	60.9463	0.700794	0.0594472	106.097	3.1522	81.8117	0.509529	89.5519	5488.38	0	0.83532	0	2.58327	0	15.2914	12.9438	15.2914	2	3	13	pcu	0	Cu	5488.38	0.83532	2.58327	726	631	957	2314
str_m1_o18_o18_pcu_sym.9	2.44451	0.593429	37.0737	0.264768	0.0592118	40.2439	2.17974	89.1689	0.534217	90.0221	4952.53	0	0.80406	0	1.92389	0	12.0568	10.3816	12.0568	1	18	18	pcu	0	Zn	4952.53	0.80406	1.92389	890	792	633	2315
str_m6_o47_o51_etb_sym.1	2.87045	0.108219	238.72	0.824888	0.0404205	183.669	2.04556	71.2627	0.0677983	62.6493	747.706	0	0.27872	0	0.224701	0	6.66436	5.64355	6.66436	10	47	51	etb	0	Ba	747.706	0.27872	0.224701	407	814	1095	2316
str_m1_o4_o14_pcu_sym.18	1.1329	0.510455	19.9746	0.0934602	0.0506763	16.5983	1.03944	91.7504	0.459779	90.0723	3110.87	0	0.70812	0	1.0869	0	12.2939	6.97927	12.2939	1	4	14	pcu	0	Zn	3110.87	0.70812	1.0869	1066	1022	230	2318
str_m2_o5_o24_pcu_sym.1	9.31302	0.0299767	2796.08	8.2439	0.0112618	6588.23	1.06913	11.4799	0.0187149	62.4316	1746	0	0.56416	0	0.561275	0	6.39251	4.51203	6.39251	2	5	24	pcu	0	Cu	1746	0.56416	0.561275	13	1017	1288	2318
str_m3_o2_o27_pcu_sym.1	2.53187	0.511151	44.5795	0.2924	0.0491636	53.5275	2.23947	88.4512	0.461987	90.3818	5222.9	0	0.82724	0	2.38771	0	16.0524	11.8705	16.0524	3	2	27	pcu	0	Zn	5222.9	0.82724	2.38771	838	781	700	2319
str_m1_o10_o13_pcu_sym.2	0.934999	0.39811	21.1373	0.0731012	0.0365549	17.9979	0.861898	92.1817	0.361555	90.8179	3543.14	0	0.73622	0	1.08033	0	8.62821	6.38537	8.61795	1	10	13	pcu	0	Zn	3543.14	0.73622	1.08033	1051	1062	207	2320
str_m3_o13_o21_pcu_sym.1	1.60785	0.550663	26.2786	0.152062	0.0526795	25.9789	1.45579	90.5425	0.497984	90.4334	4384.9	0	0.76138	0	1.49225	0	11.2623	9.47925	11.2605	3	13	21	pcu	0	Zn	4384.9	0.76138	1.49225	999	931	391	2321
str_m2_o3_o18_pcu_sym.15	5.0428	0.564452	80.4057	1.4819	0.0598998	222.657	3.5609	70.6135	0.504553	89.388	5334.73	0	0.83744	0	2.69012	0	16.1724	12.9504	16.1724	2	3	18	pcu	0	Cu	5334.73	0.83744	2.69012	649	572	1103	2324
str_m3_o7_o13_pcu_sym.1	2.96016	0.528404	50.4188	0.401485	0.0545363	66.2561	2.55868	86.4371	0.473868	89.679	5277.18	0	0.8255	0	2.37775	0	15.281	10.9557	15.281	3	7	13	pcu	0	Zn	5277.18	0.8255	2.37775	792	729	805	2326
str_m3_o5_o14_pcu_sym.1	9.71836	0.0232231	3766.31	8.71626	0.0176178	4452.68	1.0021	10.3114	0.00560531	24.1368	1810.81	0	0.5197	0	0.498707	0	5.05942	4.5879	5.05942	3	5	14	pcu	0	Zn	1810.81	0.5197	0.498707	6	1029	1291	2326
str_m6_o54_o54_etb_sym.1	5.6351	0.353015	143.665	2.51319	0.0798149	283.39	3.12191	55.4011	0.2732	77.3905	2636.17	0	0.66076	0	1.08213	0	18.3882	18.0564	18.3873	10	54	54	etb	0	Ba	2636.17	0.66076	1.08213	502	637	1188	2327
str_m3_o3_o18_pcu_sym.1	4.00993	0.588837	61.2893	0.794366	0.0635533	112.493	3.21557	80.19	0.525283	89.207	5397.71	0	0.83086	0	2.58894	0	15.0773	13.045	15.0773	3	3	18	pcu	0	Zn	5397.71	0.83086	2.58894	723	621	988	2332
str_m3_o3_o13_pcu_sym.1	3.58252	0.576895	55.89	0.587121	0.0599306	88.1702	2.9954	83.6115	0.516964	89.6115	5464.06	0	0.8331	0	2.56692	0	15.4048	13.0859	15.4048	3	3	13	pcu	0	Zn	5464.06	0.8331	2.56692	754	661	917	2332
str_m3_o3_o22_pcu_sym.1	2.78805	0.585787	42.8355	0.340249	0.0564877	54.2108	2.4478	87.7962	0.529299	90.357	4925.18	0	0.78836	0	2.05774	0	15.2912	13.1778	15.2912	3	3	22	pcu	0	Zn	4925.18	0.78836	2.05774	846	750	738	2334
str_m6_o46_o52_etb_sym.1	2.95151	0.0548619	484.191	1.59925	0.0309383	465.224	1.35227	45.816	0.0239236	43.607	703.431	0	0.28362	0	0.218794	0	7.04729	5.93756	6.94615	10	46	52	etb	0	Ba	703.431	0.28362	0.218794	168	951	1219	2338
str_m2_o8_o25_pcu_sym.11	2.62107	0.483326	48.8069	0.331394	0.0473726	62.9593	2.28967	87.3565	0.435953	90.1986	5731.86	0	0.8472	0	2.65978	0	15.6194	11.1339	15.6194	2	8	25	pcu	0	Cu	5731.86	0.8472	2.65978	807	769	763	2339
str_m6_o52_o54_etb_sym.1	4.59581	0.29107	142.104	1.74997	0.068871	228.684	2.84584	61.9225	0.222199	76.3387	2120.63	0	0.58018	0	0.760706	0	11.6503	10.6156	11.6056	10	52	54	etb	0	Ba	2120.63	0.58018	0.760706	504	675	1160	2339
str_m3_o2_o13_pcu_sym.1	3.2199	0.603959	47.982	0.459844	0.0588126	70.3693	2.76006	85.7187	0.545146	90.2622	4535.56	0	0.77548	0	1.71519	0	12.517	9.16136	12.517	3	2	13	pcu	0	Zn	4535.56	0.77548	1.71519	815	691	833	2339
str_m3_o1_o6_pcu_sym.1	2.55349	0.582129	39.4782	0.290776	0.0569441	45.9571	2.26272	88.6126	0.525185	90.218	3980.56	0	0.7338	0	1.25792	0	9.90129	7.44637	9.90129	3	1	6	pcu	0	Zn	3980.56	0.7338	1.25792	877	777	686	2340
str_m2_o23_o27_pcu_sym.1	2.06183	0.519225	35.7388	0.213689	0.0493208	38.9938	1.84814	89.636	0.469905	90.5011	6113.58	0	0.83982	0	2.68003	0	17.0654	12.7484	17.0654	2	23	27	pcu	0	Cu	6113.58	0.83982	2.68003	905	852	583	2340
str_m6_o52_o52_etb_sym.1	3.20256	0.242166	119.022	0.774684	0.032252	216.177	2.42787	75.8105	0.209914	86.6819	1556.18	0	0.48466	0	0.530899	0	10.5157	10.0163	10.4821	10	52	52	etb	0	Ba	1556.18	0.48466	0.530899	545	754	1041	2340
str_m3_o7_o16_pcu_sym.1	2.94915	0.527821	50.2866	0.406267	0.055662	65.6894	2.54288	86.2243	0.472159	89.4544	4912.23	0	0.79864	0	2.08228	0	13.8468	10.9718	13.686	3	7	16	pcu	0	Zn	4912.23	0.79864	2.08228	794	732	815	2341
str_m6_o53_o54_etb_sym.1	2.65629	0.387789	61.6486	0.38892	0.0455425	76.8574	2.26737	85.3585	0.342246	88.2558	1641.66	0	0.62456	0	0.914816	0	18.9753	18.5773	18.9	10	53	54	etb	0	Ba	1641.66	0.62456	0.914816	721	776	844	2341
str_m1_o4_o5_pcu_sym.1	1.01923	0.430233	21.3212	0.0856601	0.0404331	19.0671	0.93357	91.5956	0.389799	90.602	3287.57	0	0.71992	0	1.07114	0	13.7277	5.50011	13.7277	1	4	5	pcu	0	Zn	3287.57	0.71992	1.07114	1049	1047	245	2341
str_m2_o2_o18_pcu_sym.3	3.99514	0.628797	57.1826	0.770718	0.0634407	109.338	3.22442	80.7086	0.565356	89.9108	4348.23	0	0.77096	0	1.73789	0	12.5412	11.3426	12.5412	2	2	18	pcu	0	Cu	4348.23	0.77096	1.73789	745	618	980	2343
str_m2_o7_o12_pcu_sym.4	2.45496	0.502425	43.9759	0.286864	0.0495574	52.0966	2.16809	88.3149	0.452867	90.1363	5347.95	0	0.81566	0	2.17396	0	13.332	10.7182	13.332	2	7	12	pcu	0	Cu	5347.95	0.81566	2.17396	841	795	707	2343
str_m6_o43_o51_etb_sym.1	3.07093	0.305919	90.3453	0.596171	0.0566415	94.7281	2.47476	80.5866	0.249278	81.4848	1357.47	0	0.4524	0	0.467244	0	10.0682	9.52773	10.0682	10	43	51	etb	0	Ba	1357.47	0.4524	0.467244	614	745	984	2343
str_m3_o8_o15_pcu_sym.1	2.26592	0.585086	34.8552	0.241408	0.0645582	33.6544	2.02451	89.3462	0.520527	88.966	4077.29	0	0.7425	0	1.52	0	13.0967	9.6254	13.0732	3	8	15	pcu	0	Zn	4077.29	0.7425	1.52	911	817	617	2345
str_m6_o46_o57_etb_sym.1	2.63352	0.0204982	1156.28	1.78245	0.0155803	1029.64	0.851069	32.3168	0.00491794	23.992	398.94	0	0.18992	0	0.131937	0	6.44168	5.32815	6.44168	10	46	57	etb	0	Ba	398.94	0.18992	0.131937	34	1067	1245	2346
str_m3_o6_o14_pcu_sym.1	1.76941	0.526709	30.2343	0.174285	0.0515034	30.4555	1.59512	90.1501	0.475205	90.2217	4976.5	0	0.78098	0	1.74902	0	12.3852	8.87205	12.3852	3	6	14	pcu	0	Zn	4976.5	0.78098	1.74902	953	906	490	2349
str_m3_o18_o28_pcu_sym.1	3.65467	0.621304	52.9403	0.615169	0.0650675	85.0889	3.0395	83.1676	0.556237	89.5273	5029.3	0	0.80582	0	2.14225	0	12.8674	10.123	12.8674	3	18	28	pcu	0	Zn	5029.3	0.80582	2.14225	769	652	929	2350
str_m2_o8_o17_pcu_sym.7	2.39853	0.543441	39.7224	0.269337	0.0526055	46.0794	2.1292	88.7708	0.490836	90.3199	5039.43	0	0.82634	0	2.32259	0	15.5093	12.0442	15.5092	2	8	17	pcu	0	Cu	5039.43	0.82634	2.32259	875	801	675	2351
str_m1_o14_o19_pcu_sym.5	2.24621	0.410751	49.217	0.266106	0.0403016	59.4259	1.98011	88.1531	0.37045	90.1883	3278.66	0	0.73526	0	1.22465	0	13.2786	9.66537	12.8786	1	14	19	pcu	0	Zn	3278.66	0.73526	1.22465	804	827	721	2352
str_m2_o7_o11_pcu_sym.4	2.3158	0.498209	41.8343	0.263455	0.0487963	48.5918	2.05235	88.6236	0.449413	90.2057	5273.42	0	0.81848	0	2.21047	0	14.7259	10.7211	14.7259	2	7	11	pcu	0	Cu	5273.42	0.81848	2.21047	856	813	683	2352
str_m3_o20_o25_pcu_sym.1	1.93805	0.393323	44.3463	0.210792	0.0390225	48.6162	1.72726	89.1235	0.354301	90.0788	5989.18	0	0.85822	0	2.57905	0	13.6567	10.0576	13.6567	3	20	25	pcu	0	Zn	5989.18	0.85822	2.57905	839	874	639	2352
str_m5_o7_o23_sra_sym.1	7.59337	0.580084	117.811	4.1087	0.0704429	524.94	3.48467	45.8909	0.509641	87.8564	3422.99	0	0.69782	0	1.29367	0	12.2574	11.99	12.2574	9	7	23	sra	0	V	3422.99	0.69782	1.29367	548	587	1218	2353
str_m2_o1_o21_pcu_sym.2	1.52269	0.504678	27.1543	0.14567	0.0480254	27.2986	1.37702	90.4334	0.456653	90.484	3624.24	0	0.7235	0	1.1658	0	10.3705	7.55914	10.3705	2	1	21	pcu	0	Cu	3624.24	0.7235	1.1658	988	942	423	2353
str_m2_o7_o19_pcu_sym.5	2.14288	0.454883	42.3975	0.238164	0.0430092	49.8376	1.90471	88.8858	0.411873	90.545	5571.41	0	0.83476	0	2.42875	0	15.2379	10.721	15.2379	2	7	19	pcu	0	Cu	5571.41	0.83476	2.42875	850	842	663	2355
str_m3_o7_o24_pcu_sym.1	3.38462	0.497435	61.2373	0.590376	0.049247	107.893	2.79424	82.5571	0.448188	90.0998	4835.95	0	0.78738	0	1.9138	0	14.559	10.9743	14.559	3	7	24	pcu	0	Zn	4835.95	0.78738	1.9138	724	689	943	2356
str_m5_o7_o20_sra_sym.1	3.29753	0.490268	60.5337	0.564088	0.0458559	110.712	2.73344	82.8936	0.444412	90.6468	3578.42	0	0.73658	0	1.40403	0	11.8699	11.4643	11.8342	9	7	20	sra	0	V	3578.42	0.73658	1.40403	728	695	933	2356
str_m2_o3_o23_pcu_sym.1	4.25973	0.533746	71.8272	1.08384	0.0589171	165.564	3.17589	74.5561	0.474829	88.9616	6217.18	0	0.85892	0	3.15759	0	17.8659	12.9536	17.8659	2	3	23	pcu	0	Cu	6217.18	0.85892	3.15759	674	626	1056	2356
str_m3_o7_o17_pcu_sym.1	3.18359	0.55357	51.7591	0.489583	0.0565744	77.8841	2.694	84.6216	0.496995	89.7801	5470.92	0	0.83784	0	2.57521	0	17.187	11.6824	17.187	3	7	17	pcu	0	Zn	5470.92	0.83784	2.57521	780	700	876	2356
str_m3_o6_o16_pcu_sym.1	2.91502	0.528686	49.6234	0.403038	0.0524453	69.1643	2.51199	86.1738	0.476241	90.0801	5131.17	0	0.7962	0	1.93135	0	12.9523	9.48413	12.825	3	6	16	pcu	0	Zn	5131.17	0.7962	1.93135	799	739	818	2356
str_m1_o4_o25_pcu_sym.9	2.00228	0.440278	40.9299	0.217237	0.0410703	47.6046	1.78504	89.1505	0.399208	90.6717	4336.48	0	0.78434	0	1.60805	0	13.4478	7.90798	13.4067	1	4	25	pcu	0	Zn	4336.48	0.78434	1.60805	864	860	635	2359
str_m3_o2_o17_pcu_sym.1	3.30813	0.609854	48.8201	0.505092	0.0620692	73.2381	2.80303	84.7318	0.547785	89.8223	4788.26	0	0.78796	0	1.8557	0	14.2673	11.0083	14.2672	3	2	17	pcu	0	Zn	4788.26	0.78796	1.8557	806	687	866	2359
str_m1_o11_o27_pcu_sym.2	1.1537	0.346894	29.9323	0.108396	0.0349029	27.9508	1.04531	90.6045	0.311991	89.9384	4792.52	0	0.83144	0	2.10516	0	15.3533	8.47482	15.3533	1	11	27	pcu	0	Zn	4792.52	0.83144	2.10516	956	1021	382	2359
str_m3_o8_o9_pcu_sym.1	2.35392	0.583036	36.3362	0.2602	0.0662867	35.3283	2.09372	88.9461	0.516749	88.6308	3837.72	0	0.71862	0	1.39966	0	11.2487	9.44802	11.2487	3	8	9	pcu	0	Zn	3837.72	0.71862	1.39966	896	808	656	2360
str_m1_o14_o23_pcu_sym.16	1.85257	0.475941	35.032	0.188931	0.0471389	36.0716	1.66364	89.8017	0.428802	90.0956	4087.88	0	0.75084	0	1.44127	0	12.4021	7.74251	12.4021	1	14	23	pcu	0	Zn	4087.88	0.75084	1.44127	909	891	560	2360
str_m3_o6_o17_pcu_sym.1	2.30143	0.526595	39.3335	0.256334	0.0497654	46.3576	2.04509	88.8619	0.47683	90.5496	5501.99	0	0.83584	0	2.37865	0	15.5003	11.6412	15.5002	3	6	17	pcu	0	Zn	5501.99	0.83584	2.37865	879	815	666	2360
str_m2_o3_o27_pcu_sym.9	2.47715	0.531877	41.9163	0.29222	0.0535793	49.0857	2.18493	88.2034	0.478298	89.9264	5933.01	0	0.87672	0	3.62522	0	20.2802	14.4716	20.2802	2	3	27	pcu	0	Cu	5933.01	0.87672	3.62522	854	791	716	2361
str_m1_o5_o14_pcu_sym.4	0.833467	0.345303	21.7235	0.068549	0.0339361	18.1795	0.764918	91.7754	0.311367	90.1721	3010.4	0	0.70908	0	0.979549	0	10.9235	7.93119	10.9194	1	5	14	pcu	0	Zn	3010.4	0.70908	0.979549	1044	1089	228	2361
str_m2_o23_o28_pcu_sym.54	2.9577	0.527598	50.4538	0.42552	0.050448	75.9134	2.53218	85.6132	0.47715	90.4382	6095.56	0	0.83982	0	2.677	0	14.4262	10.3058	14.3797	2	23	28	pcu	0	Cu	6095.56	0.83982	2.677	791	735	836	2362
str_m2_o4_o20_pcu_sym.6	1.18254	0.489553	21.7399	0.10673	0.0481326	19.9567	1.07581	90.9745	0.44142	90.168	3047.77	0	0.6744	0	1.03292	0	10.9579	7.55623	10.9579	2	4	20	pcu	0	Cu	3047.77	0.6744	1.03292	1042	1015	306	2363
str_m2_o2_o19_pcu_sym.3	1.53035	0.49733	27.6942	0.147599	0.0461674	28.7734	1.38275	90.3552	0.451162	90.7169	4753.09	0	0.79002	0	1.77425	0	12.1045	7.98422	12.1045	2	2	19	pcu	0	Cu	4753.09	0.79002	1.77425	981	940	443	2364
str_m3_o23_o29_pcu_sym.1	3.00046	0.563595	47.9141	0.419968	0.05654	66.8503	2.5805	86.0032	0.507055	89.968	6273.37	0	0.8502	0	2.87843	0	14.81	11.1049	14.81	3	23	29	pcu	0	Zn	6273.37	0.8502	2.87843	817	724	823	2364
str_m2_o3_o22_pcu_sym.7	2.95475	0.572022	46.489	0.400948	0.0543741	66.3649	2.5538	86.4304	0.517648	90.4944	5017.6	0	0.78966	0	2.06856	0	14.9806	12.9463	14.9806	2	3	22	pcu	0	Cu	5017.6	0.78966	2.06856	830	730	806	2366
str_m6_o45_o53_etb_sym.1	1.91344	0.27342	62.9837	0.243263	0.0303447	72.1499	1.67018	87.2866	0.243075	88.9018	1301.07	1.38438	0.44876	0	0.480436	0	11.165	10.4706	11.165	10	45	53	etb	0	Ba	1302.45	0.44876	0.480436	715	889	765	2369
str_m2_o9_o21_pcu_sym.2	7.57965	0.0522804	1304.83	6.69054	0.0447474	1345.66	0.889112	11.7302	0.00753305	14.4089	1297.83	0	0.40416	0	0.433475	0	6.42644	4.20578	6.4125	2	9	21	pcu	0	Cu	1297.83	0.40416	0.433475	29	1056	1286	2371
str_m2_o2_o27_pcu_sym.2	1.88868	0.522751	32.5167	0.192739	0.0512143	33.8704	1.69594	89.795	0.471536	90.2029	5188.44	0	0.8297	0	2.405	0	15.9878	11.996	15.9837	2	2	27	pcu	0	Cu	5188.44	0.8297	2.405	928	881	562	2371
str_m2_o7_o27_pcu_sym.14	1.62777	0.492262	29.7605	0.160364	0.0475302	30.3654	1.46741	90.1483	0.444732	90.3445	5759.08	0	0.87008	0	3.31546	0	19.6009	14.547	19.5919	2	7	27	pcu	0	Cu	5759.08	0.87008	3.31546	957	927	491	2375
str_m3_o3_o9_pcu_sym.1	5.07922	0.551078	82.9519	1.72947	0.0691243	225.178	3.34975	65.95	0.481954	87.4565	4301.74	0	0.75692	0	1.74721	0	14.5701	13.2467	14.5614	3	3	9	pcu	0	Zn	4301.74	0.75692	1.74721	641	605	1133	2379
str_m2_o23_o29_pcu_sym.2	3.15442	0.555637	51.0941	0.491225	0.052495	84.218	2.6632	84.4274	0.503142	90.5523	6170.69	0	0.84702	0	2.85169	0	14.4927	10.468	14.4927	2	23	29	pcu	0	Cu	6170.69	0.84702	2.85169	788	707	884	2379
str_m2_o13_o20_pcu_sym.5	1.2121	0.504142	21.6385	0.111045	0.046714	21.3941	1.10105	90.8386	0.457428	90.734	4234.1	0	0.77056	0	1.57463	0	11.7565	9.69898	11.7565	2	13	20	pcu	0	Cu	4234.1	0.77056	1.57463	1045	1010	328	2383
str_m3_o7_o19_pcu_sym.1	2.39982	0.466139	46.3346	0.296255	0.0457282	58.3075	2.10357	87.6551	0.420411	90.19	5440.45	0	0.83428	0	2.40838	0	15.2146	10.9712	15.2146	3	7	19	pcu	0	Zn	5440.45	0.83428	2.40838	831	806	746	2383
str_m2_o7_o24_pcu_sym.1	3.34421	0.495432	60.7508	0.61941	0.0464974	119.893	2.7248	81.4781	0.448935	90.6148	4911.45	0	0.78846	0	1.93455	0	14.5102	10.7252	14.5102	2	7	24	pcu	0	Cu	4911.45	0.78846	1.93455	727	696	962	2385
str_m1_o1_o9_pcu_sym.15	0.993326	0.446458	20.0241	0.0863068	0.0431534	18	0.907019	91.3113	0.403304	90.3343	3464.08	0	0.71684	0	1.11175	0	10.7873	7.76395	10.7625	1	1	9	pcu	0	Zn	3464.08	0.71684	1.11175	1065	1054	267	2386
str_m6_o46_o51_etb_sym.1	2.54909	0.0532296	430.998	1.27807	0.0407451	282.307	1.27102	49.8618	0.0124845	23.4541	520.836	0	0.22824	0	0.165439	0	6.08529	4.68833	6.03325	10	46	51	etb	0	Ba	520.836	0.22824	0.165439	209	973	1207	2389
str_m3_o1_o9_pcu_sym.1	6.14229	0.1502	368.048	4.35809	0.103587	378.646	1.7842	29.0479	0.0466125	31.0337	1387.54	0	0.42224	0	0.413821	0	5.78119	4.86795	5.73544	3	1	9	pcu	0	Zn	1387.54	0.42224	0.413821	277	861	1255	2393
str_m3_o3_o17_pcu_sym.1	3.45732	0.580693	53.5841	0.621308	0.0619952	90.1969	2.83602	82.0292	0.518697	89.3239	5608.57	0	0.84626	0	2.82037	0	17.5658	13.1665	17.5658	3	3	17	pcu	0	Zn	5608.57	0.84626	2.82037	765	676	954	2395
str_m6_o52_o53_etb_sym.1	2.98899	0.29358	91.6308	0.673295	0.0363745	166.591	2.3157	77.4742	0.257205	87.61	1517.85	0	0.53496	0	0.635733	0	13.5515	13.1822	13.5352	10	52	53	etb	0	Ba	1517.85	0.53496	0.635733	611	766	1022	2399
str_m2_o7_o18_pcu_sym.3	3.39834	0.544713	56.1489	0.62173	0.0564581	99.1102	2.77661	81.7049	0.488255	89.6353	5439.1	0	0.82748	0	2.45289	0	15.3423	12.5638	15.24	2	7	18	pcu	0	Cu	5439.1	0.82748	2.45289	750	690	959	2399
str_m5_o11_o20_sra_sym.1	1.18516	0.376762	28.3108	0.112895	0.0353926	28.7081	1.07227	90.4743	0.34137	90.6061	3307.81	0	0.69638	0	1.066	0	8.76269	8.19094	8.75198	9	11	20	sra	0	V	3307.81	0.69638	1.066	973	1016	412	2401
str_m1_o12_o18_pcu_sym.10	0.932867	0.459259	18.2812	0.0797302	0.0432481	16.592	0.853136	91.4532	0.416011	90.5831	4582.64	0	0.78048	0	1.49428	0	9.24573	7.52396	9.23754	1	12	18	pcu	0	Zn	4582.64	0.78048	1.49428	1082	1065	255	2402
str_m2_o9_o29_pcu_sym.2	2.73679	0.599574	41.081	0.357113	0.067286	47.7665	2.37967	86.9514	0.532288	88.7777	4146.8	0	0.81386	0	2.41766	0	23.39	22.7969	23.2756	2	9	29	pcu	0	Cu	4146.8	0.81386	2.41766	862	759	782	2403
str_m1_o16_o16_pcu_sym.35	3.19249	0.617439	46.5348	0.496308	0.0667031	66.965	2.69618	84.4539	0.550736	89.1968	3937.28	0	0.75454	0	1.40913	0	11.2152	8.77198	10.8849	1	16	16	pcu	0	Zn	3937.28	0.75454	1.40913	828	698	881	2407
str_m2_o26_o26_pcu_sym.3	3.05311	0.522943	52.5449	0.491375	0.0554452	79.7611	2.56174	83.9058	0.467498	89.3975	5700.76	0	0.84686	0	2.89363	0	16.9446	13.5255	16.9445	2	26	26	pcu	0	Cu	5700.76	0.84686	2.89363	775	727	908	2410
str_m2_o3_o6_pcu_sym.7	3.16198	0.5029	56.5874	0.556682	0.0514445	97.3892	2.6053	82.3945	0.451456	89.7704	6164.58	0	0.86776	0	3.32547	0	17.934	12.9513	17.934	2	3	6	pcu	0	Cu	6164.58	0.86776	3.32547	747	717	947	2411
str_m3_o18_o29_pcu_sym.1	3.35497	0.624368	48.3605	0.548498	0.0649409	76.0151	2.80647	83.6512	0.559427	89.5989	5215.02	0	0.81788	0	2.32607	0	12.9129	10.016	12.8744	3	18	29	pcu	0	Zn	5215.02	0.81788	2.32607	812	685	915	2412
str_m3_o7_o14_pcu_sym.1	2.99385	0.519183	51.8982	0.476259	0.0557081	76.9426	2.51759	84.0921	0.463474	89.27	4690.71	0	0.78046	0	1.85739	0	13.9577	10.9608	13.9577	3	7	14	pcu	0	Zn	4690.71	0.78046	1.85739	779	737	899	2415
str_m2_o6_o21_pcu_sym.3	1.10104	0.406343	24.3866	0.1031	0.0386824	23.9877	0.997937	90.6361	0.367661	90.4804	6302.66	0	0.8568	0	2.68193	0	14.4913	10.577	14.4913	2	6	21	pcu	0	Cu	6302.66	0.8568	2.68193	1013	1032	371	2416
str_m3_o11_o19_pcu_sym.1	0.783452	0.424237	16.6206	0.0629651	0.0398462	14.2218	0.720487	91.9631	0.384391	90.6076	3625.6	0	0.74048	0	1.20037	0	10.5727	7.46302	10.5727	3	11	19	pcu	0	Zn	3625.6	0.74048	1.20037	1100	1098	219	2417
str_m2_o7_o16_pcu_sym.1	2.63184	0.535776	44.2099	0.357483	0.0552482	58.2344	2.27436	86.417	0.480528	89.6882	5021.37	0	0.80712	0	2.17918	0	14.1926	10.7187	14.1926	2	7	16	pcu	0	Cu	5021.37	0.80712	2.17918	840	775	807	2422
str_m5_o10_o16_sra_sym.1	5.69413	0.0571868	896.137	4.90898	0.0391428	1128.71	0.785154	13.7888	0.018044	31.5527	562.403	0	0.25214	0	0.218887	0	4.97227	4.22999	4.97227	9	10	16	sra	0	V	562.403	0.25214	0.218887	57	1082	1284	2423
str_m1_o17_o17_pcu_sym.1	2.80414	0.53838	46.8763	0.409899	0.0528761	69.7686	2.39424	85.3824	0.485504	90.1787	4922.89	0	0.82688	0	2.22046	0	20.9703	10.4463	20.9703	1	17	17	pcu	0	Zn	4922.89	0.82688	2.22046	825	758	841	2424
str_m2_o8_o14_pcu_sym.47	1.28766	0.532717	21.7545	0.12153	0.0552267	19.8051	1.16613	90.562	0.477491	89.633	4562.72	0	0.76828	0	1.6888	0	12.6696	9.16326	12.6696	2	8	14	pcu	0	Cu	4562.72	0.76828	1.6888	1041	996	388	2425
str_m3_o3_o23_pcu_sym.1	3.42414	0.55094	55.9358	0.679688	0.0582636	104.992	2.74445	80.1501	0.492676	89.4247	6268.27	0	0.85878	0	3.14744	0	18.029	13.1844	18.029	3	3	23	pcu	0	Zn	6268.27	0.85878	3.14744	752	694	990	2436
str_m1_o25_o27_pcu_sym.8	1.71519	0.414223	37.2667	0.186235	0.0399142	41.993	1.52896	89.142	0.374309	90.3641	5868.18	0	0.88776	0	3.48248	0	21.8241	13.3511	21.8241	1	25	27	pcu	0	Zn	5868.18	0.88776	3.48248	887	913	636	2436
str_m1_o5_o29_pcu_sym.8	0.935279	0.478404	17.595	0.0823563	0.0473167	15.6648	0.852923	91.1945	0.431087	90.1095	4831.69	0	0.78674	0	1.59832	0	11.7093	7.95426	11.7007	1	5	29	pcu	0	Zn	4831.69	0.78674	1.59832	1092	1066	281	2439
str_m2_o2_o23_pcu_sym.3	2.50018	0.565279	39.8062	0.321544	0.0535175	54.0739	2.17863	87.1391	0.511762	90.5326	5355.05	0	0.80692	0	2.11079	0	14.266	9.31697	14.266	2	2	23	pcu	0	Cu	5355.05	0.80692	2.11079	873	793	774	2440
str_m3_o2_o23_pcu_sym.1	2.86539	0.554651	46.495	0.432699	0.0559529	69.5995	2.43269	84.8991	0.498698	89.9121	5423.37	0	0.80672	0	2.10839	0	14.3898	9.18283	14.3898	3	2	23	pcu	0	Zn	5423.37	0.80672	2.10839	829	752	861	2442
str_m3_o2_o28_pcu_sym.1	2.38169	0.512301	41.8411	0.307783	0.0513052	53.9915	2.07391	87.0771	0.460995	89.9853	5383.34	0	0.82954	0	2.41006	0	13.7199	10.114	13.7199	3	2	28	pcu	0	Zn	5383.34	0.82954	2.41006	855	810	778	2443
str_m5_o22_o22_sra_sym.1	3.53171	0.0989243	321.31	1.92965	0.0877612	197.887	1.60206	45.3622	0.0111631	11.2845	776.005	0	0.28628	0	0.269308	0	5.83624	5.21178	5.70069	9	22	22	sra	0	V	776.005	0.28628	0.269308	319	905	1220	2444
str_m1_o25_o28_pcu_sym.7	1.28425	0.422764	27.3396	0.12461	0.0411658	27.2432	1.15964	90.297	0.381599	90.2627	5936.42	0	0.88514	0	3.53914	0	20.5517	13.3896	20.5179	1	25	28	pcu	0	Zn	5936.42	0.88514	3.53914	986	999	459	2444
str_m1_o1_o24_pcu_sym.1	1.39506	0.401052	31.3065	0.139592	0.0384475	32.6764	1.25547	89.9938	0.362605	90.4133	3723.46	0	0.75316	0	1.25423	0	12.6747	7.94621	12.6694	1	1	24	pcu	0	Zn	3723.46	0.75316	1.25423	943	980	523	2446
str_m5_o7_o7_sra_sym.1	5.22525	0.594131	79.1529	2.05527	0.0609096	303.687	3.16997	60.6665	0.533221	89.7481	3283.8	0	0.72806	0	1.48864	0	14.7169	14.5007	14.7115	9	7	7	sra	0	V	3283.8	0.72806	1.48864	656	627	1166	2449
str_m1_o17_o22_pcu_sym.4	1.11277	0.520299	19.2484	0.1035	0.051417	18.1167	1.00927	90.6989	0.468882	90.1178	4510.49	0	0.77714	0	1.69845	0	17.9417	10.4858	17.9415	1	17	22	pcu	0	Zn	4510.49	0.77714	1.69845	1070	1026	354	2450
str_m2_o6_o22_pcu_sym.8	1.44511	0.4628	28.1029	0.143764	0.0437897	29.5475	1.30135	90.0517	0.41901	90.5381	4920.55	0	0.77626	0	1.78848	0	12.9154	8.56193	12.9154	2	6	22	pcu	0	Cu	4920.55	0.77626	1.78848	976	964	510	2450
str_m1_o17_o19_pcu_sym.2	1.6659	0.470459	31.869	0.173695	0.0436068	35.8489	1.4922	89.5735	0.426852	90.731	4827.32	0	0.82682	0	2.0688	0	18.6463	10.409	18.6452	1	17	19	pcu	0	Zn	4827.32	0.82682	2.0688	935	921	595	2451
str_m2_o19_o21_pcu_sym.2	1.24481	0.317417	35.295	0.125372	0.0299143	37.7195	1.11943	89.9284	0.287503	90.5757	4812.58	0	0.8122	0	1.74481	0	11.7277	8.45046	11.7165	2	19	21	pcu	0	Cu	4812.58	0.8122	1.74481	907	1007	537	2451
str_m2_o2_o3_pcu_sym.4	2.01508	0.535704	33.854	0.226838	0.0521251	39.1662	1.78824	88.743	0.483579	90.2698	5323.2	0	0.82308	0	2.40973	0	15.2881	11.8194	15.2881	2	2	3	pcu	0	Cu	5323.2	0.82308	2.40973	915	859	677	2451
str_m1_o4_o22_pcu_sym.28	0.838971	0.481636	15.6773	0.0709088	0.0463055	13.7819	0.768062	91.5481	0.435331	90.3858	3221.86	0	0.70484	0	1.0895	0	12.3938	6.80001	12.3938	1	4	22	pcu	0	Zn	3221.86	0.70484	1.0895	1115	1088	249	2452
str_m2_o7_o23_pcu_sym.11	2.70349	0.504224	48.2552	0.413881	0.0507947	73.333	2.28961	84.6909	0.453429	89.9262	6109.72	0	0.85096	0	2.91148	0	17.8331	11.8475	17.8245	2	7	23	pcu	0	Cu	6109.72	0.85096	2.91148	813	770	870	2453
str_m2_o1_o20_pcu_sym.5	1.10206	0.449164	22.0823	0.10388	0.043827	21.3321	0.998183	90.574	0.405337	90.2425	3515.97	0	0.73982	0	1.24093	0	11.0973	7.56289	11.0973	2	1	20	pcu	0	Cu	3515.97	0.73982	1.24093	1037	1031	385	2453
str_m2_o6_o26_pcu_sym.3	1.87294	0.468981	35.9428	0.207885	0.0434479	43.0624	1.66506	88.9006	0.425533	90.7357	6158.78	0	0.855	0	2.87394	0	16.6926	12.3135	16.6926	2	6	26	pcu	0	Cu	6158.78	0.855	2.87394	902	890	661	2453
str_m2_o3_o26_pcu_sym.2	3.27633	0.515995	57.1458	0.661652	0.0544089	109.447	2.61468	79.8051	0.461586	89.4555	5942.92	0	0.86762	0	3.39583	0	18.1799	12.9425	18.1799	2	3	26	pcu	0	Cu	5942.92	0.86762	3.39583	746	715	995	2456
str_m3_o7_o23_pcu_sym.1	3.00753	0.512172	52.849	0.523887	0.052108	90.4848	2.48364	82.5808	0.460064	89.8261	6115.91	0	0.85124	0	2.90421	0	17.6648	11.7246	17.6509	3	7	23	pcu	0	Zn	6115.91	0.85124	2.90421	771	744	942	2457
str_m1_o1_o15_pcu_sym.7	0.900568	0.442013	18.3368	0.0809142	0.042923	16.9659	0.819654	91.0152	0.39909	90.2892	3470.95	0	0.73356	0	1.17549	0	14.3938	7.35275	14.3923	1	1	15	pcu	0	Zn	3470.95	0.73356	1.17549	1081	1075	301	2457
str_m1_o25_o29_pcu_sym.5	1.37314	0.462253	26.7349	0.134813	0.0451367	26.881	1.23833	90.1821	0.417117	90.2355	6035.87	0	0.891	0	3.78032	0	20.8141	12.0455	20.5088	1	25	29	pcu	0	Zn	6035.87	0.891	3.78032	995	981	482	2458
str_m1_o16_o18_pcu_sym.11	2.8799	0.620778	41.7526	0.425918	0.0650949	58.8872	2.45398	85.2107	0.555683	89.514	4698.71	0	0.77378	0	1.56811	0	9.8603	8.36183	9.78259	1	16	18	pcu	0	Zn	4698.71	0.77378	1.56811	858	748	853	2459
str_m2_o7_o13_pcu_sym.3	2.12908	0.519671	36.8729	0.252096	0.0525159	43.2033	1.87699	88.1594	0.467155	89.8944	5276.23	0	0.8266	0	2.38932	0	15.2949	10.7114	15.2949	2	7	13	pcu	0	Cu	5276.23	0.8266	2.38932	893	847	719	2459
str_m3_o8_o12_pcu_sym.1	0.915535	0.513261	16.0539	0.0803626	0.0506371	14.2833	0.835172	91.2223	0.462624	90.1342	4975.78	0	0.79486	0	1.87098	0	11.6837	9.66896	11.6837	3	8	12	pcu	0	Zn	4975.78	0.79486	1.87098	1111	1071	277	2459
str_m1_o10_o26_pcu_sym.3	0.716041	0.39698	16.2335	0.0592059	0.0386501	13.7866	0.656835	91.7315	0.35833	90.264	4274.85	0	0.77292	0	1.35116	0	10.0844	7.28284	9.93894	1	10	26	pcu	0	Zn	4274.85	0.77292	1.35116	1106	1124	231	2461
str_m5_o24_o24_sra_sym.1	4.67327	0.0544607	772.29	3.97317	0.0068129	5248.65	0.700094	14.9808	0.0476478	87.4902	792.202	0	0.2995	0	0.274814	0	5.39998	4.55754	5.39998	9	24	24	sra	0	V	792.202	0.2995	0.274814	77	1104	1281	2462
str_m3_o8_o14_pcu_sym.1	1.36017	0.541679	22.5992	0.131339	0.0559969	21.1092	1.22883	90.3439	0.485682	89.6624	4464.02	0	0.76576	0	1.66739	0	12.8385	9.64221	12.8385	3	8	14	pcu	0	Zn	4464.02	0.76576	1.66739	1031	984	448	2463
str_m2_o9_o28_pcu_sym.15	2.88119	0.548398	47.2844	0.451951	0.0646471	62.9194	2.42924	84.3137	0.483751	88.2116	4058.75	0	0.7814	0	1.9462	0	18.9191	18.2577	18.9191	2	9	28	pcu	0	Cu	4058.75	0.7814	1.9462	822	753	888	2463
str_m1_o1_o25_pcu_sym.16	1.42361	0.387272	33.084	0.14681	0.0368802	35.8265	1.2768	89.6875	0.350391	90.4769	4588.92	0	0.81104	0	1.75696	0	13.4198	8.10117	13.4122	1	1	25	pcu	0	Zn	4588.92	0.81104	1.75696	921	970	574	2465
str_m1_o4_o4_pcu_sym.9	0.82846	0.48031	15.5236	0.0712501	0.047591	13.4742	0.75721	91.3997	0.432719	90.0916	3116.78	0	0.70598	0	1.10133	0	15.1563	6.8108	15.1333	1	4	4	pcu	0	Zn	3116.78	0.70598	1.10133	1117	1090	258	2465
str_m1_o6_o15_pcu_sym.5	1.40947	0.397925	31.8784	0.143622	0.0362549	35.6531	1.26584	89.8102	0.36167	90.889	5000	0	0.82656	0	2.20607	0	16.5251	13.443	16.5161	1	6	15	pcu	0	Zn	5000	0.82656	2.20607	934	976	556	2466
str_m1_o4_o29_pcu_sym.10	1.34329	0.484004	24.9783	0.131299	0.0484354	24.3972	1.21199	90.2256	0.435569	89.9928	4750.97	0	0.79556	0	1.88616	0	13.9794	8.58181	13.6867	1	4	29	pcu	0	Zn	4750.97	0.79556	1.88616	1006	986	475	2467
str_m1_o5_o22_pcu_sym.1	0.701095	0.335706	18.7958	0.0605787	0.0317336	17.1808	0.640517	91.3594	0.303973	90.5472	3363.86	0	0.71308	0	1.00402	0	9.93652	7.91751	9.92226	1	5	22	pcu	0	Zn	3363.86	0.71308	1.00402	1074	1133	262	2469
str_m2_o26_o27_pcu_sym.2	1.80273	0.509107	31.8688	0.195056	0.0515441	34.0582	1.60768	89.18	0.457562	89.8756	5623	0	0.8592	0	3.09425	0	17.7875	14.1852	17.7875	2	26	27	pcu	0	Cu	5623	0.8592	3.09425	936	903	631	2470
str_m3_o23_o28_pcu_sym.1	2.02446	0.54043	33.7142	0.233387	0.0532157	39.4711	1.79107	88.4716	0.487214	90.1531	6159.03	0	0.84086	0	2.69172	0	14.6781	10.8211	14.6411	3	23	28	pcu	0	Zn	6159.03	0.84086	2.69172	916	858	696	2470
str_m3_o19_o22_pcu_sym.1	0.719305	0.435088	14.8792	0.0578789	0.0424043	12.2844	0.661426	91.9535	0.392683	90.2539	3398.69	0	0.69944	0	1.0875	0	9.75741	7.49371	9.75741	3	19	22	pcu	0	Zn	3398.69	0.69944	1.0875	1128	1123	220	2471
str_m2_o3_o7_pcu_sym.5	2.98281	0.524563	51.1766	0.519562	0.0551506	84.7871	2.46325	82.5815	0.469412	89.4864	5998.53	0	0.87052	0	3.48992	0	19.0977	12.9381	19.0977	2	3	7	pcu	0	Cu	5998.53	0.87052	3.48992	785	747	941	2473
str_m3_o7_o26_pcu_sym.1	2.52421	0.48306	47.029	0.372984	0.0488884	68.6636	2.15122	85.2237	0.434172	89.8795	5739.18	0	0.8505	0	2.96932	0	17.8326	13.206	17.8326	3	7	26	pcu	0	Zn	5739.18	0.8505	2.96932	823	798	852	2473
str_m6_o53_o56_etb_sym.1	3.28203	0.321766	91.8007	0.961996	0.0628843	137.681	2.32004	70.689	0.258881	80.4565	1569.21	0	0.50432	0	0.562212	0	11.9355	10.2019	11.8519	10	53	56	etb	0	Ba	1569.21	0.50432	0.562212	610	765	1101	2476
str_m1_o23_o25_pcu_sym.1	1.83159	0.406634	40.5385	0.215225	0.0403022	48.0624	1.61637	88.2493	0.366332	90.0888	5993.42	0	0.86962	0	3.06282	0	19.318	11.7498	19.318	1	23	25	pcu	0	Zn	5993.42	0.86962	3.06282	866	899	712	2477
str_m3_o2_o2_pcu_sym.1	3.19201	0.508185	56.5307	0.652646	0.0518406	113.305	2.53936	79.5537	0.456344	89.7989	4768.52	0	0.79444	0	1.98839	0	14.6665	10.9679	14.6665	3	2	2	pcu	0	Zn	4768.52	0.79444	1.98839	748	733	999	2480
str_m2_o7_o8_pcu_sym.2	1.37172	0.494096	24.986	0.135559	0.0478556	25.4939	1.23616	90.1176	0.44624	90.3145	5746.39	0	0.85712	0	3.05984	0	18.333	13.7881	18.3306	2	7	8	pcu	0	Cu	5746.39	0.85712	3.05984	1004	982	494	2480
str_m3_o3_o7_pcu_sym.1	2.6463	0.534035	44.5977	0.40253	0.0555059	65.2683	2.24377	84.789	0.478529	89.6063	5950.4	0	0.87022	0	3.47458	0	19.1892	13.164	19.1892	3	3	7	pcu	0	Zn	5950.4	0.87022	3.47458	837	780	865	2482
str_m1_o6_o24_pcu_sym.3	1.53701	0.364269	37.9749	0.169578	0.0371359	41.0977	1.36743	88.967	0.327133	89.8053	5330	0	0.84706	0	2.41531	0	18.7602	13.1902	18.7602	1	6	24	pcu	0	Zn	5330	0.84706	2.41531	884	944	654	2482
str_m3_o12_o21_pcu_sym.1	0.759498	0.434745	15.723	0.0655163	0.0418636	14.0849	0.693982	91.3737	0.392882	90.3705	4281.73	0	0.75436	0	1.34449	0	10.1633	7.51124	10.1633	3	12	21	pcu	0	Zn	4281.73	0.75436	1.34449	1114	1108	260	2482
str_m3_o4_o9_pcu_sym.1	4.73939	0.103654	411.507	3.54208	0.0777457	410.038	1.19731	25.263	0.0259086	24.9952	999.629	0	0.358	0	0.328433	0	6.00738	4.22706	6.00205	3	4	9	pcu	0	Zn	999.629	0.358	0.328433	233	989	1261	2483
str_m3_o20_o29_pcu_sym.1	0.914382	0.454165	18.1199	0.0834795	0.045984	16.3386	0.830902	90.8704	0.408181	89.875	6088.5	0	0.85428	0	2.74115	0	13.6647	10.0401	13.6647	3	20	29	pcu	0	Zn	6088.5	0.85428	2.74115	1086	1074	323	2483
str_m3_o26_o27_pcu_sym.1	1.8599	0.501125	33.4031	0.207893	0.0495969	37.7249	1.65201	88.8224	0.451528	90.1029	5488.55	0	0.85518	0	2.98356	0	17.6584	13.3928	17.6584	3	26	27	pcu	0	Zn	5488.55	0.85518	2.98356	919	894	671	2484
str_m3_o12_o19_pcu_sym.1	0.687137	0.414077	14.935	0.0554055	0.0394302	12.6464	0.631731	91.9368	0.374647	90.4776	3791.63	0	0.74226	0	1.20857	0	10.0105	7.55699	9.90418	3	12	19	pcu	0	Zn	3791.63	0.74226	1.20857	1127	1137	221	2485
str_m2_o21_o22_pcu_sym.18	0.85555	0.383429	20.0818	0.0788569	0.0358494	19.797	0.776693	90.7829	0.34758	90.6503	4527.03	0	0.75256	0	1.51475	0	11.4523	7.78217	11.4425	2	21	22	pcu	0	Cu	4527.03	0.75256	1.51475	1063	1086	339	2488
str_m3_o7_o27_pcu_sym.1	1.53909	0.498104	27.8091	0.15778	0.047824	29.6926	1.38131	89.7485	0.45028	90.3988	5780.18	0	0.87018	0	3.32044	0	19.6831	14.4214	19.683	3	7	27	pcu	0	Zn	5780.18	0.87018	3.32044	980	941	568	2489
str_m2_o7_o7_pcu_sym.1	2.23278	0.483594	41.5535	0.296551	0.0511502	52.1789	1.93623	86.7183	0.432443	89.4229	5885.95	0	0.86042	0	3.20122	0	19.066	14.385	19.066	2	7	7	pcu	0	Cu	5885.95	0.86042	3.20122	861	836	793	2490
str_m3_o19_o28_pcu_sym.1	0.81354	0.478338	15.3069	0.0710988	0.0468931	13.6457	0.742441	91.2606	0.431444	90.1967	5258.79	0	0.78878	0	1.68717	0	10.834	7.47976	10.2196	3	19	28	pcu	0	Zn	5258.79	0.78878	1.68717	1122	1095	273	2490
str_m5_o12_o18_sra_sym.1	2.68122	0.0504868	477.966	1.84387	0.0307575	539.54	0.837346	31.23	0.0197294	39.0783	661.597	0	0.274	0	0.220852	0	5.48481	4.97698	5.4667	9	12	18	sra	0	V	661.597	0.274	0.220852	172	1069	1250	2491
str_m3_o3_o27_pcu_sym.1	2.30306	0.531026	39.033	0.301777	0.0543205	49.9993	2.00128	86.8967	0.476705	89.7706	5858.25	0	0.87586	0	3.59803	0	20.2323	14.087	20.2206	3	3	27	pcu	0	Zn	5858.25	0.87586	3.59803	882	823	787	2492
str_m1_o2_o15_pcu_sym.2	1.04118	0.490176	19.1168	0.097732	0.0486459	18.0814	0.943447	90.6133	0.441531	90.0758	4322.06	0	0.78446	0	1.78571	0	17.437	11.3305	17.437	1	2	15	pcu	0	Zn	4322.06	0.78446	1.78571	1071	1043	380	2494
str_m3_o6_o11_pcu_sym.1	0.864221	0.453354	17.1565	0.0786362	0.0435246	16.2603	0.785584	90.9009	0.40983	90.3994	5608.64	0	0.8226	0	2.08582	0	13.1699	8.86136	13.1699	3	6	11	pcu	0	Zn	5608.64	0.8226	2.08582	1096	1081	319	2496
str_m1_o17_o29_pcu_sym.10	0.934734	0.520475	16.1633	0.085054	0.051481	14.8693	0.84968	90.9007	0.468994	90.1089	5489.15	0	0.8674	0	3.13286	0	19.621	12.7568	19.621	1	17	29	pcu	0	Zn	5489.15	0.8674	3.13286	1109	1068	320	2497
str_m1_o22_o22_pcu_sym.1	0.638267	0.398138	14.4282	0.0501155	0.0370111	12.1866	0.588151	92.1482	0.361127	90.704	2958.01	0	0.63748	0	0.944889	0	12.2457	6.77826	11.9452	1	22	22	pcu	0	Zn	2958.01	0.63748	0.944889	1138	1149	211	2498
str_m3_o3_o15_pcu_sym.1	4.87289	0.523398	83.791	2.04639	0.0619793	297.155	2.82651	58.0047	0.461418	88.1583	4540.81	0	0.77336	0	1.87754	0	15.3634	13.1903	15.3634	3	3	15	pcu	0	Zn	4540.81	0.77336	1.87754	639	679	1180	2498
str_m2_o3_o21_pcu_sym.16	2.64498	0.494351	48.1537	0.421735	0.0481326	78.8574	2.22325	84.0553	0.446219	90.2635	5969.12	0	0.85952	0	3.02137	0	17.4517	12.9512	17.4517	2	3	21	pcu	0	Cu	5969.12	0.85952	3.02137	814	784	902	2500
str_m5_o19_o20_sra_sym.1	0.785857	0.323039	21.8943	0.0734763	0.0305431	21.651	0.712381	90.6502	0.292495	90.5451	3706.51	0	0.74104	0	1.22436	0	9.42175	8.89968	9.42175	9	19	20	sra	0	V	3706.51	0.74104	1.22436	1039	1100	366	2505
str_m1_o13_o18_pcu_sym.2	1.14105	0.485595	21.1482	0.109394	0.0467693	21.0511	1.03166	90.4129	0.438825	90.3687	4856	0	0.81416	0	1.91868	0	12.2806	8.90318	12.2806	1	13	18	pcu	0	Zn	4856	0.81416	1.91868	1050	1023	432	2505
str_m1_o19_o25_pcu_sym.4	1.05926	0.295856	32.223	0.10666	0.0281862	34.0571	0.952603	89.9307	0.26767	90.473	4977.34	0	0.85702	0	2.28305	0	14.4761	10.5889	14.4761	1	19	25	pcu	0	Zn	4977.34	0.85702	2.28305	931	1040	535	2506
str_m1_o27_o27_pcu_sym.2	2.32848	0.428992	48.8503	0.357836	0.0436381	73.8008	1.97065	84.6322	0.385354	89.8278	5715.39	0	0.9008	0	4.35724	0	27.1278	16.8184	27.1255	1	27	27	pcu	0	Zn	5715.39	0.9008	4.35724	805	830	872	2507
str_m5_o5_o18_sra_sym.1	7.48123	0.0829978	811.239	6.88891	0.0243097	2550.43	0.59232	7.91741	0.0586881	70.7104	934.016	188.79	0.30232	0.12086	0.304297	0.12165	5.78603	5.01231	5.76998	9	5	18	sra	0	V	1122.81	0.42318	0.425947	69	1147	1295	2511
str_m3_o2_o29_pcu_sym.1	2.14534	0.563894	34.2406	0.266221	0.0555501	43.132	1.87912	87.5907	0.508344	90.1488	5515.99	0	0.83894	0	2.57609	0	13.8314	10.348	13.8314	3	2	29	pcu	0	Zn	5515.99	0.83894	2.57609	913	846	752	2511
str_m2_o12_o20_pcu_sym.4	0.713303	0.37956	16.9136	0.0631948	0.0371031	15.329	0.650109	91.1405	0.342456	90.2247	3956.51	0	0.7555	0	1.35234	0	9.31937	7.78711	9.30987	2	12	20	pcu	0	Cu	3956.51	0.7555	1.35234	1098	1127	287	2512
str_m2_o20_o26_pcu_sym.7	0.863601	0.38456	20.2112	0.0807603	0.03622	20.0674	0.782841	90.6484	0.34834	90.5814	5758.23	0	0.85672	0	2.70402	0	14.4754	10.8443	14.4754	2	20	26	pcu	0	Cu	5758.23	0.85672	2.70402	1061	1083	368	2512
str_m3_o8_o25_pcu_sym.1	2.19745	0.49185	40.2096	0.29438	0.0485611	54.5584	1.90307	86.6036	0.443289	90.1269	5648.13	0	0.84684	0	2.65835	0	16.3305	10.9178	16.3305	3	8	25	pcu	0	Zn	5648.13	0.84684	2.65835	870	843	800	2513
str_m1_o13_o16_pcu_sym.22	1.02428	0.489353	18.8382	0.0969481	0.0461934	18.8887	0.927333	90.535	0.44316	90.5603	4409.36	0	0.79836	0	1.72803	0	12.5769	10.9283	12.5769	1	13	16	pcu	0	Zn	4409.36	0.79836	1.72803	1073	1049	392	2514
str_m3_o2_o7_pcu_sym.1	2.34294	0.516602	40.8177	0.331391	0.050891	58.6061	2.01155	85.8558	0.465711	90.1489	5229.04	0	0.82236	0	2.33183	0	16.2515	11.6914	16.2515	3	2	7	pcu	0	Zn	5229.04	0.82236	2.33183	865	821	829	2515
str_m1_o4_o19_pcu_sym.1	1.02259	0.372832	24.6849	0.099148	0.0357339	24.9716	0.923445	90.3043	0.337098	90.4156	3688.58	0	0.76196	0	1.35765	0	15.1133	7.71743	15.1133	1	4	19	pcu	0	Zn	3688.58	0.76196	1.35765	1009	1052	455	2516
str_m3_o7_o7_pcu_sym.1	2.26737	0.508254	40.1498	0.311814	0.0495865	56.5946	1.95555	86.2478	0.458668	90.2438	5794.07	0	0.86022	0	3.19733	0	18.9178	14.2609	18.9178	3	7	7	pcu	0	Zn	5794.07	0.86022	3.19733	871	833	813	2517
str_m3_o6_o23_pcu_sym.1	1.6894	0.48789	31.1639	0.187107	0.0454355	37.0627	1.50229	88.9246	0.442454	90.6873	6628.1	0	0.84936	0	2.69339	0	15.6348	10.0497	15.6348	3	6	23	pcu	0	Zn	6628.1	0.84936	2.69339	944	919	658	2521
str_m2_o6_o6_pcu_sym.2	1.68913	0.434628	34.9775	0.194496	0.0421421	41.5371	1.49464	88.4855	0.392486	90.3039	6555.47	0	0.8617	0	2.88697	0	16.336	12.6659	16.3336	2	6	6	pcu	0	Cu	6555.47	0.8617	2.88697	910	920	693	2523
str_m1_o14_o29_pcu_sym.4	1.89607	0.525752	32.4576	0.222053	0.0531784	37.5806	1.67401	88.2888	0.472573	89.8853	4593.21	0	0.78536	0	1.77767	0	13.7541	7.93102	13.6668	1	14	29	pcu	0	Zn	4593.21	0.78536	1.77767	929	887	710	2526
str_m2_o20_o23_pcu_sym.5	1.17716	0.38528	27.498	0.118131	0.0373675	28.4521	1.05903	89.9647	0.347913	90.3012	6274.66	0	0.84914	0	2.55031	0	13.4158	9.82215	13.4115	2	20	23	pcu	0	Cu	6274.66	0.84914	2.55031	983	1019	529	2531
str_m1_o4_o17_pcu_sym.2	0.950906	0.484906	17.6491	0.089256	0.0493085	16.2914	0.86165	90.6136	0.435598	89.8313	3839.21	0	0.74866	0	1.3857	0	15.1975	6.68716	15.1934	1	4	17	pcu	0	Zn	3839.21	0.74866	1.3857	1090	1063	379	2532
str_m3_o7_o15_pcu_sym.1	3.69602	0.521755	63.7543	1.09315	0.062621	157.109	2.60287	70.4237	0.459134	87.998	4232.6	0	0.75872	0	1.69304	0	14.681	10.9095	14.681	3	7	15	pcu	0	Zn	4232.6	0.75872	1.69304	710	719	1104	2533
str_m2_o3_o28_pcu_sym.4	1.93698	0.529531	32.9211	0.233434	0.0554402	37.8949	1.70354	87.9486	0.474091	89.5303	5945.31	0	0.87852	0	3.72476	0	18.8701	13.5497	18.8701	2	3	28	pcu	0	Cu	5945.31	0.87852	3.72476	924	879	730	2533
str_m2_o3_o8_pcu_sym.7	2.43341	0.51959	42.1499	0.373894	0.0529045	63.606	2.05951	84.635	0.466685	89.818	5790.21	0	0.86782	0	3.34007	0	19.3915	12.9405	19.3915	2	3	8	pcu	0	Cu	5790.21	0.86782	3.34007	852	811	871	2534
str_m1_o12_o16_pcu_sym.15	0.749961	0.439903	15.3435	0.0673404	0.0440268	13.7658	0.68262	91.0208	0.395876	89.9917	4233.38	0	0.77044	0	1.38193	0	9.67364	8.18997	9.67364	1	12	16	pcu	0	Zn	4233.38	0.77044	1.38193	1120	1114	300	2534
str_m3_o2_o6_pcu_sym.1	1.99064	0.509047	35.1947	0.248623	0.0496232	45.092	1.74202	87.5104	0.459424	90.2518	5301.13	0	0.8234	0	2.25867	0	15.3361	11.7067	15.3361	3	2	6	pcu	0	Zn	5301.13	0.8234	2.25867	908	870	756	2534
str_m3_o11_o21_pcu_sym.1	0.781719	0.433689	16.2224	0.0716055	0.0418295	15.4066	0.710113	90.84	0.391859	90.3549	4134.48	0	0.75708	0	1.36075	0	10.5772	7.47695	10.5468	3	11	21	pcu	0	Zn	4134.48	0.75708	1.36075	1107	1101	327	2535
str_m2_o9_o14_pcu_sym.3	4.14961	0.0451884	826.461	3.66182	0.0312572	1054.36	0.487796	11.7552	0.0139313	30.8293	777.735	0	0.29748	0	0.256749	0	5.537	4.25651	5.35397	2	9	14	pcu	0	Cu	777.735	0.29748	0.256749	68	1182	1285	2535
str_m3_o6_o22_pcu_sym.1	1.0901	0.466762	21.019	0.105394	0.0438487	21.6323	0.984705	90.3317	0.422914	90.6058	4946.07	0	0.77698	0	1.78413	0	12.8262	8.90156	12.8262	3	6	22	pcu	0	Zn	4946.07	0.77698	1.78413	1052	1035	449	2536
str_m1_o4_o28_pcu_sym.1	1.19686	0.444278	24.2455	0.118758	0.0447843	23.866	1.0781	90.0776	0.399494	89.9198	4585.41	0	0.78558	0	1.76719	0	13.7376	8.68689	13.7027	1	4	28	pcu	0	Zn	4585.41	0.78558	1.76719	1018	1013	506	2537
str_m2_o8_o15_pcu_sym.1	1.51358	0.56838	23.9667	0.155179	0.0607895	22.9745	1.3584	89.7475	0.50759	89.3048	4139.05	0	0.7458	0	1.54367	0	12.6819	9.16553	12.6819	2	8	15	pcu	0	Cu	4139.05	0.7458	1.54367	1022	948	569	2539
str_m2_o21_o26_pcu_sym.9	1.06765	0.420726	22.8387	0.104279	0.0381205	24.6196	0.96337	90.2329	0.382606	90.9394	5708.65	0	0.8386	0	2.41332	0	12.9273	10.3738	12.9226	2	21	26	pcu	0	Cu	5708.65	0.8386	2.41332	1028	1038	474	2540
str_m3_o3_o21_pcu_sym.1	2.62978	0.499802	47.3548	0.444615	0.0490221	81.6273	2.18517	83.0931	0.45078	90.1917	5923.63	0	0.85636	0	2.96222	0	15.7611	13.1901	15.7611	3	3	21	pcu	0	Zn	5923.63	0.85636	2.96222	821	790	930	2541
str_m2_o6_o7_pcu_sym.1	1.84706	0.458177	36.2819	0.228704	0.0453445	45.3934	1.61836	87.6179	0.412833	90.1033	6179.77	0	0.86128	0	2.9679	0	17.4221	12.6781	17.4221	2	6	7	pcu	0	Cu	6179.77	0.86128	2.9679	899	896	749	2544
str_m1_o22_o23_pcu_sym.19	0.885271	0.425769	18.7131	0.0838056	0.0410687	18.3656	0.801466	90.5333	0.3847	90.3542	4356.64	0	0.7433	0	1.4663	0	12.4747	7.14734	12.2516	1	22	23	pcu	0	Zn	4356.64	0.7433	1.4663	1075	1076	393	2544
str_m2_o21_o23_pcu_sym.20	1.50169	0.421271	32.0819	0.165859	0.0408823	36.513	1.33583	88.9551	0.380389	90.2955	6048.43	0	0.83048	0	2.28023	0	11.6044	8.17942	11.6044	2	21	23	pcu	0	Cu	6048.43	0.83048	2.28023	932	958	655	2545
str_m3_o6_o13_pcu_sym.1	1.43386	0.491058	26.2795	0.148217	0.0469368	28.4201	1.28564	89.6631	0.444121	90.4417	5458.26	0	0.82762	0	2.22847	0	13.8488	9.43778	13.8488	3	6	13	pcu	0	Zn	5458.26	0.82762	2.22847	998	967	581	2546
str_m2_o8_o16_pcu_sym.23	1.26566	0.561861	20.2736	0.124414	0.0547699	20.4441	1.14125	90.1701	0.507091	90.2521	4801.56	0	0.7918	0	1.92378	0	12.6248	10.1272	12.6248	2	8	16	pcu	0	Cu	4801.56	0.7918	1.92378	1060	1003	486	2549
str_m3_o3_o3_pcu_sym.1	3.00845	0.547169	49.4839	0.603965	0.0564946	96.216	2.40449	79.9244	0.490675	89.6751	6046.35	0	0.87286	0	3.63935	0	21.3208	14.1184	21.3206	3	3	3	pcu	0	Zn	6046.35	0.87286	3.63935	800	757	994	2551
str_m3_o3_o28_pcu_sym.1	1.91771	0.541037	31.9006	0.231422	0.0562927	36.9994	1.68629	87.9324	0.484744	89.5954	5992.45	0	0.8783	0	3.7341	0	19.1807	14.1702	19.1807	3	3	28	pcu	0	Zn	5992.45	0.8783	3.7341	933	886	732	2551
str_m2_o6_o29_pcu_sym.12	1.11432	0.498637	20.1126	0.108377	0.0463074	21.0635	1.00594	90.2741	0.452329	90.7132	6261.24	0	0.86766	0	3.13441	0	14.7974	10.5583	14.7974	2	6	29	pcu	0	Cu	6261.24	0.86766	3.13441	1062	1027	462	2551
str_m1_o6_o9_pcu_sym.13	1.69055	0.413814	36.7675	0.204433	0.0414968	44.3383	1.48611	87.9073	0.372317	89.9721	4753.92	0	0.80624	0	2.03841	0	16.8874	13.3581	15.7449	1	6	9	pcu	0	Zn	4753.92	0.80624	2.03841	894	923	735	2552
str_m2_o6_o13_pcu_sym.21	1.65178	0.472921	31.4344	0.187987	0.0453737	37.2878	1.46379	88.6191	0.427547	90.4056	5406.52	0	0.82744	0	2.23545	0	13.8791	9.52789	13.8734	2	6	13	pcu	0	Cu	5406.52	0.82744	2.23545	941	928	684	2553
str_m3_o2_o8_pcu_sym.1	1.88829	0.507	33.5199	0.232135	0.0501641	41.6476	1.65615	87.7066	0.456836	90.1057	5065.77	0	0.81506	0	2.20836	0	15.4129	11.8016	15.4129	3	2	8	pcu	0	Zn	5065.77	0.81506	2.20836	918	893	743	2554
str_m1_o4_o23_pcu_sym.14	0.824261	0.441109	16.8175	0.0770032	0.0419312	16.5278	0.747258	90.6579	0.399178	90.4941	4366.44	0	0.7697	0	1.56991	0	13.2922	7.47792	13.288	1	4	23	pcu	0	Zn	4366.44	0.7697	1.56991	1099	1094	362	2555
str_m3_o6_o26_pcu_sym.1	1.61005	0.468937	30.9007	0.180251	0.0468428	34.6319	1.4298	88.8046	0.422094	90.0108	6101.34	0	0.84958	0	2.75889	0	16.0835	11.7975	16.0835	3	6	26	pcu	0	Zn	6101.34	0.84958	2.75889	950	934	672	2556
str_m3_o6_o12_pcu_sym.1	0.923971	0.457159	18.1901	0.0877583	0.0446155	17.7029	0.836213	90.5021	0.412543	90.2407	5451.83	0	0.81748	0	2.02588	0	11.75	8.89854	11.7431	3	6	12	pcu	0	Zn	5451.83	0.81748	2.02588	1084	1070	403	2557
str_m3_o8_o16_pcu_sym.1	1.94865	0.566716	30.9465	0.235168	0.0587809	36.0068	1.71348	87.9318	0.507935	89.6278	4645.05	0	0.79108	0	1.91434	0	13.3957	9.695	13.3936	3	8	16	pcu	0	Zn	4645.05	0.79108	1.91434	947	877	733	2557
str_m1_o5_o23_pcu_sym.3	0.76573	0.318686	21.6249	0.0727321	0.0309297	21.1638	0.692998	90.5016	0.287757	90.2946	4393.5	0	0.78294	0	1.44936	0	11.3978	7.94914	11.3841	1	5	23	pcu	0	Zn	4393.5	0.78294	1.44936	1046	1111	404	2561
str_m1_o4_o11_pcu_sym.60	0.697209	0.437708	14.3358	0.0616	0.042621	13.0077	0.635609	91.1648	0.395087	90.2627	3321.35	0	0.72644	0	1.17275	0	15.1228	6.85963	15.0984	1	4	11	pcu	0	Zn	3321.35	0.72644	1.17275	1143	1135	283	2561
str_m5_o19_o19_sra_sym.1	0.526855	0.330483	14.3478	0.0437647	0.0325272	12.1093	0.48309	91.6932	0.297956	90.1577	3517.15	0	0.7139	0	1.04815	0	9.43178	8.81697	9.43178	9	19	19	sra	0	V	3517.15	0.7139	1.04815	1141	1186	235	2562
str_m5_o22_o24_sra_sym.1	3.78697	0.0261759	1302.06	3.40947	0.0247785	1238.38	0.377494	9.96824	0.00139748	5.33881	733.813	0	0.28428	0	0.258995	0	5.6142	4.99789	5.55125	9	22	24	sra	0	V	733.813	0.28428	0.258995	30	1241	1293	2564
str_m3_o3_o26_pcu_sym.1	2.83778	0.526168	48.5397	0.548548	0.0551364	89.5404	2.28924	80.6698	0.471032	89.5212	5807.35	0	0.86012	0	3.24782	0	17.8014	13.1713	17.8014	3	3	26	pcu	0	Zn	5807.35	0.86012	3.24782	811	771	982	2564
str_m3_o2_o3_pcu_sym.1	2.49557	0.534975	41.9835	0.398234	0.0555293	64.5444	2.09734	84.0424	0.479446	89.6202	5379.51	0	0.8246	0	2.41692	0	14.4805	10.3091	14.4805	3	2	3	pcu	0	Zn	5379.51	0.8246	2.41692	853	807	905	2565
str_m1_o17_o20_pcu_sym.1	1.52453	0.443464	30.9399	0.169926	0.0437079	34.9898	1.3546	88.8539	0.399756	90.144	5069.18	0	0.84964	0	2.47965	0	20.5072	10.3331	19.889	1	17	20	pcu	0	Zn	5069.18	0.84964	2.47965	949	950	667	2566
str_m3_o21_o22_pcu_sym.1	0.637898	0.391573	14.6616	0.0560418	0.0361318	13.9593	0.581856	91.2146	0.355441	90.7726	4383.11	0	0.75294	0	1.50738	0	11.9807	7.99959	11.9807	3	21	22	pcu	0	Zn	4383.11	0.75294	1.50738	1133	1155	278	2566
str_m6_o53_o53_etb_sym.1	3.31387	0.32053	93.0483	1.22025	0.0798743	137.494	2.09362	63.1776	0.240656	75.0806	2074.44	0	0.57552	0	0.763197	0	14.4223	13.9649	14.4223	10	53	53	etb	0	Ba	2074.44	0.57552	0.763197	607	809	1151	2567
str_m3_o2_o21_pcu_sym.1	1.9739	0.481022	36.9321	0.263724	0.0475871	49.8773	1.71018	86.6395	0.433435	90.1071	5015.92	0	0.80776	0	2.03183	0	13.124	9.78394	13.124	3	2	21	pcu	0	Zn	5015.92	0.80776	2.03183	892	878	797	2567
str_m1_o18_o21_pcu_sym.5	1.34857	0.484584	25.0466	0.139275	0.0463275	27.0568	1.2093	89.6724	0.438256	90.4397	4920.15	0	0.82426	0	2.1051	0	14.3501	9.93022	14.3501	1	18	21	pcu	0	Zn	4920.15	0.82426	2.1051	1003	987	579	2569
str_m2_o2_o6_pcu_sym.2	1.60038	0.498791	28.8766	0.178447	0.0481374	33.3632	1.42193	88.8497	0.450653	90.3492	5294.82	0	0.82434	0	2.26454	0	15.4135	11.8335	15.4135	2	2	6	pcu	0	Cu	5294.82	0.82434	2.26454	967	935	668	2570
str_m2_o2_o26_pcu_sym.4	2.21957	0.527749	37.8517	0.323838	0.0535299	54.4471	1.89574	85.4099	0.474219	89.8569	5130.47	0	0.81688	0	2.26434	0	15.5454	11.4922	15.5454	2	2	26	pcu	0	Cu	5130.47	0.81688	2.26434	886	845	839	2570
str_m3_o8_o13_pcu_sym.1	1.02384	0.526578	17.499	0.0980729	0.0506982	17.41	0.925767	90.4211	0.475879	90.3721	4978.09	0	0.81446	0	2.1368	0	13.6098	9.67183	13.6098	3	8	13	pcu	0	Zn	4978.09	0.81446	2.1368	1093	1050	430	2573
str_m2_o2_o2_pcu_sym.1	1.83463	0.524996	31.451	0.221272	0.0527116	37.7802	1.61335	87.9391	0.472285	89.9596	4784.51	0	0.79748	0	1.99713	0	14.7104	11.238	14.7097	2	2	2	pcu	0	Cu	4784.51	0.79748	1.99713	940	902	731	2573
str_m1_o2_o5_pcu_sym.2	0.644449	0.388339	14.9355	0.0577451	0.0371557	13.9872	0.586704	91.0396	0.351183	90.4321	4655.11	0	0.8173	0	1.90048	0	16.2976	11.3342	16.2976	1	2	5	pcu	0	Zn	4655.11	0.8173	1.90048	1126	1151	297	2574
str_m1_o18_o26_pcu_sym.6	1.6763	0.521521	28.9283	0.192656	0.0534391	32.4463	1.48365	88.5071	0.468082	89.7532	5063.15	0	0.83542	0	2.34537	0	15.2736	12.1864	15.2736	1	18	26	pcu	0	Zn	5063.15	0.83542	2.34537	965	924	691	2580
str_m1_o9_o28_pcu_sym.13	1.24921	0.473926	23.7229	0.127016	0.0476086	24.0113	1.1222	89.8323	0.426317	89.9544	5074.57	0	0.8399	0	2.69199	0	23.1009	19.0483	23.0957	1	9	28	pcu	0	Zn	5074.57	0.8399	2.69199	1023	1005	554	2582
str_m3_o8_o11_pcu_sym.1	0.686579	0.495322	12.4751	0.0596008	0.0501301	10.7003	0.626978	91.3192	0.445192	89.8793	5021.07	0	0.80248	0	1.95211	0	13.1532	9.63305	13.1157	3	8	11	pcu	0	Zn	5021.07	0.80248	1.95211	1180	1139	265	2584
str_m2_o8_o18_pcu_sym.22	1.70498	0.571047	26.8713	0.191538	0.0563873	30.5714	1.51344	88.7659	0.51466	90.1256	5067.7	0	0.81156	0	2.16139	0	14.1234	12.4726	14.0791	2	8	18	pcu	0	Cu	5067.7	0.81156	2.16139	992	917	676	2585
str_m1_o5_o28_pcu_sym.2	0.644602	0.402426	14.4161	0.0578337	0.0390653	13.3239	0.586768	91.028	0.36336	90.2926	4688.52	0	0.7872	0	1.54039	0	11.7054	7.95589	11.6933	1	5	28	pcu	0	Zn	4688.52	0.7872	1.54039	1139	1150	298	2587
str_m6_o43_o43_etb_sym.1	2.36982	0.291385	73.1965	0.603003	0.0587608	92.3579	1.76681	74.5549	0.232624	79.834	1628.33	0	0.48732	0	0.549894	0	10.3925	9.99695	10.324	10	43	43	etb	0	Ba	1628.33	0.48732	0.549894	668	863	1057	2588
str_m2_o8_o12_pcu_sym.10	0.704288	0.485386	13.0589	0.0624407	0.0480117	11.7048	0.641847	91.1342	0.437374	90.1086	5033.9	0	0.80534	0	1.97351	0	12.6314	9.16244	12.6314	2	8	12	pcu	0	Cu	5033.9	0.80534	1.97351	1169	1131	288	2588
str_m1_o1_o14_pcu_sym.18	0.641074	0.407529	14.1577	0.0570121	0.0396592	12.9379	0.584062	91.1068	0.36787	90.2684	3594.02	0	0.74598	0	1.23164	0	12.127	7.97401	12.127	1	1	14	pcu	0	Zn	3594.02	0.74598	1.23164	1148	1153	290	2591
str_m2_o2_o28_pcu_sym.6	1.40765	0.520173	24.355	0.147399	0.053057	25.0032	1.26025	89.5287	0.467116	89.8001	5310.27	0	0.82832	0	2.39455	0	13.4625	9.53739	13.4374	2	2	28	pcu	0	Cu	5310.27	0.82832	2.39455	1014	979	601	2594
str_m1_o3_o15_pcu_sym.2	1.26226	0.504139	22.5342	0.128685	0.0493027	23.4909	1.13358	89.8052	0.454836	90.2204	5199.6	0	0.83384	0	2.58377	0	20.1377	17.3521	20.0139	1	3	15	pcu	0	Zn	5199.6	0.83384	2.58377	1033	1004	559	2596
str_m2_o26_o29_pcu_sym.4	1.47232	0.546352	24.2533	0.157418	0.0561197	25.2453	1.3149	89.3082	0.490233	89.7283	5827.49	0	0.86462	0	3.32914	0	15.3152	11.9865	15.3152	2	26	29	pcu	0	Cu	5827.49	0.86462	3.32914	1017	962	619	2598
str_m3_o21_o29_pcu_sym.1	0.767645	0.48575	14.223	0.0712116	0.0472993	13.55	0.696433	90.7234	0.43845	90.2626	5966.5	0	0.8382	0	2.48089	0	12.3222	9.07629	12.1942	3	21	29	pcu	0	Zn	5966.5	0.8382	2.48089	1146	1106	348	2600
str_m3_o27_o29_pcu_sym.1	1.22928	0.528912	20.9175	0.124144	0.05299	21.085	1.10513	89.9011	0.475922	89.9813	5869.38	0	0.89002	0	3.96194	0	19.1278	14.3211	19.0024	3	27	29	pcu	0	Zn	5869.38	0.89002	3.96194	1053	1009	542	2604
str_m1_o2_o24_pcu_sym.15	1.55584	0.423874	33.0348	0.190064	0.0430268	39.7561	1.36578	87.7838	0.380847	89.8491	4708.29	0	0.81246	0	1.97029	0	17.2994	11.327	17.2918	1	2	24	pcu	0	Zn	4708.29	0.81246	1.97029	923	946	739	2608
str_m2_o3_o29_pcu_sym.16	1.94237	0.564983	30.9414	0.250644	0.0562204	40.1241	1.69173	87.096	0.508763	90.0492	6053.07	0	0.88662	0	4.02327	0	18.9172	13.7925	18.9172	2	3	29	pcu	0	Cu	6053.07	0.88662	4.02327	948	883	777	2608
str_m3_o3_o29_pcu_sym.1	1.99823	0.578901	31.0658	0.265003	0.0580697	41.0718	1.73322	86.7381	0.520831	89.969	6023.63	0	0.88736	0	4.04309	0	19.3864	14.4322	19.3864	3	3	29	pcu	0	Zn	6023.63	0.88736	4.04309	945	873	792	2610
str_m2_o7_o26_pcu_sym.2	1.96411	0.497917	35.5019	0.274218	0.0492367	50.1245	1.68989	86.0385	0.44868	90.1115	5838.2	0	0.85872	0	3.1176	0	18.5565	13.9096	18.5565	2	7	26	pcu	0	Cu	5838.2	0.85872	3.1176	906	884	821	2611
str_m1_o2_o25_pcu_sym.1	1.30735	0.417346	28.1928	0.142901	0.0412716	31.1621	1.16445	89.0694	0.376075	90.1109	5388.66	0	0.86454	0	2.81485	0	18.4973	11.3335	18.4973	1	2	25	pcu	0	Zn	5388.66	0.86454	2.81485	974	997	642	2613
str_m3_o3_o8_pcu_sym.1	2.14463	0.533039	36.2107	0.321356	0.0546388	52.9331	1.82328	85.0158	0.4784	89.7496	5843.32	0	0.86586	0	3.3086	0	17.9784	13.1699	17.9784	3	3	8	pcu	0	Zn	5843.32	0.86586	3.3086	900	855	858	2613
str_m3_o7_o28_pcu_sym.1	1.59116	0.500722	28.5995	0.186594	0.049983	33.5983	1.40456	88.273	0.450739	90.0178	5862.55	0	0.8696	0	3.33642	0	17.2279	12.4991	17.0789	3	7	28	pcu	0	Zn	5862.55	0.8696	3.33642	969	936	711	2616
str_m5_o20_o23_sra_sym.1	1.65154	0.409217	36.3228	0.21793	0.0412127	47.5915	1.43361	86.8044	0.368004	89.9289	4028.65	0	0.74076	0	1.36667	0	10.7437	10.0762	10.7437	9	20	23	sra	0	V	4028.65	0.74076	1.36667	897	932	789	2618
str_m1_o7_o14_pcu_sym.8	0.69915	0.439854	14.3055	0.0645605	0.044527	13.0493	0.63459	90.7659	0.395327	89.8769	5105.6	0	0.83794	0	2.52897	0	19.7827	15.2202	18.4659	1	7	14	pcu	0	Zn	5105.6	0.83794	2.52897	1144	1136	340	2620
str_m2_o2_o8_pcu_sym.10	1.49146	0.516548	25.9863	0.165573	0.0519437	28.6878	1.32589	88.8987	0.464604	89.9441	5059.67	0	0.81468	0	2.21985	0	15.5169	12.0857	15.5131	2	2	8	pcu	0	Cu	5059.67	0.81468	2.21985	1000	960	662	2622
str_m1_o11_o25_pcu_sym.3	1.04351	0.3416	27.4928	0.108501	0.0318191	30.6893	0.935005	89.6023	0.309781	90.6853	4806.82	0	0.82446	0	1.93278	0	13.6353	8.59067	13.6353	1	11	25	pcu	0	Zn	4806.82	0.82446	1.93278	984	1046	592	2622
str_m3_o29_o29_pcu_sym.1	0.917724	0.644875	12.8079	0.0861369	0.0637552	12.1595	0.831587	90.6141	0.58112	90.1135	6082.54	0	0.91894	0	5.90333	0	30.3834	21.8934	30.3834	3	29	29	pcu	0	Zn	6082.54	0.91894	5.90333	1172	1073	378	2623
str_m3_o21_o26_pcu_sym.1	1.12077	0.418618	24.0957	0.115645	0.0411771	25.2763	1.00512	89.6816	0.377441	90.1636	5659.66	0	0.83206	0	2.32856	0	13.585	9.57438	13.585	3	21	26	pcu	0	Zn	5659.66	0.83206	2.32856	1019	1028	576	2623
str_m3_o8_o18_pcu_sym.1	1.41639	0.558769	22.8135	0.151186	0.05748	23.6722	1.2652	89.3259	0.501289	89.7131	4952.72	0	0.80968	0	2.16163	0	14.5321	11.592	14.5321	3	8	18	pcu	0	Zn	4952.72	0.80968	2.16163	1029	978	618	2625
str_m1_o2_o9_pcu_sym.6	1.05179	0.461807	20.4981	0.105317	0.0471895	20.0861	0.946478	89.9869	0.414617	89.7815	4210.72	0	0.7622	0	1.65052	0	15.3459	11.1726	15.3459	1	2	9	pcu	0	Zn	4210.72	0.7622	1.65052	1059	1042	525	2626
str_m3_o3_o6_pcu_sym.1	2.27808	0.515469	39.7749	0.368669	0.0524386	63.2743	1.90941	83.8167	0.46303	89.827	6119.95	0	0.8677	0	3.31386	0	18.0856	13.1838	18.0856	3	3	6	pcu	0	Zn	6119.95	0.8677	3.31386	874	841	911	2626
str_m1_o22_o29_pcu_sym.2	1.42429	0.466836	27.4584	0.15859	0.0464969	30.6969	1.2657	88.8653	0.420339	90.04	4805.85	0	0.77628	0	1.78723	0	13.7861	8.64484	13.709	1	22	29	pcu	0	Zn	4805.85	0.77628	1.78723	985	977	665	2627
str_m2_o7_o22_pcu_sym.35	1.24717	0.468149	23.9764	0.130535	0.0454907	25.8253	1.11663	89.5335	0.422658	90.2829	4710.06	0	0.77796	0	1.91017	0	14.5887	10.7152	14.5887	2	7	22	pcu	0	Cu	4710.06	0.77796	1.91017	1021	1008	600	2629
str_m1_o3_o9_pcu_sym.4	1.21766	0.47012	23.3109	0.126533	0.0477086	23.8699	1.09113	89.6085	0.422412	89.8518	4948.55	0	0.81662	0	2.41904	0	19.6638	16.3695	19.6638	1	3	9	pcu	0	Zn	4948.55	0.81662	2.41904	1027	1011	591	2629
str_m2_o11_o21_pcu_sym.1	0.630227	0.417919	13.5721	0.057129	0.0398106	12.9152	0.573098	90.9352	0.378109	90.4741	4265.18	0	0.76244	0	1.3881	0	10.5778	7.66312	10.5778	2	11	21	pcu	0	Cu	4265.18	0.76244	1.3881	1161	1158	312	2631
str_m3_o7_o21_pcu_sym.1	1.87958	0.456052	37.0927	0.274259	0.0434182	56.8501	1.60532	85.4085	0.412634	90.4796	5731.92	0	0.8518	0	2.77798	0	15.7312	10.9668	15.7312	3	7	21	pcu	0	Zn	5731.92	0.8518	2.77798	889	904	840	2633
str_m1_o10_o10_pcu_sym.10	0.416052	0.285646	13.1088	0.0341212	0.0276245	11.1166	0.381931	91.7988	0.258022	90.3291	2787.54	0	0.71236	0	0.862952	0	9.01827	6.59443	9.01827	1	10	10	pcu	0	Zn	2787.54	0.71236	0.862952	1168	1238	227	2633
str_m1_o17_o27_pcu_sym.1	1.31344	0.499511	23.6651	0.1397	0.049455	25.4232	1.17374	89.3638	0.450056	90.0993	5204.52	0	0.8586	0	2.80612	0	21.1355	12.5512	21.1355	1	17	27	pcu	0	Zn	5204.52	0.8586	2.80612	1024	994	616	2634
str_m1_o1_o23_pcu_sym.5	0.661782	0.395781	15.0488	0.0618679	0.0380001	14.6529	0.599914	90.6513	0.357781	90.3987	4668.03	0	0.79428	0	1.71075	0	13.3112	7.95889	13.1507	1	1	23	pcu	0	Zn	4668.03	0.79428	1.71075	1124	1146	365	2635
str_m3_o26_o26_pcu_sym.1	1.9941	0.498062	36.0335	0.295391	0.0507768	52.357	1.69871	85.1868	0.447285	89.8051	5516.26	0	0.8347	0	2.70458	0	17.354	12.6195	17.3386	3	26	26	pcu	0	Zn	5516.26	0.8347	2.70458	901	880	854	2635
str_m2_o8_o22_pcu_sym.54	0.761343	0.45754	14.9759	0.0722336	0.0454629	14.2996	0.689109	90.5123	0.412077	90.0636	4405.5	0	0.76308	0	1.70779	0	12.628	9.19334	12.628	2	8	22	pcu	0	Cu	4405.5	0.76308	1.70779	1125	1112	399	2636
str_m1_o3_o20_pcu_sym.2	1.39312	0.433296	28.9364	0.159429	0.0439159	32.6729	1.23369	88.556	0.38938	89.8647	5923.24	0	0.89322	0	3.88622	0	22.3381	15.374	22.3381	1	3	20	pcu	0	Zn	5923.24	0.89322	3.88622	964	983	689	2636
str_m3_o7_o8_pcu_sym.1	1.66514	0.482418	31.0649	0.209264	0.0471732	39.9246	1.45588	87.4327	0.435244	90.2215	5642.37	0	0.8542	0	3.01777	0	17.9954	13.5465	17.9954	3	7	8	pcu	0	Zn	5642.37	0.8542	3.01777	946	930	761	2637
str_m2_o2_o7_pcu_sym.2	1.87507	0.516484	32.6741	0.257956	0.0511121	45.4219	1.61712	86.2428	0.465372	90.1038	5262.91	0	0.82372	0	2.34008	0	16.2243	11.8185	16.2243	2	2	7	pcu	0	Cu	5262.91	0.82372	2.34008	927	898	814	2639
str_m3_o20_o23_pcu_sym.1	0.767797	0.390985	17.6737	0.0739796	0.03835	17.3616	0.693817	90.3647	0.352636	90.1915	6194.12	0	0.84882	0	2.52862	0	13.4995	10.0568	13.4995	3	20	23	pcu	0	Zn	6194.12	0.84882	2.52862	1089	1109	442	2640
str_m1_o2_o27_pcu_sym.5	0.982971	0.429392	20.6029	0.0985892	0.0437994	20.2583	0.884382	89.9703	0.385592	89.7997	5328.14	0	0.87068	0	3.12308	0	21.2227	12.614	21.2227	1	2	27	pcu	0	Zn	5328.14	0.87068	3.12308	1056	1057	528	2641
str_m2_o21_o29_pcu_sym.1	0.777502	0.484652	14.4382	0.0738087	0.0465195	14.2795	0.703693	90.5069	0.438132	90.4015	6050.07	0	0.83798	0	2.47146	0	11.6303	8.95879	11.6303	2	21	29	pcu	0	Cu	6050.07	0.83798	2.47146	1137	1103	402	2642
str_m3_o27_o27_pcu_sym.1	1.54289	0.494627	28.0736	0.182774	0.0496017	33.1636	1.36011	88.1537	0.445026	89.9719	5573.81	0	0.87908	0	3.57771	0	21.5656	16.0681	21.5656	3	27	27	pcu	0	Zn	5573.81	0.87908	3.57771	977	947	720	2644
str_m2_o26_o28_pcu_sym.25	1.45797	0.51854	25.3051	0.164401	0.0535427	27.6342	1.29357	88.7239	0.464997	89.6743	5748.14	0	0.85984	0	3.12084	0	17.1929	11.3017	17.1728	2	26	28	pcu	0	Cu	5748.14	0.85984	3.12084	1002	965	678	2645
str_m6_o47_o50_etb_sym.1	0.716425	0.110203	58.5085	0.091977	0.0205178	40.3452	0.624448	87.1617	0.0896854	81.3819	435.417	0	0.17824	0	0.132627	0	6.82471	4.60623	6.79424	10	47	50	etb	0	Ba	435.417	0.17824	0.132627	734	1140	771	2645
str_m1_o17_o28_pcu_sym.3	1.11153	0.49853	20.0665	0.112702	0.0486586	20.8457	0.998826	89.8606	0.449871	90.2396	5369.86	0	0.85902	0	2.90033	0	19.4657	11.2942	19.437	1	17	28	pcu	0	Zn	5369.86	0.85902	2.90033	1064	1030	551	2645
str_m3_o7_o22_pcu_sym.1	1.44346	0.471648	27.5442	0.166395	0.0478886	31.2716	1.27707	88.4725	0.42376	89.8465	4763.2	0	0.77438	0	1.88632	0	14.6443	10.9587	14.4849	3	7	22	pcu	0	Zn	4763.2	0.77438	1.88632	982	969	695	2646
str_m3_o2_o26_pcu_sym.1	2.48639	0.52397	42.7076	0.478092	0.0539914	79.6948	2.0083	80.7716	0.469978	89.6957	5037.5	0	0.80696	0	2.1627	0	15.0161	10.9804	14.8196	3	2	26	pcu	0	Zn	5037.5	0.80696	2.1627	847	822	978	2647
str_m2_o6_o19_pcu_sym.1	0.816309	0.393724	18.6597	0.0799986	0.0384181	18.7408	0.73631	90.2	0.355305	90.2424	5957.78	0	0.8414	0	2.32734	0	13.585	8.56368	13.585	2	6	19	pcu	0	Cu	5957.78	0.8414	2.32734	1076	1096	478	2650
str_m2_o7_o21_pcu_sym.7	1.45508	0.443679	29.5161	0.174132	0.0429367	36.5	1.28095	88.0328	0.400743	90.3226	5887.04	0	0.85416	0	2.83023	0	16.0264	10.7197	16.0264	2	7	21	pcu	0	Cu	5887.04	0.85416	2.83023	958	968	726	2652
str_m2_o2_o21_pcu_sym.3	1.20326	0.46436	23.3211	0.127371	0.044177	25.9488	1.07589	89.4145	0.420183	90.4865	5108.02	0	0.81068	0	2.06796	0	13.3455	10.1225	13.3455	2	2	21	pcu	0	Cu	5108.02	0.81068	2.06796	1026	1014	612	2652
str_m2_o7_o28_pcu_sym.8	1.49695	0.494657	27.2361	0.173428	0.0503626	30.9924	1.32352	88.4145	0.444294	89.8187	5913.25	0	0.86928	0	3.33545	0	16.9387	11.9036	16.9147	2	7	28	pcu	0	Cu	5913.25	0.86928	3.33545	987	961	704	2652
str_m3_o20_o26_pcu_sym.1	0.981041	0.392776	22.4794	0.100134	0.0372145	24.2164	0.880907	89.7931	0.355561	90.5253	5675.69	0	0.8483	0	2.5661	0	14.2144	10.3013	14.2144	3	20	26	pcu	0	Zn	5675.69	0.8483	2.5661	1035	1058	563	2656
str_m2_o2_o29_pcu_sym.1	1.33233	0.544618	22.0171	0.14394	0.0542296	23.8884	1.18839	89.1964	0.490388	90.0426	5598.04	0	0.8363	0	2.55157	0	13.5314	9.71134	13.5314	2	2	29	pcu	0	Cu	5598.04	0.8363	2.55157	1038	990	629	2657
str_m1_o9_o29_pcu_sym.7	1.35415	0.522304	23.3339	0.14879	0.0537769	24.9012	1.20536	89.0123	0.468527	89.7039	5326.65	0	0.86228	0	3.25839	0	27.1456	23.569	27.1456	1	9	29	pcu	0	Zn	5326.65	0.86228	3.25839	1025	988	649	2662
str_m3_o8_o17_pcu_sym.1	1.0699	0.552557	17.4264	0.107651	0.0546504	17.7283	0.962249	89.9382	0.497907	90.1095	5114.41	0	0.8249	0	2.32544	0	15.9096	11.7583	15.9096	3	8	17	pcu	0	Zn	5114.41	0.8249	2.32544	1094	1039	532	2665
str_m1_o7_o15_pcu_sym.2	1.0449	0.456188	20.6144	0.10694	0.0427246	22.5271	0.937955	89.7655	0.413464	90.6344	5037.87	0	0.82534	0	2.3786	0	17.837	15.2157	17.8368	1	7	15	pcu	0	Zn	5037.87	0.82534	2.3786	1055	1045	565	2665
str_m1_o6_o14_pcu_sym.6	0.717715	0.36697	17.6021	0.0692674	0.0354525	17.5843	0.648447	90.3489	0.331517	90.3391	5028.06	0	0.83788	0	2.35519	0	18.136	13.5294	17.7265	1	6	14	pcu	0	Zn	5028.06	0.83788	2.35519	1091	1129	446	2666
str_m2_o8_o29_pcu_sym.1	0.686858	0.523643	11.8052	0.0629307	0.050804	11.1483	0.623927	90.8379	0.472839	90.298	5760.84	0	0.86348	0	3.21599	0	15.3015	11.726	15.3015	2	8	29	pcu	0	Cu	5760.84	0.86348	3.21599	1197	1141	329	2667
str_m1_o1_o3_pcu_sym.3	0.92779	0.40732	20.5001	0.0934928	0.0395716	21.2636	0.834298	89.9231	0.367749	90.2849	4699.43	0	0.81106	0	1.92139	0	14.8118	9.44561	13.7958	1	1	3	pcu	0	Zn	4699.43	0.81106	1.92139	1058	1072	538	2668
str_m1_o3_o14_pcu_sym.3	0.964884	0.475054	18.2799	0.0967586	0.0480402	18.1271	0.868126	89.972	0.427014	89.8874	5176.78	0	0.84632	0	2.79536	0	21.5244	16.5858	21.5244	1	3	14	pcu	0	Zn	5176.78	0.84632	2.79536	1083	1060	527	2670
str_m1_o10_o12_pcu_sym.2	0.413905	0.306903	12.1379	0.0346703	0.0288919	10.8	0.379235	91.6236	0.278011	90.586	3349.82	0	0.73206	0	1.00011	0	8.5581	6.65622	8.55799	1	10	12	pcu	0	Zn	3349.82	0.73206	1.00011	1190	1239	241	2670
str_m1_o26_o26_pcu_sym.15	0.717231	0.45366	14.2289	0.0680356	0.0446099	13.7261	0.649195	90.5141	0.40905	90.1667	5866.92	0	0.88836	0	3.63544	0	20.4825	13.5631	20.4825	1	26	26	pcu	0	Zn	5866.92	0.88836	3.63544	1145	1128	398	2671
str_m1_o1_o22_pcu_sym.1	0.603425	0.38492	14.109	0.0562405	0.0384109	13.1776	0.547184	90.6798	0.346509	90.0211	3646.71	0	0.74698	0	1.24309	0	12.3538	7.95991	12.1687	1	1	22	pcu	0	Zn	3646.71	0.74698	1.24309	1149	1164	359	2672
str_m3_o14_o14_pcu_sym.1	5.5759	0.442073	113.518	3.82118	0.11198	307.115	1.75472	31.4697	0.330093	74.6694	1246.51	0.815231	0.41036	0	0.40519	0	6.45138	4.84928	6.34342	3	14	14	pcu	0	Zn	1247.33	0.41036	0.40519	557	868	1248	2673
str_m2_o6_o12_pcu_sym.8	0.790438	0.42952	16.5625	0.077163	0.0412085	16.8525	0.713275	90.2379	0.388312	90.4059	5698.26	0	0.82034	0	2.07617	0	11.6729	8.5629	11.6729	2	6	12	pcu	0	Cu	5698.26	0.82034	2.07617	1103	1099	473	2675
str_m3_o20_o22_pcu_sym.1	0.513656	0.328965	14.0529	0.0472382	0.0314033	13.5382	0.466418	90.8035	0.297562	90.4539	4571.89	0	0.78104	0	1.70689	0	13.4055	10.0559	13.4055	3	20	22	pcu	0	Zn	4571.89	0.78104	1.70689	1150	1192	334	2676
str_m3_o21_o23_pcu_sym.1	1.0958	0.434568	22.6942	0.115759	0.0410043	25.4078	0.980038	89.4361	0.393564	90.5644	6089.47	0	0.83072	0	2.271	0	12.185	7.99574	12.1821	3	21	23	pcu	0	Zn	6089.47	0.83072	2.271	1030	1036	610	2676
str_m1_o27_o29_pcu_sym.4	1.43326	0.489283	26.3637	0.167076	0.0504494	29.8058	1.26618	88.3429	0.438834	89.6891	5893.34	0	0.90982	0	4.91147	0	25.6361	16.8798	25.3607	1	27	29	pcu	0	Zn	5893.34	0.90982	4.91147	997	975	706	2678
str_m1_o13_o13_pcu_sym.15	0.755872	0.430746	15.7932	0.0732028	0.0418932	15.7263	0.682669	90.3154	0.388852	90.2743	4477.74	0	0.80674	0	1.80075	0	13.4325	9.68749	13.4325	1	13	13	pcu	0	Zn	4477.74	0.80674	1.80075	1113	1113	452	2678
str_m3_o6_o7_pcu_sym.1	1.2196	0.452254	24.2705	0.13442	0.0454243	26.6329	1.08518	88.9784	0.406829	89.956	6225.92	0	0.8622	0	2.96882	0	17.375	12.5297	17.375	3	6	7	pcu	0	Zn	6225.92	0.8622	2.96882	1016	1012	653	2681
str_m2_o8_o13_pcu_sym.14	0.882026	0.515609	15.3959	0.0866671	0.0515467	15.132	0.795359	90.1741	0.464062	90.0027	5042.45	0	0.81696	0	2.16237	0	14.512	9.87145	14.512	2	8	13	pcu	0	Cu	5042.45	0.81696	2.16237	1119	1078	484	2681
str_m3_o26_o28_pcu_sym.1	1.78079	0.50623	31.6598	0.252227	0.0521041	43.5674	1.52856	85.8362	0.454126	89.7074	5660.42	0	0.85544	0	3.03665	0	16.1404	11.904	16.1255	3	26	28	pcu	0	Zn	5660.42	0.85544	3.03665	937	914	831	2682
str_m3_o7_o29_pcu_sym.1	1.58487	0.534347	26.6939	0.195762	0.0538106	32.7418	1.38911	87.6481	0.480537	89.9297	6022.98	0	0.87638	0	3.57052	0	17.3567	12.7791	17.2375	3	7	29	pcu	0	Zn	6022.98	0.87638	3.57052	996	939	747	2682
str_m1_o14_o20_pcu_sym.1	0.776332	0.38944	17.9411	0.0766783	0.0393929	17.5185	0.699654	90.123	0.350047	89.8847	3822.89	0	0.7686	0	1.4938	0	14.307	9.76766	14.1509	1	14	20	pcu	0	Zn	3822.89	0.7686	1.4938	1087	1105	492	2684
str_m1_o2_o14_pcu_sym.6	0.721925	0.445044	14.5993	0.0690756	0.0445674	13.9492	0.652849	90.4317	0.400477	89.9858	4468.54	0	0.80222	0	1.9203	0	17.4219	11.3347	15.5521	1	2	14	pcu	0	Zn	4468.54	0.80222	1.9203	1135	1125	424	2684
str_m1_o27_o28_pcu_sym.3	1.46871	0.469381	28.1613	0.181025	0.0461877	35.274	1.28768	87.6746	0.423194	90.1599	5774.71	0	0.9043	0	4.54693	0	25.4681	16.8158	25.4336	1	27	28	pcu	0	Zn	5774.71	0.9043	4.54693	975	966	745	2686
str_m2_o7_o29_pcu_sym.11	1.48093	0.53546	24.8915	0.176487	0.0516628	30.7452	1.30444	88.0827	0.483797	90.3517	6027.22	0	0.87626	0	3.56562	0	17.0203	12.1611	16.9682	2	7	29	pcu	0	Cu	6027.22	0.87626	3.56562	1007	963	724	2694
str_m1_o16_o26_pcu_sym.2	1.96679	0.526315	33.6321	0.307661	0.0595714	46.4812	1.65913	84.3572	0.466744	88.6814	4865.05	0	0.80542	0	1.92308	0	13.3578	9.95596	13.3578	1	16	26	pcu	0	Zn	4865.05	0.80542	1.92308	917	892	886	2695
str_m1_o2_o19_pcu_sym.2	0.533636	0.3755	12.7902	0.0491606	0.036409	12.1521	0.484475	90.7876	0.339091	90.3038	4946.4	0	0.84438	0	2.35885	0	18.0327	11.3311	18.02	1	2	19	pcu	0	Zn	4946.4	0.84438	2.35885	1173	1184	338	2695
str_m3_o6_o8_pcu_sym.1	0.744794	0.455324	14.7217	0.0718772	0.0441645	14.6474	0.672916	90.3494	0.411159	90.3004	6072.36	0	0.8546	0	2.80574	0	16.6338	12.6192	16.6338	3	6	8	pcu	0	Zn	6072.36	0.8546	2.80574	1132	1118	445	2695
str_m1_o6_o17_pcu_sym.8	0.854714	0.414783	18.5457	0.0858502	0.0402486	19.197	0.768864	89.9557	0.374534	90.2965	5536.51	0	0.87376	0	3.01645	0	21.5973	13.0403	21.5831	1	6	17	pcu	0	Zn	5536.51	0.87376	3.01645	1078	1087	531	2696
str_m3_o26_o29_pcu_sym.1	1.68502	0.527078	28.7721	0.225412	0.0547902	37.0268	1.45961	86.6226	0.472288	89.6049	5791.4	0	0.8627	0	3.253	0	16.0246	12.1898	15.6823	3	26	29	pcu	0	Zn	5791.4	0.8627	3.253	968	929	799	2696
str_m2_o19_o27_pcu_sym.4	0.521552	0.391155	12.0003	0.0473939	0.0373661	11.4153	0.474158	90.9129	0.353789	90.4472	5170.19	0	0.806	0	1.81767	0	11.325	8.65608	11.2478	2	19	27	pcu	0	Cu	5170.19	0.806	1.81767	1193	1189	315	2697
str_m2_o8_o11_pcu_sym.10	0.645564	0.485606	11.9646	0.0600089	0.0479654	11.2598	0.585555	90.7044	0.437641	90.1226	5041.59	0	0.80742	0	1.98604	0	12.7758	9.1707	12.7758	2	8	11	pcu	0	Cu	5041.59	0.80742	1.98604	1194	1152	352	2698
str_m1_o22_o28_pcu_sym.1	1.02565	0.422479	21.8493	0.108141	0.0431628	22.5488	0.91751	89.4563	0.379316	89.7834	4572.15	0	0.76704	0	1.67496	0	13.5434	8.56383	13.5434	1	22	28	pcu	0	Zn	4572.15	0.76704	1.67496	1040	1053	607	2700
str_m3_o6_o29_pcu_sym.1	1.09132	0.499111	19.6788	0.114132	0.051041	20.1247	0.977191	89.5419	0.44807	89.7736	6335.83	0	0.86806	0	3.15099	0	15.0608	11.2004	15.0608	3	6	29	pcu	0	Zn	6335.83	0.86806	3.15099	1068	1037	598	2703
str_m1_o1_o4_pcu_sym.8	0.587617	0.387564	13.6456	0.0551006	0.0374655	13.2363	0.532517	90.623	0.350099	90.3331	3588.12	0	0.75254	0	1.26425	0	15.1504	7.96119	15.1393	1	1	4	pcu	0	Zn	3588.12	0.75254	1.26425	1159	1170	374	2703
str_m1_o1_o1_pcu_sym.2	0.47781	0.377127	11.4028	0.042621	0.0360127	10.6515	0.435189	91.0799	0.341114	90.4508	3700.56	0	0.7585	0	1.29616	0	15.1345	7.96283	15.1222	1	1	1	pcu	0	Zn	3700.56	0.7585	1.29616	1203	1210	292	2705
str_m2_o6_o11_pcu_sym.17	0.959949	0.439342	19.6647	0.0989745	0.0418395	21.2902	0.860975	89.6896	0.397503	90.4768	5630.94	0	0.82362	0	2.11266	0	13.1333	8.56346	13.1333	2	6	11	pcu	0	Cu	5630.94	0.82362	2.11266	1069	1064	573	2706
str_m3_o27_o28_pcu_sym.1	1.34521	0.494001	24.5078	0.157405	0.050769	27.9037	1.18781	88.2989	0.443232	89.7229	5719.7	0	0.8812	0	3.65829	0	19.313	14.0655	19.313	3	27	28	pcu	0	Zn	5719.7	0.8812	3.65829	1012	991	709	2712
str_m1_o3_o24_pcu_sym.34	1.3434	0.451105	26.8022	0.160701	0.0446754	32.3737	1.1827	88.0378	0.40643	90.0965	5471.57	0	0.85028	0	2.77427	0	19.5409	15.2757	19.5335	1	3	24	pcu	0	Zn	5471.57	0.85028	2.77427	994	993	725	2712
str_m1_o3_o25_pcu_sym.9	1.31904	0.468611	25.3332	0.155365	0.0463495	30.1684	1.16368	88.2214	0.422261	90.1092	6003.93	0	0.88974	0	3.9223	0	22.9849	16.1836	22.9849	1	3	25	pcu	0	Zn	6003.93	0.88974	3.9223	1001	998	714	2713
str_m3_o8_o23_pcu_sym.1	0.830412	0.50735	14.7309	0.0820607	0.0504269	14.6459	0.748351	90.1181	0.456924	90.0607	5677.66	0	0.83906	0	2.61314	0	16.415	11.0396	16.415	3	8	23	pcu	0	Zn	5677.66	0.83906	2.61314	1130	1092	493	2715
str_m3_o8_o22_pcu_sym.1	0.593839	0.469896	11.3739	0.0549788	0.0465213	10.6362	0.53886	90.7418	0.423375	90.0997	4405.96	0	0.76056	0	1.6935	0	13.0562	9.67068	13.0197	3	8	22	pcu	0	Zn	4405.96	0.76056	1.6935	1205	1166	347	2718
str_m1_o6_o19_pcu_sym.1	0.444175	0.32662	12.2392	0.0401002	0.030284	11.9172	0.404075	90.972	0.296336	90.7281	5472.14	0	0.87518	0	2.88522	0	19.2026	12.9676	19.2013	1	6	19	pcu	0	Zn	5472.14	0.87518	2.88522	1188	1224	307	2719
str_m2_o27_o27_pcu_sym.4	1.26634	0.474295	24.0295	0.145887	0.047691	27.5311	1.12045	88.4796	0.426604	89.9449	5559.43	0	0.87906	0	3.56825	0	21.674	16.1643	21.674	2	27	27	pcu	0	Cu	5559.43	0.87906	3.56825	1020	1006	694	2720
str_m1_o1_o5_pcu_sym.1	0.422786	0.333941	11.3944	0.0374151	0.0329091	10.2323	0.385371	91.1503	0.301032	90.1452	3528.89	0	0.75978	0	1.20511	0	13.7859	7.95859	13.7859	1	1	5	pcu	0	Zn	3528.89	0.75978	1.20511	1204	1235	285	2724
str_m3_o19_o27_pcu_sym.1	0.504911	0.407712	11.1456	0.0460441	0.038273	10.8274	0.458867	90.8808	0.369439	90.6127	5098.63	0	0.80612	0	1.81476	0	11.2989	8.50014	11.2989	3	19	27	pcu	0	Zn	5098.63	0.80612	1.81476	1213	1196	322	2731
str_m1_o3_o19_pcu_sym.1	0.638355	0.423077	13.5796	0.0608389	0.0405035	13.5186	0.577516	90.4694	0.382573	90.4264	5672.62	0	0.87604	0	3.2652	0	20.1837	15.2982	20.1837	1	3	19	pcu	0	Zn	5672.62	0.87604	3.2652	1160	1157	414	2731
str_m1_o11_o17_pcu_sym.5	0.505695	0.400209	11.3722	0.0464041	0.0396662	10.5288	0.459291	90.8237	0.360542	90.0886	4464.82	0	0.8008	0	1.68255	0	15.3187	8.14968	15.3187	1	11	17	pcu	0	Zn	4464.82	0.8008	1.68255	1206	1195	331	2732
str_m2_o27_o29_pcu_sym.1	0.978435	0.531839	16.5575	0.100351	0.0541289	16.6853	0.878084	89.7437	0.47771	89.8223	5882.59	0	0.88962	0	3.96994	0	19.0146	13.694	19.0146	2	27	29	pcu	0	Cu	5882.59	0.88962	3.96994	1104	1059	570	2733
str_m1_o3_o17_pcu_sym.4	0.771257	0.49614	13.9906	0.0753921	0.047626	14.247	0.695865	90.2248	0.448514	90.4007	5650.68	0	0.88008	0	3.54929	0	22.6924	15.2599	22.68	1	3	17	pcu	0	Zn	5650.68	0.88008	3.54929	1153	1107	476	2736
str_m2_o19_o19_pcu_sym.1	0.4222	0.283417	13.4071	0.0388795	0.0274463	12.7491	0.38332	90.7912	0.255971	90.3159	4195.44	0	0.7988	0	1.53742	0	12.3856	8.4245	12.3856	2	19	19	pcu	0	Cu	4195.44	0.7988	1.53742	1164	1236	337	2737
str_m1_o16_o21_pcu_sym.8	1.59474	0.491057	29.2281	0.228659	0.0552247	37.2647	1.36608	85.6617	0.435832	88.7539	4835.16	0	0.80208	0	1.75945	0	12.7416	8.90871	12.6744	1	16	21	pcu	0	Zn	4835.16	0.80208	1.75945	959	945	835	2739
str_m1_o11_o24_pcu_sym.23	0.737387	0.322231	20.5954	0.0753115	0.0310498	21.8296	0.662076	89.7867	0.291181	90.3641	4008.1	0	0.78824	0	1.45201	0	12.8408	8.1832	12.8408	1	11	24	pcu	0	Zn	4008.1	0.78824	1.45201	1057	1122	564	2743
str_m1_o3_o5_pcu_sym.3	0.747799	0.446642	15.0684	0.074155	0.0443291	15.0554	0.673644	90.0836	0.402313	90.075	5464.58	0	0.851	0	2.62902	0	18.6481	15.2888	18.6481	1	3	5	pcu	0	Zn	5464.58	0.851	2.62902	1123	1117	505	2745
str_m1_o7_o24_pcu_sym.5	1.21481	0.407377	26.8382	0.146785	0.0428025	30.8641	1.06802	87.9171	0.364574	89.4931	5333.22	0	0.84562	0	2.58216	0	20.2597	15.2247	20.2597	1	7	24	pcu	0	Zn	5333.22	0.84562	2.58216	993	1018	734	2745
str_m3_o8_o26_pcu_sym.1	0.870159	0.472192	16.5853	0.0887494	0.0493559	16.1834	0.78141	89.8008	0.422836	89.5475	5410.9	0	0.84074	0	2.69602	0	16.9113	12.5481	16.9113	3	8	26	pcu	0	Zn	5410.9	0.84074	2.69602	1101	1085	561	2747
str_m1_o23_o29_pcu_sym.2	0.710007	0.472693	13.5184	0.0687671	0.0464482	13.3246	0.64124	90.3146	0.426245	90.1737	6065.81	0	0.8825	0	3.71885	0	22.063	12.1558	21.9945	1	23	29	pcu	0	Zn	6065.81	0.8825	3.71885	1162	1132	453	2747
str_m1_o1_o29_pcu_sym.8	0.621915	0.449429	12.4541	0.0592237	0.044352	12.0178	0.562691	90.4772	0.405077	90.1315	5109.61	0	0.81432	0	2.00827	0	13.7312	8.61552	13.5008	1	1	29	pcu	0	Zn	5109.61	0.81432	2.00827	1182	1161	410	2753
str_m2_o27_o28_pcu_sym.17	1.05678	0.50446	18.8539	0.114793	0.0502208	20.572	0.94199	89.1375	0.454239	90.0446	5775.08	0	0.88192	0	3.67486	0	18.9086	13.5042	18.9086	2	27	28	pcu	0	Cu	5775.08	0.88192	3.67486	1072	1044	637	2753
str_m1_o19_o27_pcu_sym.3	0.743413	0.31323	21.3604	0.0770844	0.0310162	22.3676	0.666328	89.631	0.282214	90.0979	4994.65	0	0.85994	0	2.46996	0	16.4417	10.5686	16.4417	1	19	27	pcu	0	Zn	4994.65	0.85994	2.46996	1047	1121	585	2753
str_m1_o2_o17_pcu_sym.2	0.527058	0.447302	10.6047	0.0487682	0.043143	10.1735	0.47829	90.7471	0.40416	90.3549	5027.94	0	0.84944	0	2.57475	0	20.4712	11.3084	20.4712	1	2	17	pcu	0	Zn	5027.94	0.84944	2.57475	1222	1187	346	2755
str_m1_o11_o15_pcu_sym.13	0.432104	0.3545	10.9702	0.039176	0.0343561	10.2626	0.392928	90.9337	0.320144	90.3086	3836.82	0	0.76188	0	1.3474	0	12.7623	8.71546	12.7623	1	11	15	pcu	0	Zn	3836.82	0.76188	1.3474	1215	1233	313	2761
str_m2_o8_o23_pcu_sym.17	1.04259	0.506787	18.5152	0.113002	0.0506514	20.0788	0.929585	89.1614	0.456136	90.0054	5690.01	0	0.84096	0	2.62472	0	15.7567	11.1984	15.7567	2	8	23	pcu	0	Cu	5690.01	0.84096	2.62472	1079	1048	634	2761
str_m1_o3_o23_pcu_sym.1	1.16398	0.468917	22.3405	0.134779	0.0468321	25.9013	1.0292	88.4209	0.422085	90.0127	6060.36	0	0.88508	0	3.8843	0	23.2442	16.0654	23.2386	1	3	23	pcu	0	Zn	6060.36	0.88508	3.8843	1036	1024	703	2763
str_m1_o19_o22_pcu_sym.13	0.691883	0.276096	22.5535	0.071848	0.0273348	23.656	0.620035	89.6156	0.248761	90.0996	4100.75	0	0.7897	0	1.58559	0	13.8232	10.5561	13.7816	1	19	22	pcu	0	Zn	4100.75	0.7897	1.58559	1032	1143	588	2763
str_m2_o6_o8_pcu_sym.3	1.07259	0.444238	21.7301	0.122007	0.0447415	24.5423	0.950583	88.625	0.399496	89.9285	6052.31	0	0.85612	0	2.82861	0	16.7096	12.9427	16.7094	2	6	8	pcu	0	Cu	6052.31	0.85612	2.82861	1043	1041	682	2766
str_m1_o12_o13_pcu_sym.38	0.378636	0.340806	9.999	0.0334571	0.0341697	8.81232	0.345179	91.1638	0.306636	89.9739	4272.6	0	0.80246	0	1.60332	0	11.7155	8.9931	11.6878	1	12	13	pcu	0	Zn	4272.6	0.80246	1.60332	1233	1249	284	2766
str_m2_o2_o20_pcu_sym.3	0.835804	0.437898	17.1781	0.0866763	0.0435576	17.9093	0.749128	89.6296	0.394341	90.053	5021.06	0	0.82162	0	2.1801	0	14.0922	10.543	14.0922	2	2	20	pcu	0	Cu	5021.06	0.82162	2.1801	1095	1091	586	2772
str_m2_o7_o20_pcu_sym.2	1.17198	0.422247	24.9803	0.144046	0.0408339	31.7485	1.02794	87.7092	0.381413	90.3294	5900.09	0	0.86078	0	2.96586	0	16.866	11.046	16.866	2	7	20	pcu	0	Cu	5900.09	0.86078	2.96586	1005	1025	742	2772
str_m2_o21_o28_pcu_sym.11	0.583416	0.423251	12.4058	0.0557116	0.0430779	11.6395	0.527705	90.4508	0.380173	89.8221	5844.13	0	0.83454	0	2.37736	0	11.5798	8.77494	11.5798	2	21	28	pcu	0	Cu	5844.13	0.83454	2.37736	1184	1172	417	2773
str_m3_o6_o19_pcu_sym.1	0.577224	0.41192	12.6117	0.0552064	0.0401351	12.3796	0.522017	90.4359	0.371785	90.2566	5889.7	0	0.841	0	2.30805	0	13.3847	8.86569	13.3847	3	6	19	pcu	0	Zn	5889.7	0.841	2.30805	1177	1175	421	2773
str_m2_o11_o20_pcu_sym.5	0.44995	0.373192	10.8511	0.0414019	0.0361721	10.3012	0.408548	90.7985	0.33702	90.3074	4291.26	0	0.77388	0	1.46711	0	11.2964	7.66537	10.8991	2	11	20	pcu	0	Cu	4291.26	0.77388	1.46711	1216	1223	335	2774
str_m3_o6_o28_pcu_sym.1	0.671104	0.46688	12.9368	0.0653151	0.0462857	12.7002	0.605789	90.2675	0.420595	90.0862	6079.86	0	0.8627	0	2.9816	0	14.9846	10.9459	14.9846	3	6	28	pcu	0	Zn	6079.86	0.8627	2.9816	1170	1145	464	2779
str_m2_o8_o19_pcu_sym.9	0.431908	0.432735	8.9828	0.0385117	0.0413532	8.38158	0.393397	91.0834	0.391382	90.4438	5229.31	0	0.8256	0	2.18773	0	13.3304	9.14259	13.3304	2	8	19	pcu	0	Cu	5229.31	0.8256	2.18773	1256	1232	291	2779
str_m3_o8_o29_pcu_sym.1	0.741866	0.526535	12.6806	0.0729116	0.0525277	12.4925	0.668954	90.1719	0.474008	90.0239	5729.19	0	0.86546	0	3.23781	0	16.743	12.3854	16.3011	3	8	29	pcu	0	Zn	5729.19	0.86546	3.23781	1176	1119	485	2780
str_m1_o4_o6_pcu_sym.1	0.516753	0.393066	11.8321	0.0489662	0.0381328	11.5569	0.467787	90.5243	0.354933	90.2986	4293.9	0	0.79256	0	1.68577	0	15.2419	8.17819	15.1108	1	4	6	pcu	0	Zn	4293.9	0.79256	1.68577	1196	1190	395	2781
str_m1_o7_o25_pcu_sym.7	0.89706	0.43608	18.5139	0.096223	0.0430597	20.1118	0.800837	89.2735	0.39302	90.1257	5974.22	0	0.88548	0	3.64051	0	22.1029	15.24	22.0879	1	7	25	pcu	0	Zn	5974.22	0.88548	3.64051	1080	1077	625	2782
str_m1_o1_o7_pcu_sym.5	0.484842	0.385329	11.3243	0.0453383	0.0382477	10.6685	0.439504	90.6488	0.347081	90.074	4568.52	0	0.81062	0	1.875	0	15.1683	8.67683	15.1609	1	1	7	pcu	0	Zn	4568.52	0.81062	1.875	1209	1207	367	2783
str_m1_o1_o19_pcu_sym.3	0.483579	0.313902	13.8649	0.0462718	0.0301963	13.7913	0.437307	90.4314	0.283705	90.3803	3911.04	0	0.79362	0	1.50438	0	15.0609	8.83814	15.0609	1	1	19	pcu	0	Zn	3911.04	0.79362	1.50438	1154	1209	425	2788
str_m1_o1_o11_pcu_sym.4	0.408925	0.358701	10.2601	0.0371937	0.0342578	9.7713	0.371731	90.9045	0.324443	90.4495	3746.61	0	0.76904	0	1.34042	0	15.1611	8.01219	15.1424	1	1	11	pcu	0	Zn	3746.61	0.76904	1.34042	1227	1243	318	2788
str_m1_o1_o2_pcu_sym.1	0.440141	0.389038	10.1822	0.0403385	0.0390383	9.29977	0.399802	90.8351	0.35	89.9654	4260.94	0	0.79252	0	1.63913	0	14.5502	7.95849	14.4778	1	1	2	pcu	0	Zn	4260.94	0.79252	1.63913	1229	1229	330	2788
str_m1_o3_o4_pcu_sym.3	0.696494	0.467306	13.414	0.0685383	0.0452832	13.6219	0.627955	90.1595	0.422022	90.3097	5326.55	0	0.84742	0	2.81292	0	20.1992	16.1939	20.1934	1	3	4	pcu	0	Zn	5326.55	0.84742	2.81292	1163	1138	488	2789
str_m3_o20_o21_pcu_sym.1	0.346289	0.318784	9.77652	0.0310018	0.0305292	9.13932	0.315287	91.0474	0.288255	90.4232	5539.11	0	0.86208	0	2.55659	0	14.7531	10.4018	14.7446	3	20	21	pcu	0	Zn	5539.11	0.86208	2.55659	1238	1259	295	2792
str_m1_o12_o26_pcu_sym.27	0.383666	0.360212	9.586	0.0345739	0.0339974	9.15261	0.349092	90.9885	0.326215	90.5618	4849.57	0	0.82504	0	1.96694	0	12.7094	8.84592	12.7094	1	12	26	pcu	0	Zn	4849.57	0.82504	1.96694	1242	1248	304	2794
str_m2_o6_o27_pcu_sym.8	0.5767	0.445153	11.6596	0.0551165	0.0446582	11.1077	0.521583	90.4428	0.400495	89.9679	6058.69	0	0.86614	0	3.02967	0	17.2115	12.8519	17.2115	2	6	27	pcu	0	Cu	6058.69	0.86614	3.02967	1200	1176	419	2795
str_m3_o6_o21_pcu_sym.1	0.673671	0.410781	14.7598	0.0675389	0.0413407	14.7034	0.606132	89.9745	0.36944	89.9361	6232.66	0	0.85576	0	2.63719	0	14.289	10.2003	14.289	3	6	21	pcu	0	Zn	6232.66	0.85576	2.63719	1129	1144	526	2799
str_m3_o20_o20_pcu_sym.1	0.333904	0.313837	9.57547	0.0298395	0.0293177	9.16019	0.304064	91.0634	0.284519	90.6583	5676.79	0	0.87118	0	2.71114	0	16.2034	10.9297	16.2034	3	20	20	pcu	0	Zn	5676.79	0.87118	2.71114	1244	1263	294	2801
str_m1_o2_o23_pcu_sym.1	0.65303	0.425442	13.8145	0.0646083	0.0414965	14.0126	0.588422	90.1064	0.383946	90.2463	5431.38	0	0.85392	0	2.76803	0	18.6335	11.3302	18.6098	1	2	23	pcu	0	Zn	5431.38	0.85392	2.76803	1156	1148	498	2802
str_m2_o29_o29_pcu_sym.2	0.83068	0.640683	11.669	0.0826454	0.0635136	11.711	0.748034	90.0509	0.57717	90.0866	6049.62	0	0.91852	0	5.8808	0	30.1898	21.8179	30.1898	2	29	29	pcu	0	Cu	6049.62	0.91852	5.8808	1199	1093	511	2803
str_m2_o8_o27_pcu_sym.17	0.77217	0.476613	14.5811	0.0787132	0.0477891	14.8238	0.693457	89.8062	0.428824	89.9732	5419.99	0	0.85926	0	2.9899	0	17.5677	13.9387	17.5677	2	8	27	pcu	0	Cu	5419.99	0.85926	2.9899	1136	1110	558	2804
str_m1_o19_o23_pcu_sym.1	0.595833	0.303034	17.696	0.0603359	0.0282155	19.2455	0.535497	89.8737	0.274818	90.689	5043.17	0	0.84324	0	2.23301	0	14.3823	10.5867	14.3469	1	19	23	pcu	0	Zn	5043.17	0.84324	2.23301	1088	1169	548	2805
str_m2_o8_o28_pcu_sym.21	0.644367	0.491313	11.8037	0.0624232	0.0489768	11.4709	0.581944	90.3125	0.442336	90.0315	5623.04	0	0.85772	0	3.0101	0	15.2129	11.4981	15.1713	2	8	28	pcu	0	Cu	5623.04	0.85772	3.0101	1198	1154	454	2806
str_m3_o6_o6_pcu_sym.1	0.792568	0.435762	16.3693	0.0828895	0.042977	17.3582	0.709679	89.5417	0.392785	90.1375	6459.43	0	0.86216	0	2.87936	0	16.1518	12.5126	16.1404	3	6	6	pcu	0	Zn	6459.43	0.86216	2.87936	1105	1102	599	2806
str_m1_o20_o27_pcu_sym.4	0.585067	0.339452	15.5121	0.0583569	0.0326134	16.1042	0.52671	90.0256	0.306838	90.3923	5531.19	0	0.89466	0	3.48193	0	20.1733	13.2066	19.9918	1	20	27	pcu	0	Zn	5531.19	0.89466	3.48193	1118	1173	517	2808
str_m3_o6_o20_pcu_sym.1	0.625616	0.397615	14.1608	0.0619714	0.038086	14.6443	0.563645	90.0943	0.359529	90.4214	6167.4	0	0.86432	0	2.79449	0	15.0087	10.8631	15.0087	3	6	20	pcu	0	Zn	6167.4	0.86432	2.79449	1147	1160	503	2810
str_m1_o13_o21_pcu_sym.6	0.493349	0.361893	12.2692	0.047179	0.0372276	11.4058	0.44617	90.437	0.324665	89.7131	4635.32	0	0.83854	0	2.12944	0	15.3683	11.0681	15.3683	1	13	21	pcu	0	Zn	4635.32	0.83854	2.12944	1187	1203	420	2810
str_m3_o8_o19_pcu_sym.1	0.455485	0.436171	9.39853	0.0421387	0.0436912	8.68019	0.413346	90.7486	0.39248	89.983	5190.66	0	0.82294	0	2.16605	0	13.703	9.61088	13.6739	3	8	19	pcu	0	Zn	5190.66	0.82294	2.16605	1249	1219	344	2812
str_m3_o8_o27_pcu_sym.1	0.876387	0.475785	16.5778	0.0941664	0.0476643	17.7806	0.78222	89.2552	0.428121	89.982	5433.1	0	0.8593	0	2.97617	0	18.1345	13.7412	18.1345	3	8	27	pcu	0	Zn	5433.1	0.8593	2.97617	1102	1084	627	2813
str_m2_o28_o28_pcu_sym.10	0.972485	0.54453	16.0732	0.106567	0.0563999	17.0054	0.865918	89.0418	0.48813	89.6425	5849.96	0	0.89372	0	4.2502	0	24.0326	17.4464	24.0326	2	28	28	pcu	0	Cu	5849.96	0.89372	4.2502	1110	1061	643	2814
str_m1_o3_o28_pcu_sym.2	0.514314	0.507386	9.12289	0.0481071	0.0495386	8.73992	0.466207	90.6464	0.457848	90.2365	5977.15	0	0.90322	0	4.61336	0	25.5092	16.9623	25.496	1	3	28	pcu	0	Zn	5977.15	0.90322	4.61336	1254	1193	370	2817
str_m1_o5_o11_pcu_sym.1	0.226067	0.251736	8.08228	0.0196599	0.0243935	7.25354	0.206407	91.3035	0.227343	90.3099	3378.55	0	0.77008	0	1.20071	0	12.7089	7.92483	12.4953	1	5	11	pcu	0	Zn	3378.55	0.77008	1.20071	1267	1281	269	2817
str_m2_o8_o20_pcu_sym.4	0.355257	0.406754	7.86056	0.0317399	0.04041	7.06901	0.323517	91.0657	0.366344	90.0652	5493.35	0	0.85136	0	2.6733	0	15.1033	11.3168	15.1033	2	8	20	pcu	0	Cu	5493.35	0.85136	2.6733	1269	1257	293	2819
str_m1_o3_o29_pcu_sym.4	0.495144	0.532026	8.37609	0.046143	0.0517971	8.01757	0.449001	90.6809	0.480228	90.2642	6064.44	0	0.90796	0	4.9551	0	25.8692	15.4095	25.4181	1	3	29	pcu	0	Zn	6064.44	0.90796	4.9551	1262	1199	358	2819
str_m1_o5_o6_pcu_sym.3	0.374803	0.278324	12.1198	0.0351659	0.02718	11.6443	0.339637	90.6175	0.251144	90.2344	4310.34	0	0.80868	0	1.57271	0	12.7865	7.95232	12.7865	1	5	6	pcu	0	Zn	4310.34	0.80868	1.57271	1191	1253	376	2820
str_m5_o20_o20_sra_sym.1	0.460667	0.324393	12.7808	0.0442683	0.0305514	13.0408	0.416398	90.3904	0.293842	90.582	4819.84	0	0.78404	0	1.56054	0	11.9045	11.4047	11.9045	9	20	20	sra	0	V	4819.84	0.78404	1.56054	1174	1216	434	2824
str_m1_o6_o28_pcu_sym.2	0.454405	0.408601	10.0089	0.0426322	0.0400622	9.57734	0.411772	90.618	0.368539	90.1953	5934.45	0	0.89258	0	3.76564	0	20.8077	13.5354	20.8011	1	6	28	pcu	0	Zn	5934.45	0.89258	3.76564	1232	1222	375	2829
str_m1_o8_o10_pcu_sym.13	0.442532	0.390621	10.196	0.0414947	0.0398334	9.37534	0.401037	90.6234	0.350787	89.8025	5002.35	0	0.83832	0	2.15091	0	15.2422	12.7002	15.2367	1	8	10	pcu	0	Zn	5002.35	0.83832	2.15091	1228	1228	373	2829
str_m3_o20_o27_pcu_sym.1	0.58965	0.370143	14.3373	0.0588104	0.0362358	14.6069	0.53084	90.0262	0.333908	90.2103	5727.15	0	0.8594	0	2.75133	0	14.9919	11.1335	14.9919	3	20	27	pcu	0	Zn	5727.15	0.8594	2.75133	1142	1171	516	2829
str_m1_o1_o28_pcu_sym.4	0.597154	0.409715	13.1174	0.0590399	0.0404896	13.1233	0.538115	90.1131	0.369226	90.1176	4880.17	0	0.80934	0	1.90326	0	13.6363	8.7174	13.6214	1	1	28	pcu	0	Zn	4880.17	0.80934	1.90326	1167	1167	496	2830
str_m3_o8_o21_pcu_sym.1	0.443401	0.430017	9.28012	0.0412591	0.041779	8.888	0.402142	90.6949	0.388238	90.2843	5376.05	0	0.83986	0	2.50816	0	15.1675	10.4994	15.1669	3	8	21	pcu	0	Zn	5376.05	0.83986	2.50816	1251	1227	356	2834
str_m3_o28_o28_pcu_sym.1	1.04522	0.550814	17.0783	0.119506	0.0563154	19.0987	0.92571	88.5664	0.494499	89.776	5854.49	0	0.89382	0	4.26282	0	24.5152	17.1113	24.5152	3	28	28	pcu	0	Zn	5854.49	0.89382	4.26282	1097	1051	688	2836
str_m3_o21_o27_pcu_sym.1	0.556353	0.399488	12.534	0.054543	0.0392435	12.5088	0.50181	90.1963	0.360244	90.1766	5802	0	0.84706	0	2.50099	0	13.8007	10.4432	13.7976	3	21	27	pcu	0	Zn	5802	0.84706	2.50099	1179	1179	479	2837
str_m1_o8_o12_pcu_sym.7	0.321046	0.374056	7.72455	0.0288239	0.0367112	7.06638	0.292222	91.0219	0.337345	90.1856	5237.85	0	0.85936	0	2.6002	0	16.6454	12.7007	16.625	1	8	12	pcu	0	Zn	5237.85	0.85936	2.6002	1272	1266	299	2837
str_m1_o7_o27_pcu_sym.6	0.810052	0.449943	16.2031	0.0877022	0.0441285	17.8868	0.72235	89.1733	0.405814	90.1924	5848.82	0	0.8955	0	4.06617	0	24.8558	15.2039	24.7399	1	7	27	pcu	0	Zn	5848.82	0.8955	4.06617	1108	1097	632	2837
str_m1_o8_o16_pcu_sym.30	0.642349	0.44917	12.8707	0.0639601	0.0439269	13.1045	0.578389	90.0428	0.405243	90.2204	5318.88	0	0.8559	0	2.6408	0	16.6618	12.6932	16.6523	1	8	16	pcu	0	Zn	5318.88	0.8559	2.6408	1171	1156	512	2839
str_m2_o20_o28_pcu_sym.4	0.546033	0.404385	12.1525	0.0532909	0.0389561	12.3118	0.492742	90.2404	0.365429	90.3666	5954.27	0	0.85204	0	2.64528	0	13.3911	9.81196	13.3911	2	20	28	pcu	0	Cu	5954.27	0.85204	2.64528	1189	1181	472	2842
str_m3_o21_o28_pcu_sym.1	0.546956	0.433058	11.3671	0.0530506	0.0432973	11.0274	0.493906	90.3008	0.389761	90.002	5873.77	0	0.83492	0	2.3835	0	13.1813	9.31475	12.1531	3	21	28	pcu	0	Zn	5873.77	0.83492	2.3835	1208	1180	457	2845
str_m2_o8_o26_pcu_sym.33	0.719075	0.488177	13.2568	0.072877	0.0503533	13.0258	0.646198	89.8652	0.437824	89.6854	5541.62	0	0.84672	0	2.79753	0	16.8677	13.3019	16.8677	2	8	26	pcu	0	Cu	5541.62	0.84672	2.79753	1166	1130	549	2845
str_m1_o4_o7_pcu_sym.6	0.508242	0.421602	10.8495	0.0488646	0.0436589	10.0731	0.459378	90.3856	0.377943	89.6445	4219.19	0	0.7865	0	1.7259	0	15.2135	8.71121	15.1948	1	4	7	pcu	0	Zn	4219.19	0.7865	1.7259	1217	1194	435	2846
str_m1_o11_o23_pcu_sym.3	0.479688	0.347379	12.4279	0.0464101	0.0327014	12.7729	0.433278	90.3249	0.314677	90.5862	4863.41	0	0.81446	0	1.89802	0	13.5068	8.17748	13.5068	1	11	23	pcu	0	Zn	4863.41	0.81446	1.89802	1183	1212	451	2846
str_m1_o3_o11_pcu_sym.11	0.486033	0.43045	10.1621	0.046311	0.0419548	9.93447	0.439722	90.4716	0.388496	90.2533	5594.62	0	0.86342	0	3.02313	0	20.2462	16.3759	20.2453	1	3	11	pcu	0	Zn	5594.62	0.86342	3.02313	1230	1205	413	2848
str_m2_o20_o22_pcu_sym.1	0.417742	0.315884	11.9021	0.0398169	0.0318327	11.2574	0.377925	90.4685	0.284051	89.9227	4629.76	0	0.78146	0	1.72332	0	13.4123	9.82123	13.4123	2	20	22	pcu	0	Cu	4629.76	0.78146	1.72332	1195	1240	415	2850
str_m3_o19_o20_pcu_sym.1	0.332829	0.301243	9.94367	0.0308782	0.0290803	9.55644	0.30195	90.7225	0.272162	90.3466	4626.79	0	0.82406	0	1.83574	0	12.4983	8.28418	12.4809	3	19	20	pcu	0	Zn	4626.79	0.82406	1.83574	1237	1264	349	2850
str_m1_o6_o22_pcu_sym.8	0.609883	0.352392	15.5763	0.0626503	0.0368162	15.3153	0.547233	89.7275	0.315576	89.5525	5258.79	0	0.8374	0	2.38688	0	18.9031	13.2747	18.8961	1	6	22	pcu	0	Zn	5258.79	0.8374	2.38688	1116	1163	571	2850
str_m1_o5_o7_pcu_sym.2	0.442197	0.32254	12.3388	0.0425516	0.0327747	11.6848	0.399645	90.3772	0.289765	89.8386	4450.36	0	0.7998	0	1.58336	0	12.7662	7.93438	12.7662	1	5	7	pcu	0	Zn	4450.36	0.7998	1.58336	1185	1230	438	2853
str_m1_o9_o20_pcu_sym.8	0.485627	0.346937	12.5978	0.0473469	0.0341836	12.4657	0.43828	90.2504	0.312753	90.147	4473.01	0	0.81036	0	1.91908	0	15.5533	10.7159	15.5533	1	9	20	pcu	0	Zn	4473.01	0.81036	1.91908	1178	1208	468	2854
str_m3_o21_o21_pcu_sym.1	0.412802	0.343212	10.8248	0.0391274	0.0322095	10.933	0.373675	90.5215	0.311003	90.6153	5706.58	0	0.8417	0	2.29433	0	14.1056	10.1685	14.1056	3	21	21	pcu	0	Zn	5706.58	0.8417	2.29433	1218	1242	396	2856
str_m1_o23_o27_pcu_sym.1	0.895538	0.43205	18.6549	0.103473	0.0410577	22.6816	0.792065	88.4457	0.390992	90.497	5932.98	0	0.87884	0	3.41814	0	21.8655	13.375	21.7762	1	23	27	pcu	0	Zn	5932.98	0.87884	3.41814	1077	1079	701	2857
str_m1_o7_o29_pcu_sym.2	0.535502	0.493415	9.76767	0.0513752	0.0510441	9.05838	0.484126	90.4061	0.442371	89.6549	6012.26	0	0.90164	0	4.48417	0	23.2559	15.3739	22.9762	1	7	29	pcu	0	Zn	6012.26	0.90164	4.48417	1239	1185	433	2857
str_m3_o6_o27_pcu_sym.1	0.558799	0.447813	11.2306	0.0545135	0.0449882	10.9055	0.504285	90.2445	0.402825	89.9538	6041.21	0	0.86534	0	3.01107	0	17.2851	12.7042	17.2851	3	6	27	pcu	0	Zn	6041.21	0.86534	3.01107	1212	1177	469	2858
str_m3_o8_o8_pcu_sym.1	0.470597	0.476132	8.89538	0.0444846	0.047553	8.41926	0.426113	90.5472	0.428579	90.0126	5376.46	0	0.84542	0	2.73891	0	17.5162	14.9267	17.5162	3	8	8	pcu	0	Zn	5376.46	0.84542	2.73891	1257	1213	389	2859
str_m1_o2_o6_pcu_sym.1	0.400085	0.400574	8.989	0.037367	0.0387586	8.67686	0.362718	90.6602	0.361816	90.3242	5409.89	0	0.86642	0	2.9183	0	21.1247	12.1618	20.7478	1	2	6	pcu	0	Zn	5409.89	0.86642	2.9183	1255	1245	360	2860
str_m3_o8_o20_pcu_sym.1	0.715248	0.420538	15.3071	0.0753087	0.0398743	16.9979	0.639939	89.471	0.380664	90.5183	5515.44	0	0.85036	0	2.66073	0	15.3933	10.9709	15.3933	3	8	20	pcu	0	Zn	5515.44	0.85036	2.66073	1121	1134	606	2861
str_m1_o6_o6_pcu_sym.1	0.584998	0.360285	14.6134	0.0594366	0.036064	14.8328	0.525561	89.8399	0.324221	89.9901	5941.3	0	0.88948	0	3.51306	0	22.3716	13.1335	22.3709	1	6	6	pcu	0	Zn	5941.3	0.88948	3.51306	1134	1174	553	2861
str_m1_o2_o11_pcu_sym.1	0.376236	0.391895	8.64038	0.0349093	0.0374287	8.3942	0.341326	90.7214	0.354466	90.4493	4800.09	0	0.82848	0	2.17273	0	17.5166	11.3173	17.5166	1	2	11	pcu	0	Zn	4800.09	0.82848	2.17273	1258	1252	351	2861
str_m1_o5_o20_pcu_sym.1	0.172354	0.228008	6.80322	0.0155002	0.0228489	6.10541	0.156854	91.0067	0.205159	89.9789	3902.31	0	0.81814	0	1.57803	0	12.7329	8.06061	12.7329	1	5	20	pcu	0	Zn	3902.31	0.81814	1.57803	1280	1289	302	2871
str_m1_o13_o26_pcu_sym.22	0.604129	0.427955	12.705	0.0607948	0.0426129	12.8401	0.543334	89.9368	0.385342	90.0427	4852.81	0	0.84034	0	2.30387	0	15.4102	11.0915	15.4102	1	13	26	pcu	0	Zn	4852.81	0.84034	2.30387	1175	1165	534	2874
str_m1_o20_o24_pcu_sym.1	0.602017	0.298363	18.1596	0.0644086	0.0294634	19.6745	0.537608	89.3012	0.268899	90.125	4838.72	0	0.85146	0	2.31047	0	17.3856	13.1888	17.3856	1	20	24	pcu	0	Zn	4838.72	0.85146	2.31047	1085	1168	622	2875
str_m1_o11_o22_pcu_sym.1	0.273763	0.311572	7.90786	0.0251686	0.0300938	7.52704	0.248595	90.8064	0.281478	90.3413	3918.93	0	0.77974	0	1.43576	0	12.4872	8.15814	12.4872	1	11	22	pcu	0	Zn	3918.93	0.77974	1.43576	1268	1274	333	2875
str_m1_o11_o14_pcu_sym.15	0.34191	0.333107	9.23784	0.0319371	0.0336212	8.5492	0.309973	90.6592	0.299486	89.9068	3907.26	0	0.78208	0	1.42927	0	12.2829	8.73832	12.186	1	11	14	pcu	0	Zn	3907.26	0.78208	1.42927	1253	1262	361	2876
str_m3_o19_o21_pcu_sym.1	0.288106	0.316625	8.18934	0.0266367	0.0316729	7.56893	0.261469	90.7546	0.284952	89.9967	4793.31	0	0.81112	0	1.72027	0	11.6852	8.29444	11.684	3	19	21	pcu	0	Zn	4793.31	0.81112	1.72027	1264	1273	342	2879
str_m1_o11_o28_pcu_sym.5	0.456465	0.37989	10.8141	0.0439806	0.0370192	10.6924	0.412484	90.365	0.342871	90.2553	5083.11	0	0.82094	0	2.05081	0	13.8251	8.78	13.8244	1	11	28	pcu	0	Zn	5083.11	0.82094	2.05081	1219	1220	441	2880
str_m1_o4_o20_pcu_sym.2	0.37349	0.35881	9.3682	0.0350435	0.035418	8.90485	0.338446	90.6173	0.323392	90.1291	4004.35	0	0.79352	0	1.64558	0	15.2225	9.77584	15.2225	1	4	20	pcu	0	Zn	4004.35	0.79352	1.64558	1250	1254	377	2881
str_m3_o8_o28_pcu_sym.1	0.757712	0.492058	13.8589	0.0802455	0.0490415	14.7265	0.677466	89.4095	0.443017	90.0334	5653.16	0	0.86024	0	3.03339	0	16.001	11.6423	15.6683	3	8	28	pcu	0	Zn	5653.16	0.86024	3.03339	1155	1115	613	2883
str_m1_o8_o18_pcu_sym.7	0.609051	0.453049	12.099	0.0611223	0.045634	12.0546	0.547929	89.9643	0.407415	89.9274	5510.85	0	0.8669	0	2.91823	0	15.5251	12.7026	15.5251	1	8	18	pcu	0	Zn	5510.85	0.8669	2.91823	1192	1162	530	2884
str_m3_o28_o29_pcu_sym.1	0.88397	0.576775	13.7935	0.0971881	0.0588294	14.8683	0.786782	89.0055	0.517945	89.8003	5944.44	0	0.90232	0	4.71981	0	24.6564	18.332	24.6564	3	28	29	pcu	0	Zn	5944.44	0.90232	4.71981	1157	1080	651	2888
str_m2_o19_o20_pcu_sym.1	0.184537	0.285262	5.82212	0.0167739	0.0275046	5.48874	0.167763	90.9102	0.257758	90.3581	4656.01	0	0.8238	0	1.84289	0	12.4	8.44112	12.4	2	19	20	pcu	0	Cu	4656.01	0.8238	1.84289	1286	1287	316	2889
str_m1_o7_o9_pcu_sym.1	0.752075	0.426311	15.8773	0.083244	0.0445847	16.8039	0.668831	88.9314	0.381726	89.5417	4869.2	0	0.80756	0	2.21558	0	18.8336	14.9535	18.828	1	7	9	pcu	0	Zn	4869.2	0.80756	2.21558	1112	1120	657	2889
str_m1_o11_o11_pcu_sym.1	0.21248	0.291469	6.56097	0.019445	0.0278464	6.28466	0.193035	90.8485	0.263623	90.4462	4002.11	0	0.79978	0	1.55167	0	15.2525	8.84543	15.2525	1	11	11	pcu	0	Zn	4002.11	0.79978	1.55167	1281	1284	325	2890
str_m1_o11_o19_pcu_sym.3	0.318721	0.269371	10.6488	0.0303235	0.0267831	10.1897	0.288398	90.4859	0.242588	90.0572	4086.02	0	0.8171	0	1.69236	0	15.2504	9.64353	15.2504	1	11	19	pcu	0	Zn	4086.02	0.8171	1.69236	1220	1269	407	2896
str_m1_o23_o28_pcu_sym.5	0.696403	0.44684	14.0266	0.0730073	0.0429188	15.3095	0.623396	89.5165	0.403921	90.395	6038.19	0	0.87864	0	3.48904	0	20.6796	13.4045	20.5948	1	23	28	pcu	0	Zn	6038.19	0.87864	3.48904	1152	1142	603	2897
str_m2_o6_o20_pcu_sym.1	0.51873	0.37948	12.3025	0.0519148	0.0376114	12.4227	0.466815	89.9919	0.341869	90.0887	6239.37	0	0.86442	0	2.81525	0	15.218	11.0533	15.218	2	6	20	pcu	0	Cu	6239.37	0.86442	2.81525	1186	1191	524	2901
str_m1_o11_o29_pcu_sym.3	0.496134	0.423063	10.5545	0.0486983	0.0415803	10.5407	0.447436	90.1845	0.381483	90.1716	5281.25	0	0.82628	0	2.1562	0	14.0443	8.84826	14.0443	1	11	29	pcu	0	Zn	5281.25	0.82628	2.1562	1223	1201	481	2905
str_m1_o2_o29_pcu_sym.6	0.529283	0.462045	10.3097	0.052308	0.0466282	10.0963	0.476975	90.1172	0.415417	89.9083	5589.96	0	0.87642	0	3.41531	0	19.7469	12.6574	19.5624	1	2	29	pcu	0	Zn	5589.96	0.87642	3.41531	1225	1188	495	2908
str_m1_o2_o4_pcu_sym.1	0.445588	0.418943	9.57241	0.0429279	0.0419655	9.20641	0.40266	90.366	0.376977	89.983	4574.39	0	0.80792	0	1.99225	0	17.4659	11.3196	17.4659	1	2	4	pcu	0	Zn	4574.39	0.80792	1.99225	1245	1225	440	2910
str_m1_o3_o3_pcu_sym.2	0.730082	0.492486	13.342	0.0780909	0.0484934	14.4931	0.651991	89.3038	0.443993	90.1533	6007.68	0	0.8956	0	4.42808	0	25.6018	16.8158	25.5939	1	3	3	pcu	0	Zn	6007.68	0.8956	4.42808	1165	1126	621	2912
str_m1_o19_o29_pcu_sym.7	0.488804	0.390969	11.2521	0.0483526	0.0387669	11.2254	0.440451	90.108	0.352202	90.0844	5400.01	0	0.85178	0	2.52032	0	15.0299	10.5769	14.9518	1	19	29	pcu	0	Zn	5400.01	0.85178	2.52032	1211	1204	497	2912
str_m1_o6_o27_pcu_sym.7	0.638708	0.390249	14.73	0.0683884	0.0411407	14.9608	0.570319	89.2927	0.349109	89.4579	5872.78	0	0.89462	0	3.73863	0	22.434	13.4718	22.434	1	6	27	pcu	0	Zn	5872.78	0.89462	3.73863	1131	1159	624	2914
str_m2_o8_o21_pcu_sym.13	0.403811	0.422132	8.60938	0.038463	0.0415812	8.32509	0.365348	90.475	0.380551	90.1497	5536.29	0	0.84364	0	2.53882	0	14.3118	10.8099	14.2952	2	8	21	pcu	0	Cu	5536.29	0.84364	2.53882	1259	1244	411	2914
str_m1_o7_o23_pcu_sym.1	0.538557	0.439627	11.0253	0.0538688	0.0420976	11.5165	0.484688	89.9976	0.397529	90.4242	5993.84	0	0.8814	0	3.60408	0	22.2078	15.2082	22.2059	1	7	23	pcu	0	Zn	5993.84	0.8814	3.60408	1214	1183	521	2918
str_m1_o1_o6_pcu_sym.1	0.313184	0.346997	8.12299	0.0295341	0.033989	7.82037	0.283649	90.5697	0.313008	90.2048	4522.09	0	0.81492	0	1.83317	0	15.1961	8.16043	15.088	1	1	6	pcu	0	Zn	4522.09	0.81492	1.83317	1265	1270	386	2921
str_m1_o2_o22_pcu_sym.2	0.445344	0.418134	9.58568	0.0431798	0.0430357	9.03014	0.402165	90.3042	0.375099	89.7077	4572.81	0	0.79752	0	1.93463	0	17.3813	11.3196	17.1157	1	2	22	pcu	0	Zn	4572.81	0.79752	1.93463	1243	1226	456	2925
str_m1_o5_o5_pcu_sym.1	0.206425	0.216931	8.56413	0.019418	0.021646	8.07364	0.187007	90.5932	0.195285	90.0217	3048.4	0	0.76166	0	1.06827	0	12.5578	7.93965	12.5578	1	5	5	pcu	0	Zn	3048.4	0.76166	1.06827	1260	1285	383	2928
str_m2_o8_o8_pcu_sym.28	0.496387	0.471321	9.47865	0.048673	0.0468151	9.35717	0.447715	90.1946	0.424506	90.0673	5435.29	0	0.84676	0	2.75069	0	16.7082	14.0343	16.7082	2	8	8	pcu	0	Cu	5435.29	0.84676	2.75069	1248	1200	480	2928
str_m1_o3_o22_pcu_sym.11	0.559443	0.442832	11.37	0.056594	0.0441544	11.5356	0.502849	89.8839	0.398678	90.0291	5358.23	0	0.8401	0	2.74491	0	20.1217	16.3808	20.1169	1	3	22	pcu	0	Zn	5358.23	0.8401	2.74491	1207	1178	545	2930
str_m1_o6_o11_pcu_sym.7	0.395385	0.334661	10.633	0.0384829	0.0324402	10.6764	0.356902	90.267	0.302221	90.3066	5402.81	0	0.86382	0	2.67381	0	18.8348	13.1149	18.8297	1	6	11	pcu	0	Zn	5402.81	0.86382	2.67381	1221	1247	465	2933
str_m2_o20_o21_pcu_sym.1	0.260977	0.306519	7.66279	0.0246272	0.0303616	7.30016	0.23635	90.5635	0.276158	90.0947	5599.31	0	0.86364	0	2.6147	0	15.015	10.6356	15.0066	2	20	21	pcu	0	Cu	5599.31	0.86364	2.6147	1273	1276	387	2936
str_m1_o8_o26_pcu_sym.3	0.332731	0.428081	6.99535	0.0315443	0.0420861	6.74567	0.301187	90.5196	0.385995	90.1687	5572.71	0	0.8895	0	3.53565	0	20.1846	14.5333	20.1846	1	8	26	pcu	0	Zn	5572.71	0.8895	3.53565	1279	1265	397	2941
str_m1_o8_o13_pcu_sym.13	0.456791	0.412269	9.97193	0.0449593	0.0409473	9.88183	0.411832	90.1576	0.371322	90.0678	5312.39	0	0.86486	0	2.78223	0	17.9558	12.6935	17.9558	1	8	13	pcu	0	Zn	5312.39	0.86486	2.78223	1234	1221	489	2944
str_m1_o6_o29_pcu_sym.2	0.460184	0.436939	9.4788	0.0451935	0.0445734	9.12521	0.414991	90.1793	0.392366	89.7987	6027.7	0	0.89654	0	4.0181	0	20.9138	13.6732	20.8893	1	6	29	pcu	0	Zn	6027.7	0.89654	4.0181	1247	1218	483	2948
str_m1_o2_o7_pcu_sym.7	0.370286	0.424728	7.84637	0.0354389	0.043094	7.40125	0.334847	90.4293	0.381634	89.8537	5407.23	0	0.8658	0	3.02689	0	21.11	12.721	21.1098	1	2	7	pcu	0	Zn	5407.23	0.8658	3.02689	1270	1255	426	2951
str_m1_o2_o3_pcu_sym.7	0.399508	0.444074	8.09679	0.0384451	0.0441234	7.84177	0.361063	90.3769	0.39995	90.0639	5402.83	0	0.86792	0	3.13639	0	19.7194	13.2838	19.5267	1	2	3	pcu	0	Zn	5402.83	0.86792	3.13639	1266	1246	439	2951
str_m1_o10_o21_pcu_sym.7	0.256474	0.270011	8.54879	0.0245358	0.0264744	8.34098	0.231938	90.4334	0.243536	90.1951	3817.43	0	0.78612	0	1.31611	0	10.7934	7.35424	10.793	1	10	21	pcu	0	Zn	3817.43	0.78612	1.31611	1261	1277	422	2960
str_m1_o12_o12_pcu_sym.7	0.223837	0.28348	7.10644	0.0212632	0.0286883	6.67062	0.202574	90.5006	0.254791	89.8799	4029	0	0.79674	0	1.50892	0	12.5781	8.69731	12.5462	1	12	12	pcu	0	Zn	4029	0.79674	1.50892	1278	1282	405	2965
str_m1_o20_o22_pcu_sym.1	0.161074	0.281651	5.14703	0.0151627	0.0280896	4.85818	0.145911	90.5865	0.253562	90.0268	4808.22	0	0.84082	0	2.2764	0	17.4967	13.1819	17.1249	1	20	22	pcu	0	Zn	4808.22	0.84082	2.2764	1291	1291	384	2966
str_m1_o1_o20_pcu_sym.2	0.223212	0.314575	6.38611	0.021186	0.0305141	6.24873	0.202026	90.5086	0.284061	90.2999	4256.78	0	0.81944	0	1.80482	0	15.1704	9.76062	15.1704	1	1	20	pcu	0	Zn	4256.78	0.81944	1.80482	1283	1283	401	2967
str_m2_o21_o27_pcu_sym.6	0.431963	0.384183	10.1193	0.0428345	0.0373438	10.3233	0.389128	90.0838	0.346839	90.2797	5806.92	0	0.8473	0	2.5191	0	13.2257	10.7799	13.1782	2	21	27	pcu	0	Cu	5806.92	0.8473	2.5191	1231	1234	504	2969
str_m1_o20_o25_pcu_sym.4	0.471134	0.301845	14.0476	0.0494617	0.0289743	15.3638	0.421672	89.5015	0.272871	90.401	5576	0	0.89658	0	3.39118	0	17.6968	13.208	17.6968	1	20	25	pcu	0	Zn	5576	0.89658	3.39118	1151	1215	605	2971
str_m1_o3_o6_pcu_sym.7	0.5051	0.456583	9.95633	0.0509889	0.0426578	10.7577	0.454111	89.9052	0.413926	90.6572	6051.99	0	0.89498	0	4.06566	0	23.2958	15.2933	23.2858	1	3	6	pcu	0	Zn	6051.99	0.89498	4.06566	1235	1198	540	2973
str_m1_o20_o29_pcu_sym.2	0.321685	0.405355	7.14229	0.0309534	0.0395263	7.04797	0.290731	90.3777	0.365829	90.249	5784.97	0	0.89102	0	3.61403	0	18.5302	13.2168	18.53	1	20	29	pcu	0	Zn	5784.97	0.89102	3.61403	1277	1267	437	2981
str_m1_o6_o7_pcu_sym.1	0.497917	0.387522	11.5639	0.0514194	0.0380923	12.1488	0.446497	89.6731	0.349429	90.1703	5980.43	0	0.89106	0	3.64106	0	22.3245	13.5533	22.2928	1	6	7	pcu	0	Zn	5980.43	0.89106	3.64106	1201	1202	578	2981
str_m3_o19_o19_pcu_sym.1	0.178672	0.289347	5.55751	0.0170075	0.0299442	5.11174	0.161665	90.4812	0.259403	89.6511	4145.33	0	0.79952	0	1.53084	0	12.4793	8.26542	12.4793	3	19	19	pcu	0	Zn	4145.33	0.79952	1.53084	1288	1288	409	2985
str_m1_o5_o19_pcu_sym.1	0.3115	0.225012	12.4593	0.031345	0.0219748	12.8376	0.280155	89.9374	0.203037	90.2339	3476.72	0	0.7939	0	1.3219	0	12.6107	7.97164	12.6107	1	5	19	pcu	0	Zn	3476.72	0.7939	1.3219	1181	1271	533	2985
str_m1_o19_o20_pcu_sym.1	0.161708	0.241994	6.01408	0.0154461	0.0242435	5.73411	0.146262	90.4482	0.217751	89.9818	4620.92	0	0.86482	0	2.36235	0	16.4259	10.6668	16.4259	1	19	20	pcu	0	Zn	4620.92	0.86482	2.36235	1285	1290	418	2993
str_m1_o2_o2_pcu_sym.1	0.351697	0.424982	7.44802	0.0341628	0.0418645	7.3443	0.317534	90.2863	0.383117	90.1491	5085.13	0	0.84982	0	2.64521	0	20.5255	11.3165	20.5255	1	2	2	pcu	0	Zn	5085.13	0.84982	2.64521	1275	1258	461	2994
str_m1_o2_o28_pcu_sym.3	0.509087	0.435634	10.5175	0.0525208	0.044104	10.7176	0.456567	89.6833	0.391529	89.8759	5440.51	0	0.87122	0	3.19541	0	19.5423	12.7069	19.4912	1	2	28	pcu	0	Zn	5440.51	0.87122	3.19541	1224	1197	575	2996
str_m2_o21_o21_pcu_sym.5	0.370939	0.335708	9.9445	0.0368247	0.0315118	10.5174	0.334114	90.0726	0.304196	90.6134	5849.82	0	0.84204	0	2.31736	0	13.4465	10.528	13.4304	2	21	21	pcu	0	Cu	5849.82	0.84204	2.31736	1236	1256	507	2999
str_m1_o7_o20_pcu_sym.3	0.233755	0.38747	5.42957	0.0224103	0.0371348	5.43136	0.211345	90.4129	0.350335	90.4161	5819.05	0	0.89038	0	3.63949	0	22.5147	15.1874	22.5147	1	7	20	pcu	0	Zn	5819.05	0.89038	3.63949	1289	1279	431	2999
str_m1_o7_o19_pcu_sym.3	0.42548	0.372697	10.2746	0.0429381	0.0355872	10.8591	0.382542	89.9083	0.337109	90.4514	5574.13	0	0.873	0	3.06301	0	20.8849	15.2003	20.7333	1	7	19	pcu	0	Zn	5574.13	0.873	3.06301	1226	1237	539	3002
str_m1_o21_o21_pcu_sym.9	0.141117	0.288239	4.40623	0.0134521	0.0282299	4.2887	0.127664	90.4674	0.260009	90.2061	5317.57	0	0.88262	0	2.86974	0	16.5392	11.952	16.5392	1	21	21	pcu	0	Zn	5317.57	0.88262	2.86974	1294	1294	416	3004
str_m1_o7_o28_pcu_sym.1	0.47392	0.449538	9.48814	0.0479624	0.0453869	9.51072	0.425957	89.8796	0.404151	89.9037	5928.04	0	0.89714	0	4.19063	0	23.1125	15.2747	23.1045	1	7	28	pcu	0	Zn	5928.04	0.89714	4.19063	1246	1214	546	3006
str_m1_o20_o28_pcu_sym.1	0.308333	0.365757	7.58698	0.0299996	0.0361583	7.46706	0.278333	90.2704	0.329599	90.1141	5716.84	0	0.88926	0	3.44972	0	18.3558	13.2341	18.3531	1	20	28	pcu	0	Zn	5716.84	0.88926	3.44972	1274	1272	463	3009
str_m1_o7_o11_pcu_sym.3	0.320413	0.388998	7.41319	0.0311943	0.0373909	7.50848	0.289218	90.2643	0.351607	90.3879	5449.59	0	0.85922	0	2.82992	0	20.4288	15.2104	18.6867	1	7	11	pcu	0	Zn	5449.59	0.85922	2.82992	1276	1268	466	3010
str_m1_o6_o23_pcu_sym.11	0.464656	0.369688	11.312	0.048358	0.0362887	11.9933	0.416298	89.5927	0.333399	90.184	5940.42	0	0.88534	0	3.42464	0	19.8501	13.105	19.8498	1	6	23	pcu	0	Zn	5940.42	0.88534	3.42464	1210	1217	594	3021
str_m1_o7_o17_pcu_sym.9	0.490176	0.455518	9.68477	0.0506283	0.0465388	9.79087	0.439548	89.6714	0.408979	89.7833	5578.94	0	0.87364	0	3.2677	0	22.9459	15.2121	22.7989	1	7	17	pcu	0	Zn	5578.94	0.87364	3.2677	1240	1206	580	3026
str_m1_o19_o28_pcu_sym.5	0.443579	0.345992	11.5385	0.0463034	0.0330451	12.611	0.397276	89.5614	0.312947	90.4492	5203.66	0	0.85066	0	2.41678	0	14.8105	10.5929	14.8016	1	19	28	pcu	0	Zn	5203.66	0.85066	2.41678	1202	1231	596	3029
str_m1_o7_o22_pcu_sym.8	0.34447	0.401295	7.72555	0.0341127	0.0396256	7.74787	0.310357	90.097	0.361669	90.1256	5230.23	0	0.83232	0	2.54321	0	20.3049	15.225	18.7842	1	7	22	pcu	0	Zn	5230.23	0.83232	2.54321	1271	1261	501	3033
str_m1_o12_o21_pcu_sym.7	0.192934	0.284243	6.10887	0.0187898	0.0276984	6.10533	0.174144	90.261	0.256544	90.2554	4609.13	0	0.83172	0	1.87887	0	13.0444	9.08744	13.0444	1	12	21	pcu	0	Zn	4609.13	0.83172	1.87887	1284	1286	467	3037
str_m1_o19_o19_pcu_sym.1	0.351591	0.231805	13.6508	0.0376255	0.0227868	14.8608	0.313965	89.2985	0.209018	90.1699	4248.8	0	0.84626	0	1.99652	0	16.2968	10.5849	16.2934	1	19	19	pcu	0	Zn	4248.8	0.84626	1.99652	1158	1260	623	3041
str_m1_o3_o7_pcu_sym.1	0.483958	0.471377	9.24021	0.0501116	0.0489195	9.21932	0.433846	89.6455	0.422457	89.622	6032.3	0	0.89648	0	4.25962	0	24.4295	15.2782	24.4107	1	3	7	pcu	0	Zn	6032.3	0.89648	4.25962	1252	1211	582	3045
str_m1_o8_o8_pcu_sym.22	0.381363	0.411683	8.33716	0.0386942	0.0411891	8.45485	0.342669	89.8537	0.370494	89.9949	5625.51	0	0.8878	0	3.47693	0	20.2241	14.816	20.2023	1	8	8	pcu	0	Zn	5625.51	0.8878	3.47693	1263	1251	552	3066
str_m1_o7_o7_pcu_sym.1	0.262468	0.440023	5.36837	0.0259992	0.0437641	5.34668	0.236469	90.0943	0.396259	90.0541	5940.67	0	0.88664	0	3.9104	0	24.7183	15.2022	24.7099	1	7	7	pcu	0	Zn	5940.67	0.88664	3.9104	1290	1275	502	3067
str_m1_o8_o21_pcu_sym.14	0.231937	0.372231	5.60789	0.0231027	0.0368824	5.6375	0.208834	90.0392	0.335348	90.0915	5465.94	0	0.88434	0	3.21028	0	18.3753	12.5	18.3753	1	8	21	pcu	0	Zn	5465.94	0.88434	3.21028	1287	1280	513	3080
str_m1_o3_o27_pcu_sym.2	0.788567	0.492559	14.4086	0.111239	0.0486189	20.5919	0.677327	85.8935	0.44394	90.1293	6007.55	0	0.89966	0	4.43011	0	25.5497	17.126	25.5494	1	3	27	pcu	0	Zn	6007.55	0.89966	4.43011	1140	1116	827	3083
str_m2_o20_o20_pcu_sym.1	0.161135	0.298432	4.85945	0.0160037	0.0290693	4.95481	0.145132	90.0682	0.269363	90.2593	5771.13	0	0.87156	0	2.74678	0	16.1577	11.1016	16.1577	2	20	20	pcu	0	Cu	5771.13	0.87156	2.74678	1293	1292	509	3094
str_m2_o20_o27_pcu_sym.1	0.384602	0.3577	9.67688	0.0403256	0.0356987	10.1665	0.344277	89.515	0.322002	90.0199	5791.13	0	0.86136	0	2.79564	0	15.0092	11.3051	15.0092	2	20	27	pcu	0	Cu	5791.13	0.86136	2.79564	1241	1250	604	3095
str_m1_o21_o26_pcu_sym.2	0.248208	0.349594	6.38991	0.0252601	0.0352834	6.44327	0.222948	89.823	0.314311	89.9073	5572.67	0	0.8803	0	3.04317	0	16.5441	12.1592	16.5441	1	21	26	pcu	0	Zn	5572.67	0.8803	3.04317	1282	1278	555	3115
str_m1_o11_o20_pcu_sym.1	0.148006	0.272938	4.88043	0.0149417	0.0275933	4.87346	0.133064	89.9047	0.245345	89.8903	4470.66	0	0.83852	0	2.01564	0	15.3752	9.92806	15.3749	1	11	20	pcu	0	Zn	4470.66	0.83852	2.01564	1292	1293	541	3126
str_m1_o20_o20_pcu_sym.1	0.0998818	0.278448	3.22838	0.0102274	0.0278613	3.30373	0.0896544	89.7605	0.250587	89.9941	5290.67	0	0.89502	0	3.27521	0	20.1506	13.2955	20.1506	1	20	20	pcu	0	Zn	5290.67	0.89502	3.27521	1295	1295	567	3157

## Sheet: SO2_CO2_First_Level
Structure	SO2_n(mol/kg)_x	CO2_n(mol/kg)_x	S_SO2_CO2_x	SO2_n(mol/kg)_y	CO2_n(mol/kg)_y	S_SO2_CO2_y	WC_SO2	R_SO2	WC_CO2	R_CO2	ASA(m2/g)	NASA(m2/g)	POAV_Void_Fr	PONAV_Void_Fr	POAV_cm^3/g	PONAV_cm^3/g	GCD	PLD	LCD	metal_linker	organic_linker1	organic_linker2	topology	OMS_zeo	Metal	SA(m2/g)	Tot_Void_Fr	Tot_Pore_Vol	rank_S_SO2_CO2	rank_WC_SO2	rank_R_SO2	total_rank
str_m3_o17_o22_pcu_sym.1	15.9807	2.79179	51.5174	0.527405	0.207761	22.8467	15.4533	96.6997	2.58403	92.5582	3589.06	0	0.67174	0	1.10335	0	9.96689	7.34619	9.96689	3	17	22	pcu	0	Zn	3589.06	0.67174	1.10335	250	14	47	311
str_m3_o12_o17_pcu_sym.1	15.5387	2.89352	48.3318	0.330129	0.197422	15.0498	15.2086	97.8754	2.69609	93.1771	3356.1	0	0.69822	0	1.10553	0	8.79455	7.50281	8.7407	3	12	17	pcu	0	Zn	3356.1	0.69822	1.10553	293	16	13	322
str_m3_o22_o23_pcu_sym.1	12.8022	2.17019	53.092	0.31835	0.204196	14.0314	12.4838	97.5133	1.96599	90.5909	3063.88	0	0.61726	0	0.882915	0	8.3139	5.05798	8.24326	3	22	23	pcu	0	Zn	3063.88	0.61726	0.882915	230	78	30	338
str_m2_o12_o27_pcu_sym.6	18.2591	3.38195	48.5909	0.63872	0.194184	29.6032	17.6204	96.5019	3.18776	94.2582	4334.46	0	0.74004	0	1.33929	0	8.54232	7.55234	8.51795	2	12	27	pcu	0	Cu	4334.46	0.74004	1.33929	288	4	53	345
str_m2_o17_o22_pcu_sym.5	17.344	2.51909	61.9652	1.26658	0.255347	44.6421	16.0774	92.6973	2.26374	89.8635	3478.3	0	0.66958	0	1.09579	0	9.9558	7.44834	9.9558	2	17	22	pcu	0	Cu	3478.3	0.66958	1.09579	159	9	199	367
str_m3_o11_o17_pcu_sym.1	15.194	3.002	45.5516	0.334961	0.202578	14.8814	14.8591	97.7954	2.79942	93.2519	3310.8	0	0.70154	0	1.10934	0	9.12308	7.46905	9.12308	3	11	17	pcu	0	Zn	3310.8	0.70154	1.10934	328	21	19	368
str_m2_o11_o18_pcu_sym.1	15.0155	2.4798	54.4963	0.890057	0.292186	27.4158	14.1255	94.0724	2.18761	88.2173	3013.22	0	0.6701	0	1.0027	0	8.31173	7.32167	7.78906	2	11	18	pcu	0	Cu	3013.22	0.6701	1.0027	209	34	145	388
str_m3_o13_o18_pcu_sym.1	15.8057	2.8973	49.0978	0.797586	0.321496	22.3277	15.0081	94.9538	2.5758	88.9036	3260.3	0	0.68284	0	1.12329	0	10.1912	9.41039	10.1912	3	13	18	pcu	0	Zn	3260.3	0.68284	1.12329	280	18	116	414
str_m3_o13_o24_pcu_sym.1	13.7582	2.46163	50.3013	0.645907	0.226293	25.6887	13.1122	95.3053	2.23534	90.8072	3227.56	0	0.65098	0	0.953102	0	9.07506	6.80172	9.07506	3	13	24	pcu	0	Zn	3227.56	0.65098	0.953102	268	56	96	420
str_m2_o11_o17_pcu_sym.2	17.1516	2.26782	68.0671	1.49322	0.296487	45.3273	15.6583	91.294	1.97133	86.9263	3310.07	0	0.70024	0	1.10171	0	9.15451	7.65294	9.03311	2	11	17	pcu	0	Cu	3310.07	0.70024	1.10171	113	12	317	442
str_m3_o13_o14_pcu_sym.1	12.8354	2.36486	48.848	0.609549	0.287369	19.0903	12.2258	95.251	2.07749	87.8484	3120.74	0	0.64052	0	0.915372	0	9.05847	5.52534	9.05847	3	13	14	pcu	0	Zn	3120.74	0.64052	0.915372	283	83	100	466
str_m3_o11_o25_pcu_sym.1	19.3727	3.08336	56.5468	1.62831	0.209375	69.9928	17.7444	91.5948	2.87398	93.2095	4769.26	0	0.75446	0	1.36271	0	9.62383	6.1432	9.25267	3	11	25	pcu	0	Zn	4769.26	0.75446	1.36271	190	2	278	470
str_m3_o5_o19_pcu_sym.1	12.6793	2.21691	51.4742	0.719702	0.263143	24.6152	11.9596	94.3238	1.95377	88.1302	2922.87	0	0.71086	0	0.88397	0	8.76347	5.65744	8.76347	3	5	19	pcu	0	Zn	2922.87	0.71086	0.88397	252	87	135	474
str_m2_o12_o29_pcu_sym.17	16.8922	3.98067	38.192	0.372076	0.264585	12.6564	16.5201	97.7973	3.71608	93.3533	4411.58	0	0.72032	0	1.2657	0	7.75071	6.39535	7.73944	2	12	29	pcu	0	Cu	4411.58	0.72032	1.2657	449	8	18	475
str_m3_o1_o29_pcu_sym.1	16.2263	3.59051	40.6729	0.622421	0.269231	20.8067	15.6039	96.1641	3.32128	92.5016	4077.05	0	0.71806	0	1.25807	0	9.36545	6.5337	7.71916	3	1	29	pcu	0	Zn	4077.05	0.71806	1.25807	401	13	63	477
str_m3_o13_o22_pcu_sym.1	11.6662	2.44629	42.9202	0.254494	0.168962	13.556	11.4117	97.8185	2.27733	93.0931	3066.61	0	0.63618	0	0.933071	0	9.12745	6.68677	9.12745	3	13	22	pcu	0	Zn	3066.61	0.63618	0.933071	360	100	17	477
str_m2_o11_o27_pcu_sym.8	17.0027	3.89567	39.2807	0.456717	0.166921	24.6251	16.546	97.3139	3.72875	95.7152	4403.49	0	0.75802	0	1.45537	0	10.2457	7.88971	10.1546	2	11	27	pcu	0	Cu	4403.49	0.75802	1.45537	433	7	38	478
str_m2_o13_o24_pcu_sym.4	14.1268	2.45806	51.7242	0.953881	0.273868	31.347	13.1729	93.2477	2.18419	88.8584	3163.63	0	0.64732	0	0.935381	0	9.12209	6.99387	9.12153	2	13	24	pcu	0	Cu	3163.63	0.64732	0.935381	244	55	182	481
str_m2_o1_o27_pcu_sym.9	15.5214	3.462	40.3502	0.565981	0.200777	25.3705	14.9554	96.3535	3.26122	94.2005	3703.69	0	0.72958	0	1.26768	0	10.0669	7.78606	10.0667	2	1	27	pcu	0	Cu	3703.69	0.72958	1.26768	408	19	57	484
str_m2_o12_o18_pcu_sym.4	15.8751	2.0213	70.6852	1.43103	0.327495	39.3265	14.4441	90.9857	1.6938	83.7978	3053.29	0	0.66506	0	0.988557	0	7.86326	6.86084	7.73402	2	12	18	pcu	0	Cu	3053.29	0.66506	0.988557	104	27	364	495
str_m3_o12_o25_pcu_sym.1	18.6499	3.09806	54.1788	1.55721	0.193666	72.3664	17.0927	91.6503	2.9044	93.7488	4760.98	0	0.7522	0	1.36375	0	8.92552	6.39983	8.88972	3	12	25	pcu	0	Zn	4760.98	0.7522	1.36375	218	6	273	497
str_m2_o12_o13_pcu_sym.5	12.6267	2.68977	42.2491	0.37271	0.21086	15.9082	12.254	97.0482	2.47891	92.1607	2967.45	0	0.6684	0	0.952769	0	7.81634	6.77467	7.80388	2	12	13	pcu	0	Cu	2967.45	0.6684	0.952769	374	82	43	499
str_m2_o17_o19_pcu_sym.2	18.6582	3.55853	47.189	1.29929	0.240887	48.5439	17.3589	93.0364	3.31764	93.2307	4219.15	0	0.7539	0	1.45489	0	10.4755	8.42614	10.4755	2	17	19	pcu	0	Cu	4219.15	0.7539	1.45489	310	5	189	504
str_m2_o12_o16_pcu_sym.4	11.9442	2.27088	47.3375	0.595329	0.293376	18.2631	11.3489	95.0158	1.97751	87.081	2714.03	0	0.6298	0	0.865993	0	8.07319	6.29193	8.0237	2	12	16	pcu	0	Cu	2714.03	0.6298	0.865993	308	104	110	522
str_m2_o13_o22_pcu_sym.32	11.1316	2.38707	41.9695	0.270272	0.165372	14.709	10.8613	97.572	2.2217	93.0722	2964.84	0	0.62646	0	0.904611	0	9.28027	6.76975	9.27457	2	13	22	pcu	0	Cu	2964.84	0.62646	0.904611	378	121	28	527
str_m2_o5_o12_pcu_sym.4	9.95344	1.85128	48.3887	0.359814	0.162551	19.9219	9.59363	96.385	1.68873	91.2195	2293.49	0	0.65482	0	0.742265	0	7.75046	5.83992	7.75046	2	5	12	pcu	0	Cu	2293.49	0.65482	0.742265	290	182	56	528
str_m3_o19_o24_pcu_sym.1	14.4299	3.57948	36.2816	0.288875	0.156214	16.643	14.141	97.9981	3.42326	95.6358	3728.71	0	0.72552	0	1.12953	0	9.65529	7.50913	9.65529	3	19	24	pcu	0	Zn	3728.71	0.72552	1.12953	487	33	10	530
str_m2_o1_o29_pcu_sym.5	15.1891	3.69791	36.9673	0.42093	0.265229	14.2834	14.7681	97.2287	3.43268	92.8276	3866.15	0	0.71372	0	1.23106	0	9.398	6.3473	9.25461	2	1	29	pcu	0	Cu	3866.15	0.71372	1.23106	479	23	41	543
str_m2_o13_o18_pcu_sym.12	15.2506	3.28725	41.7538	0.838781	0.289673	26.0605	14.4118	94.5	2.99758	91.188	3449.93	0	0.70658	0	1.23542	0	10.098	9.5843	10.0679	2	13	18	pcu	0	Cu	3449.93	0.70658	1.23542	383	28	132	543
str_m3_o4_o29_pcu_sym.1	14.7828	3.54847	37.4937	0.515897	0.282832	16.4164	14.2669	96.5102	3.26564	92.0295	3691.23	0	0.68326	0	1.13613	0	9.10432	6.54501	7.87894	3	4	29	pcu	0	Zn	3691.23	0.68326	1.13613	465	30	52	547
str_m2_o12_o23_pcu_sym.42	13.1846	3.11421	38.1032	0.352981	0.17347	18.3134	12.8316	97.3228	2.94074	94.4297	4532.55	0	0.71492	0	1.20522	0	7.34179	5.99964	7.14082	2	12	23	pcu	0	Cu	4532.55	0.71492	1.20522	452	64	36	552
str_m2_o1_o4_pcu_sym.12	9.87516	1.59927	55.5732	0.603752	0.260541	20.8557	9.2714	93.8862	1.33872	83.7087	2094.07	0	0.587	0	0.705153	0	8.6071	7.07569	8.58652	2	1	4	pcu	0	Cu	2094.07	0.587	0.705153	195	205	152	552
str_m2_o4_o27_pcu_sym.18	14.8496	2.97214	44.9664	1.02168	0.234777	39.1654	13.8279	93.1198	2.73736	92.1007	3210.85	0	0.68092	0	1.1024	0	10.0667	7.78408	9.9724	2	4	27	pcu	0	Cu	3210.85	0.68092	1.1024	333	39	187	559
str_m3_o12_o29_pcu_sym.1	16.0771	4.43602	32.618	0.221693	0.200203	9.96608	15.8554	98.6211	4.23582	95.4869	4553.1	0	0.73406	0	1.38181	0	9.49785	6.67824	8.27768	3	12	29	pcu	0	Zn	4553.1	0.73406	1.38181	552	11	3	566
str_m3_o4_o23_pcu_sym.1	11.4805	2.47484	41.7499	0.48176	0.183081	23.6827	10.9987	95.8037	2.29176	92.6023	3362.26	0	0.63838	0	0.949819	0	8.56498	5.64146	8.51873	3	4	23	pcu	0	Zn	3362.26	0.63838	0.949819	384	114	74	572
str_m2_o14_o28_pcu_sym.1	13.3394	2.89109	41.5257	0.671424	0.30845	19.5909	12.668	94.9666	2.58264	89.331	3408.11	0	0.65096	0	0.981547	0	8.53363	6.52678	8.53363	2	14	28	pcu	0	Cu	3408.11	0.65096	0.981547	389	71	114	574
str_m3_o18_o22_pcu_sym.1	13.9372	2.87734	43.5939	0.894569	0.26466	30.4206	13.0426	93.5814	2.61268	90.8019	3586.24	0	0.6566	0	1.07414	0	8.65636	7.24853	8.50989	3	18	22	pcu	0	Zn	3586.24	0.6566	1.07414	353	58	166	577
str_m3_o16_o19_pcu_sym.1	13.0513	2.87118	40.9107	0.640909	0.255799	22.5497	12.4104	95.0893	2.61538	91.0908	3468.84	0	0.68148	0	1.07026	0	8.47681	6.87722	8.47681	3	16	19	pcu	0	Zn	3468.84	0.68148	1.07026	398	79	107	584
str_m2_o1_o23_pcu_sym.34	13.7207	2.83748	43.5195	0.892571	0.199417	40.2831	12.8281	93.4947	2.63806	92.972	3928.62	0	0.703	0	1.12724	0	8.65597	6.05971	8.56777	2	1	23	pcu	0	Cu	3928.62	0.703	1.12724	354	65	170	589
str_m3_o18_o19_pcu_sym.1	16.2514	3.8323	38.1658	0.871264	0.247303	31.7076	15.3801	94.6388	3.585	93.5469	4410.2	0	0.73952	0	1.41759	0	9.34487	8.14849	9.34487	3	18	19	pcu	0	Zn	4410.2	0.73952	1.41759	451	15	126	592
str_m2_o11_o25_pcu_sym.19	19.4248	2.9439	59.3849	1.79781	0.2045	79.1214	17.627	90.7448	2.73941	93.0535	4608.9	0	0.7528	0	1.35862	0	9.27037	6.32973	9.27037	2	11	25	pcu	0	Cu	4608.9	0.7528	1.35862	175	3	416	594
str_m2_o13_o13_pcu_sym.6	13.0474	3.26918	35.9192	0.343133	0.210316	14.6836	12.7043	97.3701	3.05887	93.5667	3687.26	0	0.70672	0	1.18947	0	10.4581	9.58362	10.4581	2	13	13	pcu	0	Cu	3687.26	0.70672	1.18947	493	70	32	595
str_m2_o14_o29_pcu_sym.2	14.0528	3.14623	40.1991	0.763041	0.344252	19.9487	13.2898	94.5702	2.80198	89.0583	3584.97	0	0.66472	0	1.05143	0	8.60999	6.46172	8.60999	2	14	29	pcu	0	Cu	3584.97	0.66472	1.05143	416	51	129	596
str_m3_o11_o18_pcu_sym.1	13.9174	2.37887	52.654	1.18866	0.318742	33.5629	12.7288	91.4592	2.06012	86.6011	3051.62	0	0.6523	0	0.949729	0	7.94516	6.88708	7.81535	3	11	18	pcu	0	Zn	3051.62	0.6523	0.949729	236	67	296	599
str_m3_o13_o16_pcu_sym.1	13.4379	2.47463	48.8725	1.06841	0.341743	28.1372	12.3695	92.0493	2.13289	86.1901	3105.33	0	0.65642	0	0.994687	0	9.63576	8.09255	9.63576	3	13	16	pcu	0	Zn	3105.33	0.65642	0.994687	282	80	237	599
str_m3_o11_o29_pcu_sym.1	15.2579	4.55892	30.1214	0.204238	0.202459	9.07909	15.0537	98.6614	4.35646	95.5591	4477.49	0	0.73952	0	1.3896	0	9.63727	6.70009	7.9939	3	11	29	pcu	0	Zn	4477.49	0.73952	1.3896	583	17	1	601
str_m2_o1_o28_pcu_sym.1	13.6065	3.73355	32.7995	0.296002	0.242255	10.9968	13.3105	97.8246	3.4913	93.5114	3945.68	0	0.71004	0	1.18326	0	8.98164	6.4931	8.96813	2	1	28	pcu	0	Cu	3945.68	0.71004	1.18326	544	49	16	609
str_m2_o22_o23_pcu_sym.15	10.948	2.64106	37.3076	0.22113	0.183663	10.836	10.7268	97.9802	2.4574	93.0459	2977.15	0	0.60818	0	0.864967	0	8.21663	5.16771	8.21179	2	22	23	pcu	0	Cu	2977.15	0.60818	0.864967	470	131	11	612
str_m2_o12_o12_pcu_sym.1	10.9672	2.71572	36.3458	0.149249	0.148422	9.05017	10.818	98.6391	2.5673	94.5347	2977.67	0	0.66014	0	0.892976	0	7.77219	7.1579	7.76066	2	12	12	pcu	0	Cu	2977.67	0.66014	0.892976	486	124	2	612
str_m2_o12_o26_pcu_sym.21	13.6615	3.49277	35.2021	0.472005	0.171669	24.7456	13.1895	96.545	3.3211	95.085	4436.31	0	0.72526	0	1.29381	0	8.28005	7.15042	8.28005	2	12	26	pcu	0	Cu	4436.31	0.72526	1.29381	509	53	51	613
str_m3_o1_o23_pcu_sym.1	13.5961	3.0556	40.0462	0.753978	0.20754	32.6964	12.8421	94.4545	2.84806	93.2079	4145.12	0	0.70632	0	1.1415	0	8.71063	5.94549	8.62567	3	1	23	pcu	0	Zn	4145.12	0.70632	1.1415	418	63	133	614
str_m2_o24_o26_pcu_sym.17	11.6936	2.73693	38.4526	0.451203	0.170922	23.7584	11.2424	96.1414	2.566	93.755	2958.01	0	0.64958	0	0.982628	0	9.34273	7.25834	9.34027	2	24	26	pcu	0	Cu	2958.01	0.64958	0.982628	445	106	64	615
str_m3_o12_o16_pcu_sym.1	11.778	2.07678	51.0412	0.933165	0.357196	23.5123	10.8448	92.077	1.71959	82.8005	2606.56	0	0.6139	0	0.796604	0	7.7375	6.62923	7.6905	3	12	16	pcu	0	Zn	2606.56	0.6139	0.796604	260	122	234	616
str_m3_o5_o20_pcu_sym.1	13.0098	3.31268	35.3453	0.417113	0.231416	16.222	12.5926	96.7938	3.08127	93.0142	3613.42	0	0.74374	0	1.0698	0	8.767	5.67163	8.767	3	5	20	pcu	0	Zn	3613.42	0.74374	1.0698	503	73	45	621
str_m2_o13_o16_pcu_sym.7	14.4884	2.91163	44.7845	1.15896	0.328098	31.7912	13.3295	92.0008	2.58353	88.7315	3419.16	0	0.68336	0	1.09343	0	9.38645	7.77855	9.38645	2	13	16	pcu	0	Cu	3419.16	0.68336	1.09343	335	48	239	622
str_m2_o12_o28_pcu_sym.21	13.9384	4.09643	30.6232	0.242537	0.214271	10.1872	13.6959	98.2599	3.88216	94.7693	4595.54	0	0.7193	0	1.22945	0	7.47878	6.63311	7.47318	2	12	28	pcu	0	Cu	4595.54	0.7193	1.22945	572	41	9	622
str_m2_o16_o19_pcu_sym.9	11.6683	2.27028	46.2563	0.794025	0.280322	25.4929	10.8743	93.195	1.98996	87.6525	3392.81	0	0.62902	0	0.884327	0	7.66878	6.26949	7.66093	2	16	19	pcu	0	Cu	3392.81	0.62902	0.884327	320	120	184	624
str_m2_o4_o13_pcu_sym.1	10.1189	1.92128	47.4007	0.577236	0.288439	18.0111	9.54166	94.2955	1.63284	84.9871	2133.3	0	0.5871	0	0.74189	0	9.00615	7.54838	9.00615	2	4	13	pcu	0	Cu	2133.3	0.5871	0.74189	305	185	136	626
str_m3_o12_o18_pcu_sym.1	11.2096	2.53226	39.8405	0.472616	0.254732	16.6981	10.737	95.7838	2.27753	89.9405	2920.02	0	0.6186	0	0.854653	0	7.59327	6.52772	7.34323	3	12	18	pcu	0	Zn	2920.02	0.6186	0.854653	420	129	77	626
str_m2_o11_o29_pcu_sym.1	14.474	4.43723	29.3575	0.234945	0.224345	9.42523	14.239	98.3768	4.21288	94.944	4694.9	0	0.73922	0	1.37802	0	9.30768	6.55764	9.27084	2	11	29	pcu	0	Cu	4694.9	0.73922	1.37802	593	31	5	629
str_m5_o12_o12_sra_sym.1	8.74337	1.77081	44.4376	0.259497	0.167167	13.9709	8.48387	97.0321	1.60364	90.5598	2038.17	0	0.57092	0	0.66107	0	8.07099	7.50766	8.07099	9	12	12	sra	0	V	2038.17	0.57092	0.66107	338	248	44	630
str_m2_o13_o17_pcu_sym.17	15.9997	3.26888	44.0511	1.32773	0.277509	43.06	14.672	91.7016	2.99137	91.5106	3757.54	0	0.72102	0	1.28554	0	10.3039	9.65525	10.3034	2	13	17	pcu	0	Cu	3757.54	0.72102	1.28554	343	24	264	631
str_m3_o22_o29_pcu_sym.1	14.0412	3.28085	38.5176	0.803365	0.341121	21.1957	13.2378	94.2785	2.93973	89.6027	3466.04	0	0.65956	0	1.06152	0	8.99508	6.39451	7.57088	3	22	29	pcu	0	Zn	3466.04	0.65956	1.06152	443	52	137	632
str_m2_o4_o29_pcu_sym.1	14.3168	3.45087	37.3387	0.751025	0.324019	20.8605	13.5657	94.7542	3.12685	90.6105	3831.22	0	0.68334	0	1.12289	0	8.38401	6.17739	8.26362	2	4	29	pcu	0	Cu	3831.22	0.68334	1.12289	468	44	122	634
str_m3_o11_o13_pcu_sym.1	11.7794	3.14775	33.6794	0.201453	0.165908	10.9282	11.5779	98.2898	2.98184	94.7293	3468.08	0	0.70102	0	1.07638	0	9.18418	7.47009	9.18418	3	11	13	pcu	0	Zn	3468.08	0.70102	1.07638	531	98	7	636
str_m3_o10_o19_pcu_sym.1	8.81663	1.88996	41.9848	0.207839	0.13821	13.5341	8.60879	97.6426	1.75175	92.6871	2437.01	0	0.65184	0	0.732517	0	7.92599	5.30467	7.92599	3	10	19	pcu	0	Zn	2437.01	0.65184	0.732517	377	237	24	638
str_m3_o16_o17_pcu_sym.1	14.0948	3.15278	40.2354	0.919161	0.328155	25.209	13.1757	93.4787	2.82463	89.5916	3387.08	0	0.68366	0	1.14349	0	10.4724	9.7093	10.4724	3	16	17	pcu	0	Zn	3387.08	0.68366	1.14349	413	54	171	638
str_m5_o11_o12_sra_sym.1	8.5478	1.75712	43.7821	0.233045	0.154541	13.5719	8.31476	97.2736	1.60257	91.2049	2123.14	0	0.58434	0	0.694387	0	8.44711	7.51069	8.27673	9	11	12	sra	0	V	2123.14	0.58434	0.694387	349	254	39	642
str_m2_o22_o29_pcu_sym.3	13.4988	3.12276	38.9044	0.783348	0.314791	22.3963	12.7155	94.1969	2.80797	89.9195	3404.78	0	0.65388	0	1.03795	0	8.94881	6.12295	7.57083	2	22	29	pcu	0	Cu	3404.78	0.65388	1.03795	437	68	138	643
str_m2_o1_o13_pcu_sym.4	10.8245	2.39718	40.6395	0.488616	0.252872	17.3904	10.3359	95.486	2.14431	89.4513	2655.41	0	0.65292	0	0.895275	0	9.09147	7.55144	9.07933	2	1	13	pcu	0	Cu	2655.41	0.65292	0.895275	404	151	89	644
str_m3_o16_o18_pcu_sym.1	14.8942	3.16254	42.386	1.18336	0.371233	28.6888	13.7108	92.0549	2.79131	88.2616	3351.03	0	0.68226	0	1.1562	0	10.9137	9.23865	10.9137	3	16	18	pcu	0	Zn	3351.03	0.68226	1.1562	371	40	236	647
str_m2_o11_o16_pcu_sym.5	11.1406	2.66305	37.6505	0.413662	0.259153	14.3658	10.7269	96.2869	2.4039	90.2686	2842.67	0	0.6429	0	0.896079	0	8.2583	6.78296	8.15937	2	11	16	pcu	0	Cu	2842.67	0.6429	0.896079	463	130	59	652
str_m3_o4_o20_pcu_sym.1	12.3455	2.91056	38.1747	0.618919	0.158976	35.0384	11.7266	94.9867	2.75159	94.538	3039.61	0	0.67938	0	1.03908	0	10.6133	7.4052	10.6009	3	4	20	pcu	0	Zn	3039.61	0.67938	1.03908	450	94	112	656
str_m5_o4_o19_sra_sym.1	9.94002	1.99896	44.7533	0.529262	0.259034	18.3889	9.41075	94.6754	1.73993	87.0416	2352.31	0	0.58804	0	0.691538	0	8.17435	7.74111	8.17435	9	4	19	sra	0	V	2352.31	0.58804	0.691538	336	200	124	660
str_m2_o4_o26_pcu_sym.1	12.277	2.96931	37.2118	0.573491	0.249902	20.6538	11.7035	95.3287	2.7194	91.5838	3163.24	0	0.66814	0	1.04679	0	9.66565	7.5103	9.34508	2	4	26	pcu	0	Cu	3163.24	0.66814	1.04679	472	95	94	661
str_m2_o4_o19_pcu_sym.3	9.86899	2.18505	40.6494	0.386394	0.174965	19.8757	9.4826	96.0848	2.01009	91.9927	2547.48	0	0.62452	0	0.813234	0	8.71308	7.24737	8.70332	2	4	19	pcu	0	Cu	2547.48	0.62452	0.813234	403	192	67	662
str_m3_o22_o26_pcu_sym.1	10.8441	2.57552	37.894	0.413672	0.243813	15.2701	10.4304	96.1853	2.3317	90.5334	2862.43	0	0.62136	0	0.905942	0	9.28205	6.80881	9.28205	3	22	26	pcu	0	Zn	2862.43	0.62136	0.905942	458	144	62	664
str_m3_o12_o24_pcu_sym.1	11.0955	2.02542	49.303	0.877355	0.241959	32.6345	10.2181	92.0927	1.78346	88.0539	2942.17	0	0.64068	0	0.84695	0	8.01913	4.96304	8.01913	3	12	24	pcu	0	Zn	2942.17	0.64068	0.84695	277	158	233	668
str_m2_o4_o28_pcu_sym.14	13.406	3.27006	36.8966	0.694409	0.278519	22.439	12.7116	94.8202	2.99154	91.4828	3556.64	0	0.67202	0	1.06188	0	8.79751	6.30563	8.79751	2	4	28	pcu	0	Cu	3556.64	0.67202	1.06188	480	69	120	669
str_m5_o1_o19_sra_sym.1	10.4425	2.53675	37.0484	0.276121	0.192636	12.9004	10.1664	97.3558	2.34412	92.4062	2652.52	0	0.63118	0	0.800533	0	8.63724	7.9685	8.63382	9	1	19	sra	0	V	2652.52	0.63118	0.800533	478	159	33	670
str_m2_o13_o14_pcu_sym.4	11.968	2.67667	40.2413	0.761497	0.317956	21.5548	11.2066	93.6372	2.35871	88.1212	3056.28	0	0.63854	0	0.902637	0	8.03594	6.51626	8.03594	2	13	14	pcu	0	Cu	3056.28	0.63854	0.902637	411	109	163	683
str_m2_o5_o27_pcu_sym.4	11.7698	2.71514	39.0139	0.688418	0.29972	20.6718	11.0814	94.151	2.41542	88.9612	3143.41	0	0.6802	0	0.956852	0	7.75089	6.10476	7.59707	2	5	27	pcu	0	Cu	3143.41	0.6802	0.956852	436	111	140	687
str_m3_o4_o27_pcu_sym.1	13.7023	3.20114	38.5242	0.919317	0.212876	38.8671	12.783	93.2908	2.98826	93.35	3399.01	0	0.68396	0	1.10825	0	10.0174	7.62454	10.0174	3	4	27	pcu	0	Zn	3399.01	0.68396	1.10825	442	66	180	688
str_m3_o4_o28_pcu_sym.1	12.6511	3.52648	32.2871	0.454106	0.267969	15.2516	12.197	96.4105	3.25851	92.4012	3572.91	0	0.6734	0	1.07343	0	9.07156	6.22413	7.35576	3	4	28	pcu	0	Zn	3572.91	0.6734	1.07343	557	84	55	696
str_m1_o15_o19_pcu_sym.3	11.4572	2.93912	35.0837	0.466355	0.186109	22.5523	10.9909	95.9296	2.75301	93.6678	2813.75	0	0.67652	0	1.00885	0	14.0993	6.89437	14.0993	1	15	19	pcu	0	Zn	2813.75	0.67652	1.00885	510	115	72	697
str_m3_o1_o11_pcu_sym.1	9.87309	2.38087	37.3216	0.327592	0.180303	16.3521	9.5455	96.682	2.20056	92.427	2776.87	0	0.65874	0	0.873735	0	9.06307	7.28152	9.06307	3	1	11	pcu	0	Zn	2776.87	0.65874	0.873735	469	184	48	701
str_m3_o13_o13_pcu_sym.1	11.5416	3.40943	30.4667	0.273946	0.191261	12.8908	11.2676	97.6264	3.21817	94.3902	3788.14	0	0.71532	0	1.24056	0	10.8606	9.1799	10.8606	3	13	13	pcu	0	Zn	3788.14	0.71532	1.24056	576	105	25	706
str_m2_o5_o5_pcu_sym.1	8.00205	1.79603	40.0988	0.17153	0.133085	11.5999	7.83052	97.8564	1.66294	92.59	2265.58	0	0.6563	0	0.673174	0	8.64366	5.78541	8.64366	2	5	5	pcu	0	Cu	2265.58	0.6563	0.673174	417	276	15	708
str_m2_o5_o11_pcu_sym.1	8.78067	1.91353	41.2985	0.356976	0.159543	20.1375	8.4237	95.9345	1.75399	91.6624	2384.41	0	0.66284	0	0.761288	0	7.89244	5.8162	7.73131	2	5	11	pcu	0	Cu	2384.41	0.66284	0.761288	392	250	71	713
str_m3_o1_o28_pcu_sym.1	12.6233	3.89078	29.1997	0.333987	0.230978	13.0137	12.2893	97.3542	3.6598	94.0635	4030.99	0	0.71272	0	1.20407	0	9.08777	6.22261	7.68606	3	1	28	pcu	0	Zn	4030.99	0.71272	1.20407	599	81	34	714
str_m3_o12_o14_pcu_sym.1	10.1273	1.95542	46.6116	0.742585	0.31755	21.0463	9.38468	92.6675	1.63787	83.7605	3007.31	0	0.6253	0	0.800055	0	7.00788	4.99709	7.00788	3	12	14	pcu	0	Zn	3007.31	0.6253	0.800055	314	201	201	716
str_m2_o12_o17_pcu_sym.4	16.3863	1.90582	77.382	1.72131	0.31711	48.8529	14.665	89.4954	1.58871	83.361	3094.08	0	0.67042	0	0.993913	0	7.79295	7.02018	7.78786	2	12	17	pcu	0	Cu	3094.08	0.67042	0.993913	82	25	619	726
str_m1_o10_o18_pcu_sym.1	10.9025	3.00861	32.6138	0.292025	0.148238	17.7297	10.6105	97.3215	2.86038	95.0729	4031.68	0	0.7234	0	1.05461	0	8.13758	6.38061	8.08333	1	10	18	pcu	0	Zn	4031.68	0.7234	1.05461	553	140	37	730
str_m3_o1_o1_pcu_sym.1	9.51444	2.22383	38.5055	0.411541	0.223984	16.5363	9.1029	95.6746	1.99985	89.928	2517.4	0	0.63592	0	0.804121	0	9.06509	7.42903	9.06509	3	1	1	pcu	0	Zn	2517.4	0.63592	0.804121	444	214	82	740
str_m3_o12_o13_pcu_sym.1	10.5617	3.22046	29.516	0.161852	0.149901	9.71753	10.3998	98.4676	3.07056	95.3454	3350.54	0	0.71074	0	1.11118	0	9.1962	7.49024	9.16984	3	12	13	pcu	0	Zn	3350.54	0.71074	1.11118	590	147	4	741
str_m3_o17_o19_pcu_sym.1	12.3532	3.65316	30.4335	0.50875	0.197964	23.1292	11.8444	95.8816	3.4552	94.581	4118.36	0	0.75402	0	1.45398	0	10.3611	8.26144	10.3611	3	17	19	pcu	0	Zn	4118.36	0.75402	1.45398	578	90	73	741
str_m2_o4_o23_pcu_sym.8	11.5953	2.43631	42.8343	0.933632	0.213411	39.3732	10.6617	91.9482	2.2229	91.2404	3258.34	0	0.63748	0	0.944067	0	8.24564	5.81305	8.06625	2	4	23	pcu	0	Cu	3258.34	0.63748	0.944067	364	137	242	743
str_m2_o1_o1_pcu_sym.1	9.33893	2.26493	37.1095	0.315651	0.220484	12.8847	9.02328	96.62	2.04445	90.2653	2454.9	0	0.63186	0	0.793967	0	9.17746	7.53511	9.17361	2	1	1	pcu	0	Cu	2454.9	0.63186	0.793967	475	219	49	743
str_m3_o11_o24_pcu_sym.1	10.7779	2.23059	43.4868	0.839407	0.233829	32.3085	9.93852	92.2118	1.99676	89.5172	2960.55	0	0.64352	0	0.849385	0	8.35923	5.18541	8.35889	3	11	24	pcu	0	Zn	2960.55	0.64352	0.849385	355	169	221	745
str_m3_o1_o13_pcu_sym.1	10.8806	2.40723	40.6798	0.759372	0.259304	26.3565	10.1213	93.0209	2.14793	89.2281	2755.5	0	0.65406	0	0.902719	0	9.03998	7.42158	9.00638	3	1	13	pcu	0	Zn	2755.5	0.65406	0.902719	400	161	190	751
str_m5_o6_o27_sra_sym.1	15.4874	3.30532	42.1703	1.37095	0.277791	44.4168	14.1164	91.1479	3.02753	91.5956	3395.29	0	0.73538	0	1.48144	0	13.181	12.8805	13.1733	9	6	27	sra	0	V	3395.29	0.73538	1.48144	375	35	342	752
str_m5_o11_o22_sra_sym.1	7.53057	1.3363	50.7183	0.502913	0.159408	28.3939	7.02766	93.3217	1.1769	88.071	1751.49	0	0.51542	0	0.580679	0	7.44071	6.67164	7.42446	9	11	22	sra	0	V	1751.49	0.51542	0.580679	265	312	178	755
str_m2_o1_o11_pcu_sym.6	9.37754	2.47666	34.0773	0.214505	0.16286	11.854	9.16304	97.7126	2.3138	93.4242	2779.92	0	0.65932	0	0.876189	0	9.26387	7.50049	9.26368	2	1	11	pcu	0	Cu	2779.92	0.65932	0.876189	526	209	22	757
str_m3_o1_o4_pcu_sym.1	9.26239	1.75474	47.5064	0.710193	0.26368	24.2405	8.55219	92.3325	1.49106	84.9733	2268.93	0	0.58812	0	0.705344	0	8.17918	6.24962	8.17623	3	1	4	pcu	0	Zn	2268.93	0.58812	0.705344	303	241	214	758
str_m2_o11_o14_pcu_sym.5	9.72567	2.13096	41.0758	0.598217	0.306479	17.5671	9.12745	93.8491	1.82449	85.6178	2993.16	0	0.62266	0	0.797995	0	7.13646	4.83695	7.05571	2	11	14	pcu	0	Cu	2993.16	0.62266	0.797995	395	213	154	762
str_m1_o14_o24_pcu_sym.18	10.4566	2.71717	34.635	0.446451	0.19558	20.5443	10.0101	95.7304	2.52159	92.8021	2949.89	0	0.67026	0	0.956311	0	11.7269	7.11821	11.7269	1	14	24	pcu	0	Zn	2949.89	0.67026	0.956311	517	166	80	763
str_m3_o14_o19_pcu_sym.1	9.11653	1.87587	43.7391	0.589231	0.260457	20.3607	8.5273	93.5367	1.61541	86.1154	2419.73	0	0.58818	0	0.710634	0	7.43531	6.82377	7.41444	3	14	19	pcu	0	Zn	2419.73	0.58818	0.710634	351	245	168	764
str_m3_o1_o5_pcu_sym.1	9.37667	1.82269	46.2996	0.721103	0.291456	22.2673	8.65556	92.3096	1.53124	84.0096	2469.06	0	0.6353	0	0.740524	0	7.84102	5.54221	7.84102	3	1	5	pcu	0	Zn	2469.06	0.6353	0.740524	319	234	217	770
str_m2_o11_o13_pcu_sym.3	10.3307	3.24339	28.6665	0.171216	0.167309	9.2102	10.1595	98.3427	3.07608	94.8415	3369.93	0	0.7004	0	1.07577	0	9.41857	7.65167	9.41857	2	11	13	pcu	0	Cu	3369.93	0.7004	1.07577	613	160	6	779
str_m1_o15_o17_pcu_sym.2	11.2625	3.0074	33.7044	0.572967	0.268952	19.1734	10.6895	94.9126	2.73845	91.057	3225.11	0	0.68048	0	1.08002	0	10.8725	7.42929	10.8725	1	15	17	pcu	0	Zn	3225.11	0.68048	1.08002	530	134	117	781
str_m2_o4_o12_pcu_sym.1	8.82882	1.75943	45.1619	0.635351	0.262344	21.7965	8.19347	92.8037	1.49709	85.0893	2123.57	0	0.57654	0	0.689623	0	7.94001	6.76441	7.94001	2	4	12	pcu	0	Cu	2123.57	0.57654	0.689623	331	261	194	786
str_m2_o5_o21_pcu_sym.2	9.61507	2.43239	35.5764	0.423883	0.137276	27.7904	9.19118	95.5915	2.29511	94.3563	3364.31	0	0.72264	0	0.995845	0	8.53911	5.84648	8.35116	2	5	21	pcu	0	Cu	3364.31	0.72264	0.995845	497	207	84	788
str_m2_o11_o28_pcu_sym.2	11.3476	4.25139	24.0224	0.196027	0.192704	9.15518	11.1516	98.2725	4.05869	95.4673	4586.12	0	0.73858	0	1.33917	0	9.28642	6.5687	9.16786	2	11	28	pcu	0	Cu	4586.12	0.73858	1.33917	671	110	8	789
str_m2_o18_o21_pcu_sym.1	14.4673	3.66008	35.5746	1.16267	0.247029	42.3596	13.3047	91.9635	3.41306	93.2507	4172.97	0	0.72036	0	1.33376	0	9.02495	8.29477	9.02495	2	18	21	pcu	0	Cu	4172.97	0.72036	1.33376	498	50	241	789
str_m2_o11_o24_pcu_sym.16	10.2352	2.35358	39.1389	0.668041	0.230104	26.129	9.56711	93.4731	2.12347	90.2232	2964.91	0	0.64658	0	0.855741	0	8.34404	5.31708	8.34404	2	11	24	pcu	0	Cu	2964.91	0.64658	0.855741	435	183	173	791
str_m2_o1_o26_pcu_sym.1	11.4411	2.98175	34.5333	0.682256	0.203731	30.1392	10.7588	94.0368	2.77802	93.1674	3460.05	0	0.71118	0	1.19951	0	9.57848	7.47244	9.34643	2	1	26	pcu	0	Cu	3460.05	0.71118	1.19951	519	127	146	792
str_m3_o17_o24_pcu_sym.1	15.9002	2.88279	49.6399	1.53325	0.314194	43.9195	14.3669	90.357	2.5686	89.1011	3654.5	0	0.6841	0	1.11948	0	9.80342	7.21813	9.80342	3	17	24	pcu	0	Zn	3654.5	0.6841	1.11948	272	29	492	793
str_m2_o1_o5_pcu_sym.1	8.59409	1.9452	39.7629	0.423007	0.230258	16.5339	8.17108	95.0779	1.71494	88.1627	2370.15	0	0.63616	0	0.743452	0	8.02587	5.80289	8.02587	2	1	5	pcu	0	Cu	2370.15	0.63616	0.743452	422	264	108	794
str_m2_o5_o8_pcu_sym.1	10.3915	2.51334	37.2107	0.629801	0.223115	25.4049	9.76169	93.9393	2.29023	91.1228	2925.11	0	0.67762	0	0.92271	0	7.78202	6.10114	7.78202	2	5	8	pcu	0	Cu	2925.11	0.67762	0.92271	473	177	149	799
str_m2_o5_o10_pcu_sym.1	7.38196	1.65115	40.2371	0.312112	0.163889	17.1397	7.06984	95.772	1.48726	90.0742	1864.38	0	0.6193	0	0.601456	0	7.60205	5.45032	7.59522	2	5	10	pcu	0	Cu	1864.38	0.6193	0.601456	412	311	78	801
str_m3_o1_o12_pcu_sym.1	8.93869	2.26449	35.526	0.346849	0.186213	16.7638	8.59184	96.1197	2.07828	91.7768	2679.58	0	0.64562	0	0.836153	0	8.78628	6.70732	8.78628	3	1	12	pcu	0	Zn	2679.58	0.64562	0.836153	500	238	65	803
str_m3_o14_o28_pcu_sym.1	12.5843	3.24133	34.942	0.914977	0.304312	27.0604	11.6693	92.7292	2.93702	90.6115	3391.83	0	0.6525	0	0.994607	0	8.90467	6.33914	8.90467	3	14	28	pcu	0	Zn	3391.83	0.6525	0.994607	513	96	198	807
str_m2_o14_o19_pcu_sym.1	9.30891	1.90937	43.8785	0.725669	0.287191	22.741	8.58324	92.2046	1.62218	84.9588	2383.31	0	0.58886	0	0.711441	0	7.55756	6.87713	7.50247	2	14	19	pcu	0	Cu	2383.31	0.58886	0.711441	348	239	223	810
str_m5_o13_o19_sra_sym.1	11.4458	2.08625	49.3765	1.0443	0.21652	43.4078	10.4015	90.8761	1.86973	89.6216	2522.96	0	0.63256	0	0.836554	0	9.47122	8.48265	9.44087	9	13	19	sra	0	V	2522.96	0.63256	0.836554	276	146	390	812
str_m3_o10_o21_pcu_sym.1	9.43818	1.84516	46.036	0.781656	0.174554	40.3021	8.65652	91.7181	1.6706	90.5399	2664.36	0	0.6647	0	0.81758	0	7.52282	5.28851	7.5199	3	10	21	pcu	0	Zn	2664.36	0.6647	0.81758	325	233	261	819
str_m3_o1_o27_pcu_sym.1	10.9895	3.44849	28.6808	0.430097	0.180907	21.397	10.5594	96.0863	3.26758	94.754	3918.25	0	0.7345	0	1.29198	0	10.1416	7.67765	10.0632	3	1	27	pcu	0	Zn	3918.25	0.7345	1.29198	612	142	66	820
str_m2_o1_o12_pcu_sym.3	8.85501	2.43325	32.7525	0.243323	0.173231	12.6415	8.61169	97.2521	2.26002	92.8807	2666.89	0	0.65306	0	0.856241	0	8.72654	7.48692	8.72654	2	1	12	pcu	0	Cu	2666.89	0.65306	0.856241	545	236	40	821
str_m3_o4_o11_pcu_sym.1	8.61239	1.8976	40.8472	0.535883	0.259138	18.6115	8.07651	93.7778	1.63846	86.3439	2189.86	0	0.58386	0	0.701897	0	7.95408	6.27262	7.95408	3	4	11	pcu	0	Zn	2189.86	0.58386	0.701897	399	268	158	825
str_m1_o9_o11_pcu_sym.24	9.1695	2.42021	34.0984	0.388182	0.162667	21.4773	8.78132	95.7666	2.25755	93.2788	2713.83	0	0.63684	0	0.880759	0	10.7385	6.14088	10.7385	1	9	11	pcu	0	Zn	2713.83	0.63684	0.880759	525	229	79	833
str_m2_o18_o19_pcu_sym.33	16.5143	2.74692	54.1073	1.70264	0.325639	47.0576	14.8116	89.6899	2.42128	88.1453	3820.23	0	0.69308	0	1.14634	0	8.38122	7.58809	8.36931	2	18	19	pcu	0	Cu	3820.23	0.69308	1.14634	220	22	600	842
str_m3_o1_o17_pcu_sym.1	13.2377	2.4705	48.2249	1.26141	0.318009	35.6992	11.9763	90.4711	2.15249	87.1277	2907.54	0	0.66196	0	0.950102	0	8.85493	7.4356	8.83424	3	1	17	pcu	0	Zn	2907.54	0.66196	0.950102	294	86	473	853
str_m3_o12_o22_pcu_sym.1	7.81105	2.14819	32.725	0.179541	0.141012	11.4591	7.63151	97.7014	2.00718	93.4358	2878.71	0	0.6144	0	0.810745	0	8.31421	4.83771	8.31421	3	12	22	pcu	0	Zn	2878.71	0.6144	0.810745	547	287	23	857
str_m3_o11_o22_pcu_sym.1	7.89381	2.16957	32.7457	0.194444	0.146527	11.9432	7.69936	97.5367	2.02305	93.2463	2803.01	0	0.6139	0	0.809551	0	8.65914	5.16813	8.65914	3	11	22	pcu	0	Zn	2803.01	0.6139	0.809551	546	283	29	858
str_m3_o11_o14_pcu_sym.1	9.1551	2.1008	39.2213	0.61673	0.272703	20.3539	8.53837	93.2635	1.82809	87.0191	2851.31	0	0.62242	0	0.794691	0	7.26608	5.36144	7.24607	3	11	14	pcu	0	Zn	2851.31	0.62242	0.794691	434	244	181	859
str_m5_o11_o11_sra_sym.1	7.64051	2.11845	32.4598	0.15485	0.131409	10.6054	7.48566	97.9733	1.98704	93.7969	2141.42	0	0.59356	0	0.72279	0	8.45723	7.70284	8.45723	9	11	11	sra	0	V	2141.42	0.59356	0.72279	555	292	12	859
str_m2_o14_o21_pcu_sym.1	9.38953	2.34288	36.0692	0.549498	0.203081	24.3522	8.84004	94.1478	2.1398	91.332	2786.08	0	0.63166	0	0.86412	0	8.76959	7.54332	8.763	2	14	21	pcu	0	Cu	2786.08	0.63166	0.86412	491	228	141	860
str_m3_o4_o12_pcu_sym.1	7.78881	1.78186	39.3406	0.432296	0.237392	16.3892	7.35651	94.4498	1.54447	86.6773	1988.26	0	0.56074	0	0.657572	0	8.21102	5.81197	8.21102	3	4	12	pcu	0	Zn	1988.26	0.56074	0.657572	429	299	134	862
str_m2_o22_o26_pcu_sym.17	9.26414	3.04665	27.3669	0.222722	0.19297	10.3876	9.04142	97.5959	2.85368	93.6662	2790.96	0	0.6282	0	0.943008	0	9.42821	7.34936	9.32103	2	22	26	pcu	0	Cu	2790.96	0.6282	0.943008	622	217	26	865
str_m5_o1_o12_sra_sym.1	9.09697	1.35086	60.6076	0.855186	0.279329	27.5541	8.24178	90.5992	1.07154	79.3222	1826.9	0	0.54888	0	0.606485	0	8.07403	7.41004	8.05419	9	1	12	sra	0	V	1826.9	0.54888	0.606485	166	257	445	868
str_m6_o44_o57_etb_sym.1	5.2738	0.853551	55.608	0.431116	0.11612	33.4142	4.84268	91.8253	0.737431	86.3957	1122.05	0	0.401	0	0.376339	0	9.88373	9.48577	9.88373	10	44	57	etb	0	Ba	1122.05	0.401	0.376339	194	433	248	875
str_m2_o4_o11_pcu_sym.3	8.2797	2.11347	35.2584	0.389144	0.234106	14.9603	7.89056	95.3	1.87936	88.9231	2225.02	0	0.58178	0	0.702833	0	8.00595	6.42843	8.00595	2	4	11	pcu	0	Cu	2225.02	0.58178	0.702833	505	274	97	876
str_m2_o12_o22_pcu_sym.4	8.45187	2.32761	32.6803	0.315244	0.205044	13.8371	8.13662	96.2701	2.12256	91.1908	2613	0	0.58344	0	0.724961	0	6.62029	4.95359	6.58906	2	12	22	pcu	0	Cu	2613	0.58344	0.724961	549	267	61	877
str_m1_o5_o24_pcu_sym.1	8.7696	2.51231	31.4158	0.349434	0.105127	29.9153	8.42016	96.0154	2.40719	95.8155	3390.23	0	0.74486	0	1.05188	0	10.3754	7.93316	10.3718	1	5	24	pcu	0	Zn	3390.23	0.74486	1.05188	564	251	70	885
str_m3_o19_o29_pcu_sym.1	9.07	3.01075	27.1129	0.228166	0.123154	16.6741	8.84184	97.4844	2.88759	95.9095	5334.9	0	0.7909	0	1.74006	0	10.8113	7.4799	10.7781	3	19	29	pcu	0	Zn	5334.9	0.7909	1.74006	628	227	31	886
str_m2_o1_o2_pcu_sym.2	9.53941	3.03455	28.2924	0.400937	0.193727	18.6263	9.13848	95.797	2.84082	93.6159	3210.92	2.12481	0.68578	0	1.05394	0	8.99626	7.14734	8.99626	2	1	2	pcu	0	Cu	3213.04	0.68578	1.05394	617	211	75	903
str_m2_o1_o22_pcu_sym.1	8.53074	1.74458	44.0085	0.721253	0.228625	28.3927	7.80948	91.5452	1.51596	86.8952	2129.3	0	0.5535	0	0.649906	0	8.45396	4.67727	8.45326	2	1	22	pcu	0	Cu	2129.3	0.5535	0.649906	346	279	282	907
str_m6_o50_o56_etb_sym.1	3.86812	0.572549	60.8037	0.256712	0.102344	22.5748	3.61141	93.3634	0.470205	82.1248	802.064	0	0.30626	0	0.259566	0	7.27341	6.65536	7.27341	10	50	56	etb	0	Ba	802.064	0.30626	0.259566	165	570	177	912
str_m1_o5_o9_pcu_sym.3	7.82702	2.06304	34.1453	0.368383	0.169087	19.6079	7.45864	95.2935	1.89396	91.804	2422.25	0	0.60804	0	0.734542	0	9.06223	5.30407	9.06223	1	5	9	pcu	0	Zn	2422.25	0.60804	0.734542	524	295	98	917
str_m3_o19_o25_pcu_sym.1	9.62083	2.57827	33.5836	0.614999	0.108347	51.0856	9.00583	93.6076	2.46992	95.7977	5332.82	0	0.80374	0	1.70843	0	10.6623	7.4972	10.6623	3	19	25	pcu	0	Zn	5332.82	0.80374	1.70843	533	221	164	918
str_m3_o14_o29_pcu_sym.1	13.7379	3.25495	37.9854	1.25096	0.387808	29.0315	12.4869	90.894	2.86714	88.0856	3524.31	0	0.66342	0	1.05627	0	8.41118	6.60707	7.93545	3	14	29	pcu	0	Zn	3524.31	0.66342	1.05627	455	77	387	919
str_m3_o13_o15_pcu_sym.1	11.9003	1.94336	55.112	1.21412	0.41771	26.1595	10.6861	89.7975	1.52565	78.5057	2582.43	0	0.60674	0	0.805623	0	9.05299	7.18135	9.05299	3	13	15	pcu	0	Zn	2582.43	0.60674	0.805623	201	135	586	922
str_m3_o4_o19_pcu_sym.1	7.59474	2.3861	28.6462	0.162597	0.140813	10.3923	7.43214	97.8591	2.24529	94.0986	2509.86	0	0.62096	0	0.809002	0	8.82198	7.08197	8.82198	3	4	19	pcu	0	Zn	2509.86	0.62096	0.809002	614	298	14	926
str_m3_o14_o20_pcu_sym.1	11.0002	2.75233	35.97	0.933582	0.311876	26.9409	10.0666	91.513	2.44046	88.6687	3183.23	0	0.65504	0	0.928317	0	8.18653	6.54498	8.12916	3	14	20	pcu	0	Zn	3183.23	0.65504	0.928317	492	165	285	942
str_m2_o11_o22_pcu_sym.3	7.52903	2.38609	28.3984	0.181707	0.163847	9.98107	7.34732	97.5866	2.22225	93.1333	2855.45	0	0.61508	0	0.811394	0	8.62866	4.83247	8.62465	2	11	22	pcu	0	Cu	2855.45	0.61508	0.811394	616	300	27	943
str_m2_o16_o27_pcu_sym.25	9.74106	2.96115	29.6066	0.597635	0.232345	23.1497	9.14343	93.8648	2.72881	92.1536	3864.22	0.364248	0.70326	0	1.29496	0	10.6479	8.72779	10.645	2	16	27	pcu	0	Cu	3864.58	0.70326	1.29496	587	210	153	950
str_m6_o44_o49_etb_sym.1	3.56924	0.583739	55.03	0.214356	0.0777616	24.8092	3.35488	93.9944	0.505977	86.6787	867.541	0	0.32036	0	0.265138	0	7.24713	6.28929	7.23347	10	44	49	etb	0	Ba	867.541	0.32036	0.265138	202	606	147	955
str_m2_o16_o21_pcu_sym.2	10.9827	2.95667	33.4312	0.906805	0.228806	35.6688	10.0759	91.7434	2.72786	92.2613	3704.68	0	0.6629	0	1.04145	0	7.99061	7.24335	7.99061	2	16	21	pcu	0	Cu	3704.68	0.6629	1.04145	538	164	255	957
str_m3_o16_o20_pcu_sym.1	9.48534	3.13572	27.2244	0.477686	0.195416	22.0001	9.00765	94.964	2.9403	93.7681	3947.07	0	0.73342	0	1.37288	0	10.5654	9.2482	10.4505	3	16	20	pcu	0	Zn	3947.07	0.73342	1.37288	626	220	115	961
str_m3_o22_o25_pcu_sym.1	15.8255	1.63816	86.9447	2.43445	0.373416	58.6747	13.391	84.6169	1.26474	77.2052	3226.68	0	0.63586	0	0.916653	0	8.77365	5.13188	8.44664	3	22	25	pcu	0	Zn	3226.68	0.63586	0.916653	51	47	863	961
str_m2_o4_o8_pcu_sym.5	8.50815	2.95687	25.8968	0.3137	0.186274	15.1567	8.19445	96.3129	2.7706	93.7003	3021.23	0	0.66652	0	1.025	0	10.0037	7.82117	10	2	4	8	pcu	0	Cu	3021.23	0.66652	1.025	648	260	58	966
str_m3_o5_o27_pcu_sym.1	14.5405	2.60841	50.1704	1.57468	0.416104	34.0592	12.9659	89.1704	2.1923	84.0476	3236.81	0	0.69004	0	0.981629	0	7.76579	5.94585	7.62689	3	5	27	pcu	0	Zn	3236.81	0.69004	0.981629	270	60	639	969
str_m5_o19_o22_sra_sym.1	6.79352	1.90458	32.1024	0.285955	0.214203	12.0147	6.50756	95.7908	1.69038	88.7533	2067.07	0	0.51956	0	0.593915	0	6.70482	6.19058	6.69653	9	19	22	sra	0	V	2067.07	0.51956	0.593915	559	335	76	970
str_m3_o18_o24_pcu_sym.1	15.4526	3.01255	46.1647	1.61284	0.33285	43.61	13.8397	89.5626	2.6797	88.9512	3735.14	0	0.66642	0	1.08787	0	8.59691	7.12431	8.59691	3	18	24	pcu	0	Zn	3735.14	0.66642	1.08787	322	38	615	975
str_m3_o13_o17_pcu_sym.1	9.06407	3.25506	25.0614	0.405344	0.225859	16.1521	8.65872	95.528	3.0292	93.0613	3759.88	0	0.73206	0	1.33309	0	11.2653	9.55629	11.2615	3	13	17	pcu	0	Zn	3759.88	0.73206	1.33309	658	232	86	976
str_m2_o12_o25_pcu_sym.3	18.6128	2.56853	65.2182	2.71687	0.270855	90.2765	15.8959	85.4032	2.29767	89.4548	4603.94	0	0.73298	0	1.24704	0	7.64992	6.36227	7.64992	2	12	25	pcu	0	Cu	4603.94	0.73298	1.24704	135	10	834	979
str_m3_o11_o27_pcu_sym.1	8.37096	3.07829	24.4742	0.330499	0.138102	21.5384	8.04046	96.0518	2.94019	95.5137	4518.62	0	0.75776	0	1.4513	0	10.1824	7.70553	10.1824	3	11	27	pcu	0	Zn	4518.62	0.75776	1.4513	666	269	69	1004
str_m2_o10_o19_pcu_sym.3	6.7321	1.99808	30.3236	0.303241	0.17961	15.1949	6.42886	95.4956	1.81847	91.0109	2288.55	0	0.62708	0	0.681723	0	7.03938	5.41585	7.02299	2	10	19	pcu	0	Cu	2288.55	0.62708	0.681723	579	337	88	1004
str_m3_o1_o26_pcu_sym.1	11.2886	2.87605	35.3253	1.00485	0.207964	43.4867	10.2838	91.0986	2.66809	92.7691	3706.59	0	0.6992	0	1.14992	0	9.39643	6.917	9.39643	3	1	26	pcu	0	Zn	3706.59	0.6992	1.14992	504	154	348	1006
str_m5_o11_o13_sra_sym.1	9.80896	1.81195	48.7214	0.94973	0.212178	40.2849	8.85923	90.3177	1.59977	88.2901	2252.97	0	0.5868	0	0.746707	0	8.36954	6.87824	8.09864	9	11	13	sra	0	V	2252.97	0.5868	0.746707	286	226	496	1008
str_m6_o56_o57_etb_sym.1	4.87721	0.867914	50.5752	0.412231	0.112814	32.8866	4.46498	91.5478	0.7551	87.0017	942.622	0	0.3815	0	0.351481	0	10.375	9.97233	10.3717	10	56	57	etb	0	Ba	942.622	0.3815	0.351481	266	479	281	1026
str_m1_o5_o15_pcu_sym.5	6.698	2.56319	23.5183	0.14982	0.117682	11.4578	6.54818	97.7632	2.44551	95.4088	2652.15	0	0.67136	0	0.867397	0	11.343	6.08202	11.3408	1	5	15	pcu	0	Zn	2652.15	0.67136	0.867397	682	331	20	1033
str_m2_o19_o25_pcu_sym.2	22.6234	3.71107	54.8657	3.26513	0.198956	147.702	19.3583	85.5675	3.51211	94.6388	5329.59	0	0.80272	0	1.7051	0	10.5418	7.19091	10.5411	2	19	25	pcu	0	Cu	5329.59	0.80272	1.7051	203	1	829	1033
str_m6_o44_o48_etb_sym.1	3.62519	0.659157	49.4976	0.229668	0.0889739	23.2317	3.39552	93.6647	0.570184	86.5019	888.934	0	0.32594	0	0.274129	0	7.23395	6.28858	7.21481	10	44	48	etb	0	Ba	888.934	0.32594	0.274129	274	597	162	1033
str_m6_o42_o53_etb_sym.1	5.45228	1.03632	47.3505	0.468903	0.112133	37.6349	4.98338	91.3999	0.924191	89.1797	1104.9	0	0.41892	0	0.412152	0	11.2655	10.4868	11.2655	10	42	53	etb	0	Ba	1104.9	0.41892	0.412152	307	423	304	1034
str_m2_o12_o24_pcu_sym.4	11.2347	2.05208	49.2731	1.15166	0.312119	33.2082	10.083	89.7491	1.73996	84.7901	2791.72	0	0.61466	0	0.766321	0	6.3793	5.09685	6.3793	2	12	24	pcu	0	Cu	2791.72	0.61466	0.766321	278	163	594	1035
str_m2_o14_o27_pcu_sym.3	14.6483	2.55432	51.6124	1.7615	0.404224	39.2195	12.8868	87.9747	2.1501	84.1749	3157.87	0	0.65698	0	1.00041	0	9.91461	7.63846	9.91461	2	14	27	pcu	0	Cu	3157.87	0.65698	1.00041	247	62	730	1039
str_m2_o22_o25_pcu_sym.17	15.6557	1.7714	79.5423	2.66157	0.396296	60.4451	12.9941	82.9993	1.3751	77.628	3145.01	0	0.63146	0	0.904763	0	8.66351	5.24256	8.48679	2	22	25	pcu	0	Cu	3145.01	0.63146	0.904763	74	59	911	1044
str_m1_o15_o22_pcu_sym.4	10.4595	2.02075	46.5844	1.03234	0.365605	25.4129	9.42713	90.1301	1.65514	81.9074	2063.49	0	0.57082	0	0.716888	0	12.5141	6.88213	12.4503	1	15	22	pcu	0	Zn	2063.49	0.57082	0.716888	315	198	537	1050
str_m5_o2_o27_sra_sym.1	17.1254	2.99947	51.3852	2.2198	0.338198	59.0726	14.9056	87.0379	2.66127	88.7247	2962.49	0	0.69292	0	1.26784	0	12.3619	12.0471	12.3598	9	2	27	sra	0	V	2962.49	0.69292	1.26784	255	20	776	1051
str_m1_o14_o15_pcu_sym.4	7.34986	2.56101	25.8291	0.343815	0.202907	15.25	7.00604	95.3222	2.35811	92.0771	2714.11	0	0.64718	0	0.892747	0	12.0325	7.13655	11.9279	1	14	15	pcu	0	Zn	2714.11	0.64718	0.892747	649	313	95	1057
str_m6_o55_o56_etb_sym.1	5.2539	0.895663	52.7934	0.477409	0.110254	38.9707	4.77649	90.9132	0.785409	87.6902	1044.7	0	0.3996	0	0.384438	0	10.553	10.1312	10.553	10	55	56	etb	0	Ba	1044.7	0.3996	0.384438	234	440	383	1057
str_m6_o50_o55_etb_sym.1	3.85419	0.553687	62.6486	0.336714	0.093889	32.2766	3.51748	91.2637	0.459798	83.0429	812.368	0	0.30946	0	0.266195	0	7.45667	6.7596	7.45667	10	50	55	etb	0	Ba	812.368	0.30946	0.266195	155	583	322	1060
str_m3_o11_o28_pcu_sym.1	8.18792	3.7352	19.7289	0.227967	0.178589	11.4884	7.95995	97.2158	3.55661	95.2188	4519.48	0	0.73606	0	1.3439	0	9.53459	6.40294	9.53459	3	11	28	pcu	0	Zn	4519.48	0.73606	1.3439	758	272	42	1072
str_m5_o20_o27_sra_sym.1	15.2209	3.36935	40.657	1.6186	0.335837	43.3764	13.6023	89.3659	3.03351	90.0326	3461.59	0	0.73874	0	1.40284	0	11.6993	11.3955	11.6993	9	20	27	sra	0	V	3461.59	0.73874	1.40284	402	43	630	1075
str_m6_o44_o55_etb_sym.1	4.63747	1.0619	39.3043	0.285281	0.105549	24.3255	4.35219	93.8483	0.95635	90.0604	1199	0	0.42138	0	0.415017	0	9.9886	9.46967	9.9886	10	44	55	etb	0	Ba	1199	0.42138	0.415017	431	489	155	1075
str_m2_o10_o11_pcu_sym.1	5.23655	1.27167	37.0607	0.338793	0.170663	17.8664	4.89776	93.5302	1.10101	86.5796	1715.94	0	0.56148	0	0.563062	0	6.49368	5.43368	6.46057	2	10	11	pcu	0	Cu	1715.94	0.56148	0.563062	477	430	169	1076
str_m3_o10_o20_pcu_sym.1	10.9692	2.1347	46.2467	1.11892	0.209172	48.1434	9.8503	89.7995	1.92553	90.2014	3070.45	0	0.69448	0	0.90733	0	7.96142	5.3429	7.95508	3	10	20	pcu	0	Zn	3070.45	0.69448	0.90733	321	174	585	1080
str_m3_o1_o20_pcu_sym.1	6.96554	2.61122	24.0079	0.31157	0.130953	21.4132	6.65397	95.527	2.48027	94.985	3640.89	0	0.74186	0	1.24808	0	11.233	7.45196	11.1928	3	1	20	pcu	0	Zn	3640.89	0.74186	1.24808	672	328	87	1087
str_m3_o16_o22_pcu_sym.1	10.8172	1.90134	51.2034	1.17663	0.353888	29.9237	9.6406	89.1227	1.54745	81.3875	2552.3	0	0.57598	0	0.764881	0	7.72679	5.94831	7.72679	3	16	22	pcu	0	Zn	2552.3	0.57598	0.764881	257	181	649	1087
str_m3_o12_o28_pcu_sym.1	7.83605	3.61219	19.524	0.20814	0.174479	10.7363	7.62791	97.3438	3.43771	95.1697	4452.34	0	0.73426	0	1.3433	0	9.39851	6.63276	9.3857	3	12	28	pcu	0	Zn	4452.34	0.73426	1.3433	765	288	35	1088
str_m2_o17_o24_pcu_sym.5	16.9804	2.55245	59.8734	2.76052	0.310894	79.9138	14.2199	83.7429	2.24155	87.8198	3675.08	0	0.68246	0	1.11546	0	9.91967	7.3482	9.91967	2	17	24	pcu	0	Cu	3675.08	0.68246	1.11546	174	32	886	1092
str_m6_o43_o49_etb_sym.1	4.44701	0.719259	55.6449	0.404203	0.0904477	40.2202	4.0428	90.9107	0.628811	87.4249	979.623	0	0.3527	0	0.309647	0	8.54537	7.57272	8.54295	10	43	49	etb	0	Ba	979.623	0.3527	0.309647	193	516	384	1093
str_m6_o47_o54_etb_sym.1	5.4443	1.128	43.4386	0.474137	0.0960858	44.4107	4.97016	91.2911	1.03191	91.4817	1130.29	0	0.43552	0	0.446614	0	10.5317	9.9794	10.5317	10	47	54	etb	0	Ba	1130.29	0.43552	0.446614	356	425	318	1099
str_m5_o4_o20_sra_sym.1	6.48694	2.18409	26.7308	0.338159	0.15361	19.8127	6.14878	94.7871	2.03048	92.9669	2817.64	0	0.64006	0	0.866356	0	8.60424	8.0249	8.5975	9	4	20	sra	0	V	2817.64	0.64006	0.866356	637	345	121	1103
str_m2_o1_o10_pcu_sym.3	7.85054	1.67133	42.2747	0.728052	0.298316	21.9649	7.12249	90.7261	1.37301	82.1509	2196.77	0	0.60196	0	0.666782	0	7.28645	5.45811	7.27555	2	1	10	pcu	0	Cu	2196.77	0.60196	0.666782	373	309	421	1103
str_m2_o1_o16_pcu_sym.1	11.5648	1.77489	58.6422	1.48148	0.420259	31.7265	10.0833	87.1897	1.35463	76.3219	2331.81	0	0.61054	0	0.772948	0	7.81524	7.30203	7.66944	2	1	16	pcu	0	Cu	2331.81	0.61054	0.772948	179	162	768	1109
str_m6_o45_o55_etb_sym.1	4.21417	0.736064	51.5275	0.367855	0.0756103	43.7863	3.84632	91.271	0.660454	89.7278	970.079	0	0.36058	0	0.335701	0	9.52471	8.73401	9.52471	10	45	55	etb	0	Ba	970.079	0.36058	0.335701	248	542	320	1110
str_m3_o14_o23_pcu_sym.1	12.1089	2.10163	51.8548	1.48051	0.311694	42.749	10.6284	87.7734	1.78994	85.169	3102.18	0	0.61374	0	0.857636	0	8.45281	5.92003	8.45281	3	14	23	pcu	0	Zn	3102.18	0.61374	0.857636	241	139	737	1117
str_m3_o12_o26_pcu_sym.1	6.88562	2.54123	24.386	0.352342	0.146715	21.6138	6.53328	94.8829	2.39452	94.2266	4425.84	0	0.73024	0	1.31679	0	9.33253	6.89833	9.10063	3	12	26	pcu	0	Zn	4425.84	0.73024	1.31679	668	333	119	1120
str_m2_o1_o3_pcu_sym.4	9.28713	2.85099	29.3175	0.781734	0.199063	35.3436	8.50539	91.5826	2.65193	93.0178	3903.3	0	0.72214	0	1.26773	0	9.48002	7.55208	9.46035	2	1	3	pcu	0	Cu	3903.3	0.72214	1.26773	594	247	279	1120
str_m3_o14_o27_pcu_sym.1	14.7919	2.415	55.1251	2.20968	0.387083	51.3768	12.5822	85.0616	2.02792	83.9717	3181.04	0	0.65948	0	1.00015	0	9.98899	7.5268	9.98899	3	14	27	pcu	0	Zn	3181.04	0.65948	1.00015	200	75	851	1126
str_m2_o2_o9_pcu_sym.10	12.2534	2.66608	41.3642	1.29628	0.310816	37.5352	10.9571	89.421	2.35527	88.3419	3187.1	0	0.65638	0	1.0691	0	9.54764	7.78167	9.53556	2	2	9	pcu	0	Cu	3187.1	0.65638	1.0691	390	117	625	1132
str_m3_o1_o2_pcu_sym.1	12.2126	2.73072	40.2506	1.26759	0.220748	51.68	10.945	89.6206	2.50997	91.9161	3484.79	0	0.68844	0	1.0662	0	8.95837	6.90567	8.95837	3	1	2	pcu	0	Zn	3484.79	0.68844	1.0662	410	118	607	1135
str_m2_o22_o28_pcu_sym.14	13.2115	2.81197	42.2847	1.48374	0.327169	40.8156	11.7277	88.7693	2.4848	88.3651	3351.71	0	0.64476	0	0.980744	0	8.436	5.54889	8.436	2	22	28	pcu	0	Cu	3351.71	0.64476	0.980744	372	93	678	1143
str_m1_o14_o14_pcu_sym.2	6.36471	2.47477	23.1465	0.307376	0.184311	15.0093	6.05733	95.1706	2.29046	92.5524	2886.4	0	0.6576	0	0.932305	0	12.1505	8.26104	11.6075	1	14	14	pcu	0	Zn	2886.4	0.6576	0.932305	689	350	104	1143
str_m3_o22_o27_pcu_sym.1	15.446	2.48073	56.0373	2.52167	0.298407	76.0539	12.9243	83.6742	2.18232	87.971	3131.11	0	0.65302	0	1.01751	0	9.89714	7.57878	9.89714	3	22	27	pcu	0	Zn	3131.11	0.65302	1.01751	192	61	891	1144
str_m1_o15_o24_pcu_sym.2	11.2256	1.85438	54.4819	1.40848	0.431935	29.3478	9.81707	87.4529	1.42244	76.7073	2136.18	0	0.58256	0	0.731351	0	11.8197	6.83934	11.8183	1	15	24	pcu	0	Zn	2136.18	0.58256	0.731351	210	176	758	1144
str_m3_o11_o23_pcu_sym.1	6.0058	2.51385	21.5017	0.223762	0.144188	13.9669	5.78204	96.2742	2.36967	94.2643	4703.99	0	0.738	0	1.32041	0	9.00903	5.99379	9.00903	3	11	23	pcu	0	Zn	4703.99	0.738	1.32041	714	371	60	1145
str_m2_o10_o21_pcu_sym.9	5.5264	1.93788	25.6659	0.256196	0.134633	17.1264	5.2702	95.3641	1.80325	93.0526	2589.9	0	0.65044	0	0.788978	0	6.96557	5.42359	6.95116	2	10	21	pcu	0	Cu	2589.9	0.65044	0.788978	652	403	93	1148
str_m3_o4_o13_pcu_sym.1	9.42494	1.90989	44.4133	0.947658	0.297914	28.6288	8.47728	89.9452	1.61198	84.4015	2204.02	0	0.58822	0	0.742994	0	8.37704	6.90415	8.37704	3	4	13	pcu	0	Zn	2204.02	0.58822	0.742994	339	249	566	1154
str_m5_o1_o11_sra_sym.1	9.52483	1.33667	64.1319	1.19729	0.324447	33.2122	8.32754	87.4298	1.01223	75.7273	1798.93	0	0.54328	0	0.5939	0	7.97546	7.49763	7.97546	9	1	11	sra	0	V	1798.93	0.54328	0.5939	143	253	759	1155
str_m3_o11_o16_pcu_sym.1	10.5502	2.38772	39.7667	1.05033	0.348403	27.1323	9.49989	90.0445	2.03932	85.4086	2856.3	0	0.62556	0	0.848542	0	7.98961	6.23887	7.98961	3	11	16	pcu	0	Zn	2856.3	0.62556	0.848542	421	187	550	1158
str_m6_o57_o57_etb_sym.1	5.02476	0.833491	54.2571	0.478899	0.128488	33.5447	4.54586	90.4692	0.705003	84.5843	892.667	0	0.35678	0	0.323428	0	10.4086	10.1745	10.4062	10	57	57	etb	0	Ba	892.667	0.35678	0.323428	215	472	474	1161
str_m3_o1_o25_pcu_sym.1	17.4661	2.50425	62.7713	3.4891	0.258097	121.667	13.977	80.0236	2.24615	89.6937	4135.94	0	0.71976	0	1.17327	0	9.09574	6.04157	8.8762	3	1	25	pcu	0	Zn	4135.94	0.71976	1.17327	154	36	973	1163
str_m3_o16_o16_pcu_sym.1	12.978	2.53196	46.131	1.58863	0.378786	37.746	11.3893	87.759	2.15317	85.0398	3135.84	0	0.64108	0	0.984698	0	9.87866	6.97444	9.81318	3	16	16	pcu	0	Zn	3135.84	0.64108	0.984698	323	101	740	1164
str_m6_o55_o57_etb_sym.1	5.31817	0.878664	54.4731	0.521704	0.114963	40.8421	4.79647	90.1902	0.763701	86.9161	976.304	0	0.38486	0	0.360256	0	10.5024	10.152	10.5024	10	55	57	etb	0	Ba	976.304	0.38486	0.360256	211	438	521	1170
str_m2_o1_o25_pcu_sym.2	17.5703	2.25251	70.2029	4.05135	0.263578	138.335	13.5189	76.942	1.98893	88.2984	4039.12	0	0.71562	0	1.15706	0	9.06658	6.15034	9.06658	2	1	25	pcu	0	Cu	4039.12	0.71562	1.15706	107	45	1018	1170
str_m3_o12_o27_pcu_sym.1	6.05885	2.50348	21.7816	0.280411	0.130505	19.3379	5.77844	95.3719	2.37297	94.787	4644.26	0	0.75772	0	1.45566	0	10.1174	7.52435	10.0134	3	12	27	pcu	0	Zn	4644.26	0.75772	1.45566	709	372	92	1173
str_m2_o18_o18_pcu_sym.19	16.1195	2.02329	71.7026	3.52972	0.44645	71.1558	12.5898	78.1028	1.57684	77.9345	3156.1	0	0.6235	0	0.977476	0	8.94099	7.93724	8.94099	2	18	18	pcu	0	Cu	3156.1	0.6235	0.977476	99	74	1002	1175
str_m3_o1_o22_pcu_sym.1	8.79178	1.52713	51.8135	0.970014	0.261466	33.3892	7.82177	88.9668	1.26567	82.8786	2273.16	0	0.5583	0	0.65939	0	8.52479	4.5568	8.52479	3	1	22	pcu	0	Zn	2273.16	0.5583	0.65939	242	277	668	1187
str_m5_o23_o27_sra_sym.1	18.2888	2.79298	58.9333	3.80966	0.395632	86.6638	14.4792	79.1695	2.39735	85.8348	3366.15	0	0.70324	0	1.31442	0	13.0378	12.7765	13.0197	9	23	27	sra	0	V	3366.15	0.70324	1.31442	178	26	990	1194
str_m2_o18_o22_pcu_sym.4	13.5234	1.69009	72.0144	2.70542	0.455728	53.4283	10.818	79.9945	1.23436	73.0352	3090.51	0	0.59656	0	0.839169	0	7.40278	6.1761	7.37327	2	18	22	pcu	0	Cu	3090.51	0.59656	0.839169	97	125	974	1196
str_m5_o12_o21_sra_sym.1	6.52341	2.01338	29.1603	0.527635	0.139991	33.9215	5.99578	91.9117	1.87339	93.0469	2983.42	0	0.67808	0	1.00892	0	9.05451	7.4005	9.02338	9	12	21	sra	0	V	2983.42	0.67808	1.00892	601	354	244	1199
str_m2_o22_o27_pcu_sym.7	15.4918	2.38319	58.5041	2.88554	0.352101	73.7569	12.6063	81.3738	2.03109	85.2257	3024.67	0	0.65108	0	1.014	0	9.92805	7.67939	9.8255	2	22	27	pcu	0	Cu	3024.67	0.65108	1.014	181	72	949	1202
str_m2_o10_o12_pcu_sym.1	5.10187	1.21518	37.786	0.433445	0.197308	19.7712	4.66842	91.5042	1.01787	83.7631	1540.27	0	0.54772	0	0.531022	0	6.25237	5.36776	6.25237	2	10	12	pcu	0	Cu	1540.27	0.54772	0.531022	460	455	287	1202
str_m1_o15_o27_pcu_sym.2	7.10906	2.3478	27.2517	0.575713	0.183456	28.2433	6.53335	91.9017	2.16434	92.186	3604.44	0	0.73792	0	1.42288	0	14.474	8.34138	14.474	1	15	27	pcu	0	Zn	3604.44	0.73792	1.42288	625	332	246	1203
str_m6_o42_o45_etb_sym.1	2.72568	0.548951	44.6873	0.165815	0.0639213	23.3464	2.55987	93.9166	0.48503	88.3557	643.79	0	0.25206	0	0.203207	0	6.4473	5.38383	6.4473	10	42	45	etb	0	Ba	643.79	0.25206	0.203207	337	725	150	1212
str_m2_o10_o20_pcu_sym.10	5.50304	2.17978	22.7213	0.27607	0.127059	19.5549	5.22698	94.9833	2.05272	94.171	2990.39	0	0.67354	0	0.849843	0	7.03306	5.45672	7.03171	2	10	20	pcu	0	Cu	2990.39	0.67354	0.849843	698	405	113	1216
str_m5_o5_o11_sra_sym.1	4.9171	1.81446	24.3895	0.23541	0.169472	12.5017	4.68169	95.2124	1.64499	90.66	1993.37	0	0.58776	0	0.637835	0	6.87804	5.90833	6.84054	9	5	11	sra	0	V	1993.37	0.58776	0.637835	667	452	101	1220
str_m3_o4_o25_pcu_sym.1	14.8811	2.0959	63.901	3.05733	0.284567	96.6939	11.8238	79.455	1.81133	86.4227	3428.85	0	0.66344	0	0.994003	0	8.89921	5.93112	8.35839	3	4	25	pcu	0	Zn	3428.85	0.66344	0.994003	146	91	984	1221
str_m2_o5_o7_pcu_sym.1	13.7573	2.05333	60.3001	2.54437	0.349294	65.559	11.2129	81.5053	1.70403	82.9889	3140.25	0	0.68552	0	0.975549	0	8.48016	5.83399	8.48016	2	5	7	pcu	0	Cu	3140.25	0.68552	0.975549	169	108	944	1221
str_m1_o9_o22_pcu_sym.61	7.31296	1.83485	35.8703	0.670542	0.19596	30.7964	6.64242	90.8308	1.63889	89.3201	2171.76	0	0.53898	0	0.670131	0	11.5514	4.48458	11.5514	1	9	22	pcu	0	Zn	2171.76	0.53898	0.670131	494	329	402	1225
str_m6_o44_o56_etb_sym.1	3.96595	1.0213	34.9492	0.253599	0.10637	21.4571	3.71235	93.6056	0.914929	89.5849	1192.13	0	0.42034	0	0.40664	0	9.9464	9.56137	9.9464	10	44	56	etb	0	Ba	1192.13	0.42034	0.40664	512	555	165	1232
str_m2_o5_o6_pcu_sym.5	13.2743	2.20973	54.0647	2.20016	0.257238	76.9771	11.0741	83.4254	1.95249	88.3588	3352.19	0	0.71112	0	1.01374	0	8.57064	5.84013	8.57064	2	5	6	pcu	0	Cu	3352.19	0.71112	1.01374	222	113	902	1237
str_m2_o16_o23_pcu_sym.31	13.7787	2.88316	43.0112	1.84075	0.291676	56.7986	11.9379	86.6406	2.59149	89.8835	4129.86	0	0.6631	0	1.09657	0	8.70654	6.92227	8.70654	2	16	23	pcu	0	Cu	4129.86	0.6631	1.09657	358	88	791	1237
str_m3_o10_o11_pcu_sym.1	8.93556	1.21362	66.2648	1.28582	0.257447	44.9504	7.64975	85.6101	0.956169	78.7868	1815.84	0	0.59468	0	0.613647	0	7.10432	5.25785	7.10432	3	10	11	pcu	0	Zn	1815.84	0.59468	0.613647	126	286	827	1239
str_m3_o4_o17_pcu_sym.1	11.4959	2.05957	50.2351	1.60634	0.342304	42.2346	9.88952	86.0268	1.71727	83.3798	2370.63	0	0.60542	0	0.804941	0	8.78924	7.40089	8.78924	3	4	17	pcu	0	Zn	2370.63	0.60542	0.804941	269	173	813	1255
str_m2_o19_o23_pcu_sym.4	12.8876	3.05074	38.0196	1.50111	0.139426	96.8968	11.3865	88.3523	2.91132	95.4298	5359.94	0	0.78894	0	1.66002	0	10.2969	7.18943	10.2929	2	19	23	pcu	0	Cu	5359.94	0.78894	1.66002	454	102	705	1261
str_m5_o25_o27_sra_sym.1	21.2594	2.44696	78.1928	7.76052	0.364252	191.748	13.4989	63.4961	2.08271	85.1141	3450.24	0	0.72592	0	1.39603	0	12.9867	12.7023	12.9657	9	25	27	sra	0	V	3450.24	0.72592	1.39603	79	46	1137	1262
str_m3_o22_o28_pcu_sym.1	13.4079	2.82246	42.754	1.82206	0.306938	53.4263	11.5859	86.4105	2.51552	89.1251	3237.48	0	0.64654	0	0.994101	0	9.18122	6.41449	8.45658	3	22	28	pcu	0	Zn	3237.48	0.64654	0.994101	365	97	800	1262
str_m2_o4_o18_pcu_sym.11	11.5971	1.55799	66.9924	2.16002	0.450375	43.1645	9.43704	81.3744	1.10762	71.0926	2121.87	0	0.57242	0	0.723226	0	7.91325	6.98904	7.54636	2	4	18	pcu	0	Cu	2121.87	0.57242	0.723226	121	196	948	1265
str_m1_o24_o27_pcu_sym.2	8.12782	1.84033	39.7486	0.802782	0.11794	61.2602	7.32503	90.123	1.72239	93.5913	4592.08	0	0.79126	0	1.71379	0	14.899	8.16577	14.8961	1	24	27	pcu	0	Zn	4592.08	0.79126	1.71379	423	303	539	1265
str_m2_o13_o15_pcu_sym.5	10.5158	1.827	51.802	1.43932	0.412739	31.3851	9.07649	86.3128	1.41426	77.4089	2421.59	0	0.57922	0	0.763309	0	9.22889	5.65208	9.22889	2	13	15	pcu	0	Cu	2421.59	0.57922	0.763309	243	216	806	1265
str_m2_o1_o18_pcu_sym.3	12.9047	1.75433	66.2032	2.63155	0.44282	53.4845	10.2731	79.6077	1.31151	74.7584	2553.62	0	0.62488	0	0.845514	0	8.07238	7.09082	7.76133	2	1	18	pcu	0	Cu	2553.62	0.62488	0.845514	127	156	983	1266
str_m5_o6_o19_sra_sym.1	16.7734	3.24183	46.5664	2.88758	0.308608	84.2112	13.8858	82.7847	2.93322	90.4804	3223.07	0	0.71624	0	1.1645	0	9.30348	8.59654	9.2842	9	6	19	sra	0	V	3223.07	0.71624	1.1645	316	37	915	1268
str_m5_o2_o13_sra_sym.1	12.0815	2.2839	47.6089	1.70023	0.215175	71.1146	10.3813	85.9271	2.06872	90.5786	2459.92	0	0.6126	0	0.885418	0	9.82183	9.41119	9.8133	9	2	13	sra	0	V	2459.92	0.6126	0.885418	301	148	822	1271
str_m1_o14_o22_pcu_sym.1	4.98404	2.20226	20.3683	0.224999	0.158654	12.7635	4.75904	95.4856	2.04361	92.7958	2967.73	0	0.65994	0	0.94172	0	11.7426	6.7456	11.2708	1	14	22	pcu	0	Zn	2967.73	0.65994	0.94172	740	443	90	1273
str_m2_o4_o17_pcu_sym.3	12.4055	1.73499	64.352	2.42782	0.404633	54.0005	9.97771	80.4295	1.33035	76.678	2321.75	0	0.599	0	0.790368	0	8.85774	7.5491	8.85774	2	4	17	pcu	0	Cu	2321.75	0.599	0.790368	142	167	968	1277
str_m5_o5_o5_sra_sym.1	4.86821	1.88745	23.2133	0.264483	0.189737	12.5455	4.60373	94.5671	1.69771	89.9474	1868.65	0	0.596	0	0.5791	0	6.63286	6.34207	6.6314	9	5	5	sra	0	V	1868.65	0.596	0.5791	687	464	130	1281
str_m5_o16_o27_sra_sym.1	15.1223	2.81366	48.3716	2.61263	0.774614	30.3553	12.5097	82.7234	2.03904	72.4695	3188.53	0	0.63976	0	1.00224	0	10.4583	10.0908	10.4583	9	16	27	sra	0	V	3188.53	0.63976	1.00224	291	76	917	1284
str_m5_o18_o27_sra_sym.1	16.8774	3.10656	48.8954	3.25084	0.718263	40.7337	13.6265	80.7385	2.3883	76.8792	3472.38	0	0.66612	0	1.13846	0	10.5397	10.0656	10.5374	9	18	27	sra	0	V	3472.38	0.66612	1.13846	281	42	965	1288
str_m3_o11_o12_pcu_sym.1	4.68994	2.28104	18.5045	0.106809	0.118054	8.14268	4.58313	97.7226	2.16298	94.8245	3377.56	0	0.6965	0	1.01703	0	9.02598	7.15862	9.00527	3	11	12	pcu	0	Zn	3377.56	0.6965	1.01703	798	470	21	1289
str_m6_o45_o56_etb_sym.1	3.4459	0.906906	34.1966	0.210127	0.087492	21.6151	3.23577	93.9021	0.819414	90.3527	978.042	0.198135	0.35892	0	0.32783	0	9.45324	8.85006	9.45324	10	45	56	etb	0	Ba	978.24	0.35892	0.32783	522	620	151	1293
str_m2_o14_o20_pcu_sym.5	5.20281	2.0124	23.2684	0.345033	0.16766	18.5214	4.85777	93.3683	1.84474	91.6686	2877.07	0	0.64678	0	0.920453	0	9.20163	7.56649	9.20163	2	14	20	pcu	0	Cu	2877.07	0.64678	0.920453	686	431	176	1293
str_m3_o4_o8_pcu_sym.1	5.4731	2.33757	21.0723	0.344423	0.183989	16.8477	5.12868	93.707	2.15358	92.129	3146.35	0	0.66748	0	1.02206	0	9.56929	7.62111	9.56929	3	4	8	pcu	0	Zn	3146.35	0.66748	1.02206	726	410	160	1296
str_m2_o1_o17_pcu_sym.3	14.4469	1.86883	69.574	3.75536	0.414648	81.5108	10.6916	74.0058	1.45419	77.8125	2779.25	0	0.66112	0	0.938032	0	8.87051	7.55079	8.87051	2	1	17	pcu	0	Cu	2779.25	0.66112	0.938032	110	133	1054	1297
str_m2_o4_o16_pcu_sym.1	9.57253	1.68182	51.226	1.2675	0.435163	26.2143	8.30503	86.759	1.24665	74.1254	1870.81	0	0.543	0	0.635881	0	7.73122	7.30241	7.62616	2	4	16	pcu	0	Cu	1870.81	0.543	0.635881	256	256	787	1299
str_m2_o14_o23_pcu_sym.9	12.4848	1.78536	62.936	2.53786	0.305194	74.84	9.94696	79.6724	1.48016	82.9057	3058.14	0	0.6111	0	0.849601	0	8.28279	6.07777	8.28279	2	14	23	pcu	0	Cu	3058.14	0.6111	0.849601	152	168	980	1300
str_m6_o46_o54_etb_sym.1	5.59014	0.769573	65.3755	0.686822	0.130071	47.5233	4.90331	87.7137	0.639502	83.0983	970.76	0	0.3987	0	0.368354	0	9.26063	8.11033	9.26063	10	46	54	etb	0	Ba	970.76	0.3987	0.368354	133	429	743	1305
str_m6_o56_o56_etb_sym.1	3.81256	1.01769	33.7164	0.275315	0.116937	21.1895	3.53724	92.7787	0.900758	88.5096	1035.15	0	0.3923	0	0.375738	0	10.3754	10.1598	10.3754	10	56	56	etb	0	Ba	1035.15	0.3923	0.375738	529	581	197	1307
str_m5_o17_o27_sra_sym.1	17.396	2.04419	76.5899	5.93011	0.432926	123.28	11.4659	65.9111	1.61126	78.8216	2579.96	0	0.66338	0	1.07937	0	12.2277	11.9434	12.2214	9	17	27	sra	0	V	2579.96	0.66338	1.07937	85	99	1125	1309
str_m2_o16_o17_pcu_sym.6	14.1157	1.99289	63.7475	3.39719	0.341444	89.5454	10.7186	75.9333	1.65144	82.8669	3051.87	0	0.62956	0	0.935887	0	9.03692	7.93488	9.03692	2	16	17	pcu	0	Cu	3051.87	0.62956	0.935887	148	132	1030	1310
str_m2_o4_o25_pcu_sym.6	15.526	1.98923	70.2454	4.60093	0.340519	121.604	10.9251	70.3663	1.64871	82.8818	3401.84	0	0.6616	0	0.989922	0	8.51711	6.24522	8.50755	2	4	25	pcu	0	Cu	3401.84	0.6616	0.989922	106	119	1087	1312
str_m3_o1_o19_pcu_sym.1	4.66577	2.2486	18.6747	0.149785	0.126332	10.6708	4.51599	96.7897	2.12227	94.3817	3122.32	0	0.6989	0	1.00484	0	9.68126	7.43989	9.68126	3	1	19	pcu	0	Zn	3122.32	0.6989	1.00484	795	475	46	1316
str_m5_o17_o20_sra_sym.1	13.2641	2.7293	43.7391	2.02315	0.250414	72.713	11.241	84.7473	2.47889	90.825	3262.06	0	0.68494	0	1.10458	0	10.5203	9.23717	10.4529	9	17	20	sra	0	V	3262.06	0.68494	1.10458	350	107	861	1318
str_m2_o4_o6_pcu_sym.15	5.05635	2.10737	21.5943	0.318892	0.148982	19.2642	4.73746	93.6932	1.95839	92.9304	3044.09	0	0.67088	0	1.05104	0	9.76102	7.55258	9.76102	2	4	6	pcu	0	Cu	3044.09	0.67088	1.05104	713	448	161	1322
str_m3_o14_o26_pcu_sym.1	12.4942	2.19763	51.1676	2.15247	0.270172	71.7032	10.3417	82.7723	1.92746	87.7062	2831.48	0	0.63232	0	0.910886	0	9.49262	7.09538	9.49141	3	14	26	pcu	0	Zn	2831.48	0.63232	0.910886	259	150	916	1325
str_m3_o16_o25_pcu_sym.1	15.5889	3.34832	41.9016	2.54048	0.303032	75.4518	13.0484	83.7032	3.04529	90.9497	4104.27	0	0.7252	0	1.3519	0	10.4677	7.67255	10.4677	3	16	25	pcu	0	Zn	4104.27	0.7252	1.3519	380	57	889	1326
str_m3_o5_o21_pcu_sym.1	14.8207	1.81848	73.3507	4.4109	0.4028	98.5553	10.4098	70.2383	1.41568	77.8496	3448.21	0	0.72498	0	0.992199	0	8.37776	5.68599	8.37254	3	5	21	pcu	0	Zn	3448.21	0.72498	0.992199	93	145	1090	1328
str_m2_o16_o25_pcu_sym.24	16.3227	2.54803	57.6542	4.31349	0.350793	110.667	12.0093	73.5737	2.19724	86.2328	4181.61	0	0.68142	0	1.13375	0	8.72561	7.23053	8.72561	2	16	25	pcu	0	Cu	4181.61	0.68142	1.13375	185	85	1058	1328
str_m5_o19_o23_sra_sym.1	15.3366	2.53956	54.3517	3.57111	0.343422	93.5873	11.7655	76.7151	2.19614	86.4771	3711.2	0	0.68474	0	1.07849	0	7.97574	6.88052	7.97574	9	19	23	sra	0	V	3711.2	0.68474	1.07849	213	92	1023	1328
str_m1_o15_o23_pcu_sym.5	5.43859	2.19504	22.2991	0.40711	0.212321	17.2569	5.03148	92.5144	1.98272	90.3272	3548.92	0	0.7025	0	1.22157	0	12.3142	7.39048	11.3776	1	15	23	pcu	0	Zn	3548.92	0.7025	1.22157	704	418	209	1331
str_m2_o24_o27_pcu_sym.13	17.5132	1.83358	85.9623	6.76742	0.575482	105.836	10.7458	61.3582	1.2581	68.6144	3105.01	0	0.67056	0	1.05114	0	9.83759	7.57898	9.73239	2	24	27	pcu	0	Cu	3105.01	0.67056	1.05114	54	128	1151	1333
str_m2_o4_o21_pcu_sym.4	4.66665	2.06628	20.3263	0.233695	0.140646	14.9543	4.43295	94.9922	1.92564	93.1933	3049.87	0	0.66482	0	0.980154	0	9.62439	7.5882	9.62439	2	4	21	pcu	0	Cu	3049.87	0.66482	0.980154	742	481	111	1334
str_m2_o11_o23_pcu_sym.11	4.9518	2.32962	19.1302	0.242996	0.143417	15.249	4.7088	95.0928	2.18621	93.8438	4658.26	0	0.73626	0	1.31654	0	8.93986	6.11764	8.93986	2	11	23	pcu	0	Cu	4658.26	0.73626	1.31654	779	450	106	1335
str_m5_o2_o11_sra_sym.1	12.0363	1.73868	62.304	2.54166	0.273835	83.5354	9.49462	78.8834	1.46484	84.2504	2412.35	0	0.60312	0	0.812442	0	8.01593	7.63427	8.01593	9	2	11	sra	0	V	2412.35	0.60312	0.812442	157	188	995	1340
str_m5_o13_o27_sra_sym.1	16.0022	2.01049	71.6343	5.19243	0.512655	91.1565	10.8098	67.5518	1.49783	74.501	2601.04	0	0.65542	0	1.03139	0	10.3288	10.0387	10.3288	9	13	27	sra	0	V	2601.04	0.65542	1.03139	100	126	1115	1341
str_m6_o43_o48_etb_sym.1	4.23637	0.804251	47.4073	0.410224	0.10438	35.3708	3.82615	90.3166	0.69987	87.0214	996.558	0	0.35726	0	0.318531	0	8.55486	7.58489	8.55486	10	43	48	etb	0	Ba	996.558	0.35726	0.318531	304	546	497	1347
str_m2_o24_o29_pcu_sym.1	14.8406	2.76232	48.3526	2.94836	0.386466	68.6613	11.8922	80.1331	2.37585	86.0094	3512.34	0	0.66952	0	1.06462	0	8.73802	6.12004	8.73802	2	24	29	pcu	0	Cu	3512.34	0.66952	1.06462	292	89	969	1350
str_m5_o20_o22_sra_sym.1	5.55158	1.72621	28.9444	0.489877	0.135368	32.5696	5.0617	91.1759	1.59084	92.1581	2556.06	0	0.58066	0	0.764993	0	8.49297	7.85457	8.49239	9	20	22	sra	0	V	2556.06	0.58066	0.764993	605	413	335	1353
str_m3_o4_o26_pcu_sym.1	11.1012	2.54123	39.316	1.36797	0.226215	54.425	9.73324	87.6773	2.31501	91.0982	3192.5	0	0.65486	0	0.993501	0	9.25636	6.81375	9.25636	3	4	26	pcu	0	Zn	3192.5	0.65486	0.993501	430	178	747	1355
str_m1_o10_o16_pcu_sym.5	4.4035	2.2106	17.9279	0.150589	0.121984	11.1105	4.25291	96.5802	2.08861	94.4819	3010.08	0	0.70346	0	0.956533	0	8.4039	6.75123	8.18575	1	10	16	pcu	0	Zn	3010.08	0.70346	0.956533	807	500	50	1357
str_m2_o9_o17_pcu_sym.8	13.4321	1.62513	74.3871	3.91498	0.348927	100.981	9.5171	70.8535	1.2762	78.5293	2770.92	0	0.59748	0	0.859075	0	9.27896	7.52142	9.27896	2	9	17	pcu	0	Cu	2770.92	0.59748	0.859075	91	186	1081	1358
str_m6_o44_o44_etb_sym.1	4.25297	1.05274	36.3592	0.375758	0.131343	25.748	3.87722	91.1648	0.921395	87.5237	1466.7	0	0.43644	0	0.437952	0	8.2138	7.72664	8.10222	10	44	44	etb	0	Ba	1466.7	0.43644	0.437952	485	536	338	1359
str_m2_o5_o13_pcu_sym.1	11.9746	1.46797	73.4149	3.02724	0.535911	50.839	8.94731	74.7194	0.93206	63.4931	2286.92	0	0.63196	0	0.725284	0	7.23951	5.82409	7.05079	2	5	13	pcu	0	Cu	2286.92	0.63196	0.725284	92	223	1047	1362
str_m5_o3_o13_sra_sym.1	14.5475	2.40396	54.4631	3.55777	0.244974	130.708	10.9897	75.5437	2.15899	89.8096	2723.99	0	0.64254	0	1.02051	0	9.65153	9.14883	9.59829	9	3	13	sra	0	V	2723.99	0.64254	1.02051	212	116	1037	1365
str_m6_o45_o48_etb_sym.1	2.48903	0.585197	38.2798	0.153304	0.068502	20.1415	2.33572	93.8408	0.516696	88.2942	654.114	0	0.25586	0	0.203189	0	6.40142	5.73498	6.40142	10	45	48	etb	0	Ba	654.114	0.25586	0.203189	448	771	156	1375
str_m3_o1_o3_pcu_sym.1	9.21138	2.93701	28.2268	0.897074	0.210359	38.3804	8.31431	90.2612	2.72665	92.8376	4147.17	0	0.72486	0	1.28552	0	9.47876	7.36633	9.41254	3	1	3	pcu	0	Zn	4147.17	0.72486	1.28552	618	255	507	1380
str_m3_o16_o21_pcu_sym.1	5.20169	2.40514	19.4646	0.352618	0.197798	16.0445	4.84907	93.2211	2.20734	91.776	3862.57	0	0.72458	0	1.32187	0	10.385	8.9637	10.385	3	16	21	pcu	0	Zn	3862.57	0.72458	1.32187	767	432	183	1382
str_m2_o5_o26_pcu_sym.1	14.4203	1.59788	81.2218	4.93232	0.488058	90.954	9.48796	65.796	1.10982	69.4558	2985.82	0	0.66904	0	0.927914	0	7.25325	5.77599	7.0369	2	5	26	pcu	0	Cu	2985.82	0.66904	0.927914	68	190	1126	1384
str_m3_o24_o27_pcu_sym.1	17.744	2.22614	71.7364	7.10688	0.551529	115.972	10.6371	59.9476	1.67462	75.2249	3305.57	0	0.67476	0	1.06251	0	9.79679	7.44815	9.79679	3	24	27	pcu	0	Zn	3305.57	0.67476	1.06251	98	138	1158	1394
str_m3_o1_o10_pcu_sym.1	8.58337	1.54364	50.0442	1.23672	0.349253	31.8693	7.34665	85.5917	1.19439	77.3747	2223.02	0	0.60216	0	0.665494	0	7.28315	5.26827	7.27642	3	1	10	pcu	0	Zn	2223.02	0.60216	0.665494	271	301	828	1400
str_m1_o24_o24_pcu_sym.1	12.9865	2.3015	50.7836	2.6752	0.191226	125.907	10.3113	79.4001	2.11027	91.6912	3645.43	0	0.71388	0	1.06062	0	12.1585	6.32501	12.1585	1	24	24	pcu	0	Zn	3645.43	0.71388	1.06062	264	152	985	1401
str_m1_o15_o15_pcu_sym.1	10.445	1.77847	52.8572	1.90274	0.548809	31.2033	8.54224	81.7832	1.22966	69.1415	1853.24	0	0.55534	0	0.677771	0	13.6349	6.79961	13.6047	1	15	15	pcu	0	Zn	1853.24	0.55534	0.677771	232	243	936	1411
str_m2_o16_o20_pcu_sym.11	5.02605	2.2939	19.7195	0.362794	0.183102	17.8324	4.66325	92.7817	2.1108	92.0179	3724.36	0	0.68632	0	1.14501	0	8.94822	7.74045	8.90669	2	16	20	pcu	0	Cu	3724.36	0.68632	1.14501	760	456	196	1412
str_m3_o24_o29_pcu_sym.1	16.1171	2.7157	53.413	4.75882	0.363924	117.688	11.3583	70.4735	2.35178	86.5993	3598.81	0	0.67416	0	1.09001	0	8.9115	6.44732	8.09382	3	24	29	pcu	0	Zn	3598.81	0.67416	1.09001	227	103	1085	1415
str_m3_o12_o15_pcu_sym.1	9.8841	1.7279	51.4826	1.66204	0.47094	31.7628	8.22205	83.1847	1.25696	72.745	2318.94	0	0.56826	0	0.663478	0	6.65891	5.95922	6.65891	3	12	15	pcu	0	Zn	2318.94	0.56826	0.663478	251	258	907	1416
str_m3_o2_o9_pcu_sym.1	10.9262	2.55244	38.5263	1.43918	0.29914	43.2995	9.48705	86.8282	2.2533	88.2802	3362.64	0	0.65646	0	1.06167	0	9.34965	7.8005	9.20875	3	2	9	pcu	0	Zn	3362.64	0.65646	1.06167	441	191	786	1418
str_m5_o6_o13_sra_sym.1	14.2821	2.52921	50.8218	3.4588	0.244748	127.189	10.8233	75.7823	2.28446	90.3231	2908.01	0	0.67464	0	1.08065	0	10.168	9.79129	10.168	9	6	13	sra	0	V	2908.01	0.67464	1.08065	262	123	1034	1419
str_m2_o24_o28_pcu_sym.6	14.845	2.44829	54.5706	4.18168	0.446698	84.2519	10.6633	71.831	2.00159	81.7547	3544.73	0	0.66248	0	1.01094	0	8.25644	5.61412	8.25644	2	24	28	pcu	0	Cu	3544.73	0.66248	1.01094	208	136	1075	1419
str_m5_o13_o17_sra_sym.1	12.2856	1.67698	65.9339	3.38829	0.298987	101.993	8.89726	72.4205	1.378	82.1711	2180.45	0	0.5821	0	0.773718	0	8.80243	8.26491	8.78109	9	13	17	sra	0	V	2180.45	0.5821	0.773718	129	224	1067	1420
str_m5_o13_o13_sra_sym.1	11.3216	1.50177	67.8495	2.97363	0.268738	99.5865	8.34796	73.7349	1.23303	82.1053	2090.49	0	0.55868	0	0.700908	0	9.11542	8.6736	9.11469	9	13	13	sra	0	V	2090.49	0.55868	0.700908	115	252	1057	1424
str_m6_o42_o43_etb_sym.1	4.46486	0.844314	47.5933	0.461303	0.125876	32.9827	4.00356	89.6681	0.718438	85.0913	1072.28	0	0.36698	0	0.336204	0	8.31593	7.49489	8.22591	10	42	43	etb	0	Ba	1072.28	0.36698	0.336204	302	523	601	1426
str_m2_o18_o24_pcu_sym.18	13.6989	1.89922	64.9161	4.20703	0.555351	68.1789	9.49182	69.2892	1.34386	70.7589	3161.05	0	0.61276	0	0.861184	0	7.32742	6.07933	7.28926	2	18	24	pcu	0	Cu	3161.05	0.61276	0.861184	138	189	1101	1428
str_m5_o1_o1_sra_sym.1	9.52742	1.11623	76.8183	2.38639	0.488563	43.9606	7.14103	74.9524	0.627666	56.2309	1697.94	0	0.52576	0	0.555769	0	7.90798	7.45455	7.90596	9	1	1	sra	0	V	1697.94	0.52576	0.555769	83	307	1042	1432
str_m3_o17_o18_pcu_sym.1	11.1649	3.43602	29.2444	1.2307	0.326397	33.935	9.93423	88.9771	3.10962	90.5007	3962.26	0	0.73402	0	1.42621	0	12.1135	10.7772	12.1135	3	17	18	pcu	0	Zn	3962.26	0.73402	1.42621	597	170	666	1433
str_m6_o45_o49_etb_sym.1	2.18992	0.567716	34.7168	0.107149	0.0571818	16.8644	2.08277	95.1072	0.510534	89.9277	623.092	0.428733	0.2525	0	0.197339	0	6.39871	5.74148	6.39871	10	45	49	etb	0	Ba	623.521	0.2525	0.197339	516	812	105	1433
str_m2_o4_o4_pcu_sym.10	8.20745	1.33574	55.3007	1.40512	0.38952	32.4657	6.80233	82.88	0.946215	70.8385	1760.63	0	0.5121	0	0.564394	0	8.09334	6.41139	8.0754	2	4	4	pcu	0	Cu	1760.63	0.5121	0.564394	198	322	914	1434
str_m6_o49_o56_etb_sym.1	3.37446	0.520313	58.3689	0.347175	0.109445	28.5493	3.02728	89.7117	0.410868	78.9656	717.015	0	0.29228	0	0.235649	0	8.26653	7.61068	8.10656	10	49	56	etb	0	Ba	717.015	0.29228	0.235649	183	652	599	1434
str_m5_o3_o27_sra_sym.1	16.0024	2.2598	63.7323	5.7196	0.270322	190.426	10.2828	64.2579	1.98947	88.0378	3117.23	0	0.71794	0	1.46375	0	15.3453	15.0272	15.3261	9	3	27	sra	0	V	3117.23	0.71794	1.46375	149	155	1131	1435
str_m6_o42_o56_etb_sym.1	3.81031	0.626493	54.7377	0.412905	0.147821	25.1395	3.39741	89.1635	0.478673	76.4051	800.574	0	0.3081	0	0.258186	0	8.37952	7.90288	8.37952	10	42	56	etb	0	Ba	800.574	0.3081	0.258186	204	595	640	1439
str_m3_o12_o23_pcu_sym.1	4.31201	2.156	18	0.229393	0.142408	14.4974	4.08262	94.6801	2.01359	93.3948	4930.82	0	0.73686	0	1.32334	0	8.44029	6.20041	8.38047	3	12	23	pcu	0	Zn	4930.82	0.73686	1.32334	805	512	123	1440
str_m6_o44_o45_etb_sym.1	2.82313	0.859703	29.5546	0.167061	0.0751627	20.0039	2.65606	94.0824	0.78454	91.2571	1173.89	0.871278	0.38376	0	0.360346	0	7.90554	7.23267	7.90554	10	44	45	etb	0	Ba	1174.76	0.38376	0.360346	589	709	143	1441
str_m3_o1_o16_pcu_sym.1	9.12483	1.74256	47.128	1.36657	0.371331	33.1218	7.75826	85.0236	1.37123	78.6905	2262.27	0	0.5729	0	0.70283	0	7.54196	6.29255	7.33104	3	1	16	pcu	0	Zn	2262.27	0.5729	0.70283	311	281	852	1444
str_m3_o4_o18_pcu_sym.1	10.5688	1.48775	63.9353	2.55728	0.504508	45.6196	8.01156	75.8036	0.983237	66.0891	2074.69	0	0.5513	0	0.679237	0	7.65427	6.75089	7.56062	3	4	18	pcu	0	Zn	2074.69	0.5513	0.679237	144	270	1032	1446
str_m3_o1_o18_pcu_sym.1	11.7931	1.95929	54.1714	2.69416	0.444864	54.5053	9.09891	77.1547	1.51443	77.2947	2569.92	0	0.60928	0	0.807537	0	7.80406	6.75121	7.80406	3	1	18	pcu	0	Zn	2569.92	0.60928	0.807537	219	215	1014	1448
str_m5_o13_o23_sra_sym.1	13.9163	1.85531	67.507	4.64609	0.285348	146.54	9.27019	66.614	1.56997	84.62	3002.35	0	0.62584	0	0.930628	0	8.02355	7.57802	8.02355	9	13	23	sra	0	V	3002.35	0.62584	0.930628	119	206	1123	1448
str_m3_o24_o25_pcu_sym.1	15.0076	2.3092	58.4916	4.74176	0.41822	102.042	10.2659	68.4044	1.89098	81.889	3578.01	0	0.66084	0	0.963292	0	8.49334	5.03755	8.49334	3	24	25	pcu	0	Zn	3578.01	0.66084	0.963292	182	157	1109	1448
str_m6_o55_o55_etb_sym.1	2.68612	0.917949	26.336	0.117564	0.0668259	15.8333	2.56856	95.6233	0.851124	92.7201	975.157	0	0.35848	0	0.350027	0	10.2599	9.71887	10.2599	10	55	55	etb	0	Ba	975.157	0.35848	0.350027	643	723	83	1449
str_m5_o17_o17_sra_sym.1	12.6794	1.68895	67.5656	3.95616	0.351335	101.343	8.72325	68.7986	1.33761	79.198	2176.95	0	0.5732	0	0.75647	0	10.2993	9.87179	10.2967	9	17	17	sra	0	V	2176.95	0.5732	0.75647	117	231	1103	1451
str_m3_o10_o12_pcu_sym.1	7.71249	1.52211	45.6028	1.04534	0.248182	37.9079	6.66715	86.4462	1.27393	83.6949	1794.62	0	0.59032	0	0.609191	0	7.27793	5.2663	7.27793	3	10	12	pcu	0	Zn	1794.62	0.59032	0.609191	327	327	798	1452
str_m2_o18_o27_pcu_sym.3	7.59466	2.54515	26.8558	0.735693	0.233814	28.3184	6.85897	90.313	2.31133	90.8134	4284.64	0	0.76058	0	1.69058	0	12.8598	10.1644	12.8598	2	18	27	pcu	0	Cu	4284.64	0.76058	1.69058	634	319	499	1452
str_m5_o7_o27_sra_sym.1	11.7522	2.5651	41.234	1.91227	0.286321	60.1088	9.83989	83.7284	2.27878	88.8379	3214.93	0	0.73154	0	1.50844	0	14.8282	14.5865	14.8202	9	7	27	sra	0	V	3214.93	0.73154	1.50844	393	175	887	1455
str_m6_o46_o53_etb_sym.1	4.17088	0.562613	66.7207	0.537237	0.108975	44.369	3.63364	87.1193	0.453637	80.6305	841.493	0	0.31292	0	0.262899	0	8.03174	6.5672	7.97809	10	46	53	etb	0	Ba	841.493	0.31292	0.262899	124	567	771	1462
str_m2_o11_o26_pcu_sym.5	4.38756	2.27936	17.3242	0.235037	0.161482	13.0995	4.15253	94.6431	2.11787	92.9155	4295.1	0	0.7482	0	1.40327	0	9.77484	7.55355	9.77202	2	11	26	pcu	0	Cu	4295.1	0.7482	1.40327	830	507	125	1462
str_m5_o6_o25_sra_sym.1	19.9505	2.99473	59.9571	8.87353	0.282799	282.398	11.077	55.5224	2.71193	90.5568	3497.63	0	0.73034	0	1.36147	0	11.8178	11.2269	11.7129	9	6	25	sra	0	V	3497.63	0.73034	1.36147	171	112	1180	1463
str_m5_o4_o13_sra_sym.1	8.13453	1.33898	54.6767	1.46209	0.285749	46.0502	6.67243	82.0261	1.05323	78.6591	1844.65	0	0.49832	0	0.566044	0	7.09646	6.48742	7.08496	9	4	13	sra	0	V	1844.65	0.49832	0.566044	205	326	933	1464
str_m2_o14_o26_pcu_sym.28	12.3535	2.15257	51.6505	2.90133	0.299878	87.0754	9.45216	76.5141	1.8527	86.0689	3122.55	0	0.63804	0	0.93318	0	8.86579	7.38627	8.86579	2	14	26	pcu	0	Cu	3122.55	0.63804	0.93318	246	194	1025	1465
str_m5_o17_o25_sra_sym.1	16.7829	1.8284	82.6113	7.8257	0.344615	204.377	8.9572	53.371	1.48378	81.152	2858.3	0	0.64886	0	0.97745	0	9.47654	8.95036	9.44371	9	17	25	sra	0	V	2858.3	0.64886	0.97745	60	222	1187	1469
str_m5_o13_o25_sra_sym.1	16.9874	1.40582	108.753	8.41498	0.300359	252.147	8.57239	50.4633	1.10546	78.6345	3100.53	0	0.6532	0	0.999218	0	8.30728	7.62008	8.20823	9	13	25	sra	0	V	3100.53	0.6532	0.999218	31	240	1200	1471
str_m5_o16_o26_sra_sym.1	14.5213	2.04478	63.9149	5.10414	0.778623	58.998	9.41715	64.8507	1.26615	61.9213	2626.25	0	0.581	0	0.8588	0	9.52342	9.03762	9.52342	9	16	26	sra	0	V	2626.25	0.581	0.8588	145	199	1128	1472
str_m5_o21_o26_sra_sym.1	13.1693	2.76032	42.9383	2.62316	0.231043	102.182	10.5461	80.0812	2.52928	91.6299	3511.01	0	0.72094	0	1.35759	0	11.3055	10.8549	11.2859	9	21	26	sra	0	V	3511.01	0.72094	1.35759	359	143	971	1473
str_m5_o28_o29_sra_sym.1	4.71405	2.22617	19.058	0.351128	0.203735	15.5111	4.36292	92.5514	2.02244	90.8482	2844.5	0	0.7245	0	1.54616	0	18.3344	18.0826	18.3093	9	28	29	sra	0	V	2844.5	0.7245	1.54616	782	486	206	1474
str_m1_o15_o25_pcu_sym.4	8.3096	2.47092	30.2666	0.860584	0.242706	31.9121	7.44902	89.6435	2.22821	90.1775	3512.82	0	0.72286	0	1.26233	0	12.7412	8.00958	12.7412	1	15	25	pcu	0	Zn	3512.82	0.72286	1.26233	580	296	605	1481
str_m5_o6_o17_sra_sym.1	15.524	2.63408	53.0414	4.91791	0.284664	155.486	10.6061	68.3205	2.34942	89.1931	2911.5	0	0.67626	0	1.10279	0	11.4378	11.0224	11.4378	9	6	17	sra	0	V	2911.5	0.67626	1.10279	231	141	1110	1482
str_m5_o2_o20_sra_sym.1	6.04334	3.30978	16.4331	0.496096	0.368006	12.1326	5.54725	91.791	2.94178	88.8813	2039	0	0.4632	0	0.542374	0	5.92883	5.29107	5.92475	9	2	20	sra	0	V	2039	0.4632	0.542374	847	387	253	1487
str_m2_o9_o11_pcu_sym.1	8.31686	1.24862	59.9476	1.72531	0.452749	34.2966	6.59155	79.2553	0.79587	63.74	1848.33	0	0.48782	0	0.530139	0	6.36294	5.06468	6.36294	2	9	11	pcu	0	Cu	1848.33	0.48782	0.530139	173	330	987	1490
str_m2_o6_o15_pcu_sym.1	6.40335	2.30776	24.9723	0.606096	0.216676	25.1752	5.79726	90.5347	2.09108	90.611	4205.28	0	0.76362	0	1.60482	0	12.9708	11.4653	12.9695	2	6	15	pcu	0	Cu	4205.28	0.76362	1.60482	659	368	463	1490
str_m5_o1_o5_sra_sym.1	6.92039	1.54662	40.2708	0.834671	0.349244	21.5095	6.08572	87.939	1.19737	77.4189	1833.91	0	0.56312	0	0.582135	0	6.48783	5.83769	6.45801	9	1	5	sra	0	V	1833.91	0.56312	0.582135	409	348	734	1491
str_m3_o16_o27_pcu_sym.1	5.88747	2.28751	23.1637	0.541322	0.199169	24.4611	5.34615	90.8055	2.08834	91.2932	4001.51	0	0.74426	0	1.53587	0	12.8295	9.58217	12.819	3	16	27	pcu	0	Zn	4001.51	0.74426	1.53587	688	399	407	1494
str_m5_o23_o25_sra_sym.1	18.1226	2.17597	74.9568	8.9592	0.298801	269.854	9.1634	50.5634	1.87716	86.2681	3584.76	0	0.67798	0	1.15333	0	10.2474	9.78805	10.1642	9	23	25	sra	0	V	3584.76	0.67798	1.15333	90	208	1199	1497
str_m5_o25_o25_sra_sym.1	21.2739	2.535	75.5288	11.8263	0.351561	302.755	9.44759	44.4093	2.18344	86.1317	3559.69	0	0.70448	0	1.21291	0	10.1932	9.92101	10.1932	9	25	25	sra	0	V	3559.69	0.70448	1.21291	87	195	1216	1498
str_m5_o17_o23_sra_sym.1	15.0416	2.13989	63.2622	5.73735	0.285566	180.821	9.30423	61.8567	1.85433	86.6551	3080.15	0	0.64094	0	0.992034	0	9.87275	9.35075	9.87275	9	17	23	sra	0	V	3080.15	0.64094	0.992034	150	203	1149	1502
str_m2_o24_o25_pcu_sym.6	14.1986	2.22926	57.3228	4.72212	0.360127	118.011	9.47649	66.7424	1.86913	83.8454	3570.03	0	0.65422	0	0.945156	0	8.33915	5.13253	8.33915	2	24	25	pcu	0	Cu	3570.03	0.65422	0.945156	187	193	1122	1502
str_m3_o14_o21_pcu_sym.1	9.4144	2.02712	41.7981	1.41138	0.319181	39.7969	8.00302	85.0083	1.70793	84.2544	2991.67	0	0.62468	0	0.843317	0	7.82985	6.07251	7.66431	3	14	21	pcu	0	Zn	2991.67	0.62468	0.843317	382	271	853	1506
str_m5_o1_o22_sra_sym.1	8.14575	0.826945	88.6537	2.41142	0.420933	51.5588	5.73433	70.3966	0.406012	49.0978	1432.96	0	0.46106	0	0.468825	0	7.27522	6.23005	7.16781	9	1	22	sra	0	V	1432.96	0.46106	0.468825	46	374	1086	1506
str_m3_o10_o27_pcu_sym.1	11.3969	1.89904	54.0126	2.84804	0.489069	52.4105	8.54886	75.0104	1.40997	74.2465	2661.23	0	0.62628	0	0.797629	0	7.00263	5.47746	6.98547	3	10	27	pcu	0	Zn	2661.23	0.62628	0.797629	223	242	1041	1506
str_m6_o42_o54_etb_sym.1	6.11135	1.32093	41.6388	0.731889	0.125582	52.4517	5.37946	88.0241	1.19535	90.4929	1249.7	0	0.45418	0	0.490047	0	11.2898	10.1344	11.2758	10	42	54	etb	0	Ba	1249.7	0.45418	0.490047	386	396	727	1509
str_m2_o14_o25_pcu_sym.4	14.2493	1.52565	84.0585	6.31386	0.33872	167.763	7.93542	55.69	1.18693	77.7982	3148.33	0	0.63256	0	0.885667	0	8.67091	6.15967	8.63507	2	14	25	pcu	0	Cu	3148.33	0.63256	0.885667	58	273	1179	1510
str_m3_o11_o26_pcu_sym.1	4.09452	2.06549	17.8411	0.252203	0.147521	15.3865	3.84231	93.8405	1.91797	92.8578	4547.7	0	0.73464	0	1.33589	0	9.48281	6.94692	9.48281	3	11	26	pcu	0	Zn	4547.7	0.73464	1.33589	811	543	157	1511
str_m2_o13_o19_pcu_sym.15	3.76346	2.14959	15.757	0.161715	0.134536	10.8182	3.60175	95.703	2.01505	93.7413	3847.93	0	0.73552	0	1.27538	0	9.95158	8.41923	9.95011	2	13	19	pcu	0	Cu	3847.93	0.73552	1.27538	862	574	81	1517
str_m2_o16_o18_pcu_sym.20	11.3172	1.595	63.8589	3.46781	0.500639	62.3408	7.84941	69.3581	1.09436	68.612	2225.1	0	0.53634	0	0.704795	0	8.1723	6.96613	8.08465	2	16	18	pcu	0	Cu	2225.1	0.53634	0.704795	147	275	1099	1521
str_m5_o2_o4_sra_sym.1	9.89301	1.42677	62.4046	2.69289	0.336669	71.9876	7.20012	72.7799	1.0901	76.4034	1983.86	0	0.53932	0	0.652376	0	7.84304	7.45041	7.84304	9	2	4	sra	0	V	1983.86	0.53932	0.652376	156	305	1063	1524
str_m6_o43_o45_etb_sym.1	3.52089	0.946544	33.4776	0.316699	0.0884899	32.2103	3.20419	91.0052	0.858054	90.6513	1274.28	0.84188	0.41322	0	0.41112	0	9.21838	8.32205	9.21402	10	43	45	etb	0	Ba	1275.12	0.41322	0.41112	536	628	360	1524
str_m3_o14_o17_pcu_sym.1	10.9126	1.39442	70.433	3.5729	0.497096	64.6878	7.33967	67.2589	0.897324	64.351	2281.23	0	0.57178	0	0.712538	0	7.66062	6.37001	7.66062	3	14	17	pcu	0	Zn	2281.23	0.57178	0.712538	105	302	1118	1525
str_m3_o16_o23_pcu_sym.1	7.94577	2.80425	25.5012	0.799757	0.283269	25.4099	7.14601	89.9348	2.52098	89.8986	4105.25	0	0.70792	0	1.31178	0	10.7869	7.1765	10.7869	3	16	23	pcu	0	Zn	4105.25	0.70792	1.31178	654	306	567	1527
str_m6_o42_o44_etb_sym.1	3.79608	0.727821	46.9412	0.399005	0.130914	27.4307	3.39708	89.489	0.596908	82.0129	964.079	0	0.337	0	0.291462	0	7.04391	6.22592	7.03033	10	42	44	etb	0	Ba	964.079	0.337	0.291462	312	596	621	1529
str_m3_o5_o6_pcu_sym.1	14.4473	2.00298	64.9159	5.82747	0.475353	110.333	8.61981	59.6639	1.52763	76.2677	3447.69	0	0.7171	0	1.02834	0	8.57817	5.67703	8.57817	3	5	6	pcu	0	Zn	3447.69	0.7171	1.02834	139	235	1159	1533
str_m1_o9_o24_pcu_sym.7	10.5287	1.57184	60.2846	2.95955	0.304444	87.4903	7.56911	71.8906	1.2674	80.6314	2417.23	0	0.5678	0	0.705107	0	10.3857	4.84741	10.3833	1	9	24	pcu	0	Zn	2417.23	0.5678	0.705107	170	291	1074	1535
str_m3_o5_o8_pcu_sym.1	14.0812	1.78476	71.0071	5.91756	0.576444	92.3905	8.16364	57.9755	1.20832	67.7019	2964.56	0	0.68062	0	0.929224	0	7.61104	5.86837	7.61104	3	5	8	pcu	0	Zn	2964.56	0.68062	0.929224	102	265	1168	1535
str_m3_o10_o10_pcu_sym.1	7.10171	0.50641	126.213	2.17098	0.350988	55.6681	4.93072	69.4301	0.155422	30.6909	1408.28	0	0.54374	0	0.480291	0	7.17402	5.14296	7.17359	3	10	10	pcu	0	Zn	1408.28	0.54374	0.480291	18	427	1097	1542
str_m2_o14_o18_pcu_sym.2	10.6908	1.27047	75.7333	3.8855	0.533655	65.5283	6.80529	63.6557	0.736817	57.9956	1888.12	0	0.52892	0	0.628507	0	7.58896	6.84751	7.48304	2	14	18	pcu	0	Cu	1888.12	0.52892	0.628507	86	321	1135	1542
str_m3_o2_o10_pcu_sym.1	11.7792	2.7509	38.5376	2.06448	0.290671	63.9223	9.71474	82.4735	2.46023	89.4336	3894.05	0	0.71636	0	1.21601	0	9.86749	8.23112	9.86749	3	2	10	pcu	0	Zn	3894.05	0.71636	1.21601	440	179	923	1542
str_m6_o45_o57_etb_sym.1	4.5482	0.661006	61.9265	0.673786	0.0967737	62.6624	3.87441	85.1857	0.564233	85.3596	888.616	0.384987	0.33954	0	0.300899	0	9.31484	8.82183	9.31484	10	45	57	etb	0	Ba	889.001	0.33954	0.300899	160	537	846	1543
str_m6_o44_o50_etb_sym.1	2.45444	0.742489	29.7512	0.163957	0.0737844	19.999	2.29048	93.32	0.668705	90.0626	1003.32	0	0.34702	0	0.310344	0	7.56911	6.53272	7.56356	10	44	50	etb	0	Ba	1003.32	0.34702	0.310344	584	781	179	1544
str_m5_o3_o17_sra_sym.1	14.248	2.6077	49.1742	4.3495	0.286342	136.709	9.89846	69.4728	2.32136	89.0194	2689.3	0	0.64748	0	1.06282	0	11.5154	10.6086	11.4608	9	3	17	sra	0	V	2689.3	0.64748	1.06282	279	172	1095	1546
str_m5_o18_o25_sra_sym.1	17.8529	1.83406	87.6069	10.0973	0.897731	101.228	7.75569	43.4421	0.936331	51.0523	3303.71	0.690836	0.60754	0	0.924655	0	7.52926	6.76172	7.527	9	18	25	sra	0	V	3304.4	0.60754	0.924655	50	282	1219	1551
str_m5_o17_o19_sra_sym.1	13.0361	1.43422	81.8038	5.90717	0.544264	97.6815	7.1289	54.686	0.889956	62.0515	2549.86	0	0.6134	0	0.801876	0	7.98088	6.91306	7.98088	9	17	19	sra	0	V	2549.86	0.6134	0.801876	63	308	1183	1554
str_m3_o24_o28_pcu_sym.1	15.8678	2.38189	59.9566	6.73648	0.423502	143.159	9.1313	57.5462	1.95839	82.2199	3490.11	0	0.66558	0	1.03082	0	8.63807	6.22721	7.6321	3	24	28	pcu	0	Zn	3490.11	0.66558	1.03082	172	212	1171	1555
str_m2_o9_o13_pcu_sym.1	9.68056	1.66345	52.3761	2.23369	0.503148	39.9549	7.44687	76.926	1.1603	69.7528	2147.02	0	0.53256	0	0.656315	0	7.8813	6.30119	7.86125	2	9	13	pcu	0	Cu	2147.02	0.53256	0.656315	239	297	1019	1555
str_m3_o4_o16_pcu_sym.1	7.94978	1.39043	51.4575	1.52563	0.418444	32.8136	6.42415	80.8092	0.971984	69.9054	1770.13	0	0.5008	0	0.567588	0	7.5802	6.20573	7.31492	3	4	16	pcu	0	Zn	1770.13	0.5008	0.567588	254	339	962	1555
str_m5_o13_o21_sra_sym.1	9.39026	2.45932	34.364	1.2159	0.206817	52.9119	8.17436	87.0515	2.25251	91.5905	2972.97	0	0.67116	0	1.03709	0	9.83099	9.51072	9.83099	9	13	21	sra	0	V	2972.97	0.67116	1.03709	521	263	774	1558
str_m3_o16_o24_pcu_sym.1	11.1419	1.62984	61.5256	3.51567	0.442167	71.559	7.62623	68.4464	1.18768	72.8706	2727.12	0	0.58938	0	0.778896	0	7.8959	5.42174	7.8959	3	16	24	pcu	0	Zn	2727.12	0.58938	0.778896	163	289	1107	1559
str_m2_o13_o25_pcu_sym.2	11.7775	3.04189	34.846	1.84568	0.237488	69.9453	9.93186	84.3288	2.8044	92.1928	4608.5	0	0.76208	0	1.53174	0	10.0446	7.48177	10.0446	2	13	25	pcu	0	Cu	4608.5	0.76208	1.53174	515	171	873	1559
str_m5_o1_o4_sra_sym.1	8.85376	1.14175	69.7908	2.79472	0.496276	50.6826	6.05904	68.4346	0.645477	56.5339	1603.64	0	0.502	0	0.516589	0	7.55401	7.08915	7.54137	9	1	4	sra	0	V	1603.64	0.502	0.516589	109	349	1108	1566
str_m2_o2_o10_pcu_sym.1	8.86929	2.51532	31.735	1.06117	0.287768	33.1883	7.80812	88.0354	2.22755	88.5594	4012.2	0	0.72026	0	1.2356	0	9.74496	7.84901	9.74496	2	2	10	pcu	0	Cu	4012.2	0.72026	1.2356	562	280	726	1568
str_m6_o51_o55_etb_sym.1	5.51858	0.963993	51.5224	0.857655	0.166297	46.4163	4.66093	84.4588	0.797696	82.7491	1103.79	0	0.40202	0	0.385959	0	9.66027	8.93895	9.66027	10	51	55	etb	0	Ba	1103.79	0.40202	0.385959	249	457	866	1572
str_m2_o12_o14_pcu_sym.12	7.33569	1.8611	35.4743	0.896992	0.380446	21.2197	6.4387	87.7722	1.48065	79.558	2264.3	8.23841	0.56728	0.01064	0.684943	0.0128469	6.69086	5.1784	6.67811	2	12	14	pcu	0	Cu	2272.54	0.57792	0.69779	501	336	738	1575
str_m3_o4_o4_pcu_sym.1	7.46238	1.41753	47.3791	1.32411	0.406475	29.3178	6.13827	82.2562	1.01106	71.3252	1710.38	0	0.5136	0	0.565307	0	7.93799	6.28725	7.93799	3	4	4	pcu	0	Zn	1710.38	0.5136	0.565307	306	346	927	1579
str_m3_o5_o7_pcu_sym.1	15.6537	1.52477	92.3967	8.83368	0.568587	139.826	6.82006	43.5682	0.956183	62.71	3219.05	0	0.69232	0	0.993676	0	8.43256	5.67127	8.43256	3	5	7	pcu	0	Zn	3219.05	0.69232	0.993676	44	320	1218	1582
str_m3_o13_o25_pcu_sym.1	10.3446	2.81123	33.1175	1.45278	0.223859	58.4072	8.89178	85.9561	2.58738	92.037	4715.82	0	0.76922	0	1.57304	0	10.9696	7.40995	10.9696	3	13	25	pcu	0	Zn	4715.82	0.76922	1.57304	540	225	817	1582
str_m6_o48_o56_etb_sym.1	3.44454	0.57312	54.0915	0.403625	0.130379	27.8621	3.04092	88.2822	0.442741	77.2511	742.739	0	0.29602	0	0.242081	0	8.22217	7.60775	8.09108	10	48	56	etb	0	Ba	742.739	0.29602	0.242081	221	649	712	1582
str_m2_o14_o17_pcu_sym.16	11.5512	1.30021	79.9571	5.02745	0.548114	82.5505	6.52378	56.4769	0.752097	57.8442	2049.36	0	0.56464	0	0.701001	0	8.63382	7.54947	8.63382	2	14	17	pcu	0	Cu	2049.36	0.56464	0.701001	72	334	1177	1583
str_m3_o10_o23_pcu_sym.1	11.5072	0.91164	113.603	5.64619	0.477035	106.524	5.861	50.9334	0.434605	47.6729	2379.81	0	0.60178	0	0.728215	0	6.67549	4.91446	6.57707	3	10	23	pcu	0	Zn	2379.81	0.60178	0.728215	25	364	1196	1585
str_m6_o52_o55_etb_sym.1	6.86554	0.909777	67.9175	1.83059	0.196711	83.7539	5.03495	73.3366	0.713067	78.3781	1269.47	0	0.44694	0	0.4602	0	10.8593	10.652	10.8593	10	52	55	etb	0	Ba	1269.47	0.44694	0.4602	114	416	1061	1591
str_m5_o4_o12_sra_sym.1	7.4293	1.01552	65.8421	2.04947	0.323206	57.0697	5.37983	72.4137	0.69231	68.1733	1594.52	0	0.49642	0	0.518602	0	7.73357	6.87029	7.60572	9	4	12	sra	0	V	1594.52	0.49642	0.518602	130	395	1068	1593
str_m2_o5_o23_pcu_sym.1	13.5818	1.09793	111.333	7.53973	0.565499	119.996	6.0421	44.4867	0.532436	48.4943	3080.01	0	0.6609	0	0.877221	0	7.60086	5.27067	7.58734	2	5	23	pcu	0	Cu	3080.01	0.6609	0.877221	28	353	1215	1596
str_m6_o52_o56_etb_sym.1	5.83682	0.96097	54.665	1.08669	0.209663	46.647	4.75014	81.3822	0.751307	78.1821	1228.33	0	0.44642	0	0.451609	0	10.8265	10.499	10.8265	10	52	56	etb	0	Ba	1228.33	0.44642	0.451609	206	445	947	1598
str_m5_o3_o18_sra_sym.1	15.0283	2.67978	50.4721	5.59403	0.675172	74.568	9.43423	62.7766	2.00461	74.805	3532.48	0	0.65942	0	1.13907	0	10.4148	9.9708	10.4148	9	3	18	sra	0	V	3532.48	0.65942	1.13907	267	197	1142	1606
str_m5_o27_o27_sra_sym.1	13.0976	3.12448	37.7275	2.80799	0.502173	50.3252	10.2896	78.5611	2.6223	83.9278	3150.95	0	0.73744	0	1.53489	0	16.3104	16.122	16.3101	9	27	27	sra	0	V	3150.95	0.73744	1.53489	462	153	1000	1615
str_m3_o14_o25_pcu_sym.1	13.0115	1.43917	81.3686	6.84186	0.409888	150.228	6.16963	47.4168	1.02928	71.5192	3355.62	0	0.6351	0	0.88923	0	7.74636	5.16908	7.63489	3	14	25	pcu	0	Zn	3355.62	0.6351	0.88923	65	344	1207	1616
str_m6_o52_o57_etb_sym.1	6.49094	0.823171	70.9676	1.77949	0.190263	84.1749	4.71145	72.585	0.632908	76.8865	1157.22	0	0.42874	0	0.421229	0	10.7871	10.4962	10.7871	10	52	57	etb	0	Ba	1157.22	0.42874	0.421229	103	449	1065	1617
str_m3_o24_o26_pcu_sym.1	11.0678	2.98407	33.3808	1.74439	0.405039	38.7606	9.32345	84.2391	2.57903	86.4266	3120.44	0	0.64208	0	0.946452	0	9.16657	6.67499	9.16657	3	24	26	pcu	0	Zn	3120.44	0.64208	0.946452	539	202	876	1617
str_m6_o51_o56_etb_sym.1	5.06047	1.02717	44.3398	0.681172	0.178137	34.4149	4.3793	86.5394	0.849029	82.6575	1117.07	0	0.40202	0	0.379288	0	9.39523	8.75824	9.37705	10	51	56	etb	0	Ba	1117.07	0.40202	0.379288	340	484	795	1619
str_m6_o48_o55_etb_sym.1	3.82989	0.556737	61.9126	0.566277	0.117575	43.3468	3.26361	85.2143	0.439162	78.8814	744.686	0	0.29734	0	0.247583	0	8.61643	7.85186	8.61643	10	48	55	etb	0	Ba	744.686	0.29734	0.247583	161	617	845	1623
str_m2_o4_o22_pcu_sym.18	7.06395	1.40465	45.2607	1.25406	0.382944	29.4731	5.80989	82.2471	1.02171	72.7374	1646	0	0.48342	0	0.52066	0	7.25336	4.66346	7.25052	2	4	22	pcu	0	Cu	1646	0.48342	0.52066	330	367	928	1625
str_m2_o10_o26_pcu_sym.7	10.8797	1.14651	85.4045	5.27405	0.498949	95.1329	5.60566	51.524	0.647565	56.4812	2365.25	0	0.58634	0	0.715044	0	6.14627	5.3171	6.13083	2	10	26	pcu	0	Cu	2365.25	0.58634	0.715044	55	383	1194	1632
str_m2_o2_o4_pcu_sym.3	4.04581	2.24011	16.2547	0.318318	0.198604	14.425	3.72749	92.1322	2.04151	91.1342	4057.55	0	0.7365	0	1.41742	0	11.5067	7.84219	11.5067	2	2	4	pcu	0	Cu	4057.55	0.7365	1.41742	850	553	229	1632
str_m2_o23_o24_pcu_sym.11	11.9953	2.69876	40.0029	2.70476	0.35029	69.4935	9.29058	77.4516	2.34847	87.0203	5204.66	0	0.74568	0	1.54479	0	12.2169	8.39185	12.2169	2	23	24	pcu	0	Cu	5204.66	0.74568	1.54479	419	204	1010	1633
str_m3_o11_o20_pcu_sym.1	3.03709	1.44699	18.8901	0.195206	0.100706	17.4454	2.84189	93.5726	1.34629	93.0403	4237.32	0	0.77448	0	1.46233	0	11.3755	7.47623	11.3494	3	11	20	pcu	0	Zn	4237.32	0.77448	1.46233	788	678	167	1633
str_m5_o5_o19_sra_sym.1	3.06708	2.05002	13.4651	0.10803	0.130765	7.43525	2.95905	96.4778	1.91926	93.6213	2630.8	0	0.65538	0	0.773277	0	7.10156	6.40829	7.09875	9	5	19	sra	0	V	2630.8	0.65538	0.773277	918	662	54	1634
str_m3_o4_o5_pcu_sym.1	6.48826	1.28878	45.3097	1.10893	0.336093	29.6953	5.37933	82.9087	0.95269	73.9217	1722.03	0	0.52308	0	0.549696	0	6.80639	4.52154	6.80373	3	4	5	pcu	0	Zn	1722.03	0.52308	0.549696	329	397	913	1639
str_m3_o4_o22_pcu_sym.1	6.73009	1.25631	48.2132	1.28335	0.370594	31.1666	5.44674	80.9312	0.885718	70.5014	1676.64	0	0.48936	0	0.529018	0	7.82394	4.52602	7.75899	3	4	22	pcu	0	Zn	1676.64	0.48936	0.529018	295	390	957	1642
str_m2_o10_o23_pcu_sym.3	9.84499	1.2269	72.2184	4.16503	0.410374	91.3442	5.67996	57.6939	0.816528	66.552	2280.81	0	0.58124	0	0.676749	0	5.82267	4.87046	5.81674	2	10	23	pcu	0	Cu	2280.81	0.58124	0.676749	96	377	1170	1643
str_m6_o51_o57_etb_sym.1	5.12892	0.874437	52.7886	0.872202	0.165223	47.5105	4.25672	82.9944	0.709214	81.1052	1018.79	0	0.38068	0	0.348282	0	9.35521	8.7297	9.31627	10	51	57	etb	0	Ba	1018.79	0.38068	0.348282	235	498	912	1645
str_m2_o19_o22_pcu_sym.4	2.93502	1.67838	15.7385	0.138786	0.106275	11.7532	2.79623	95.2714	1.57211	93.668	3532.02	0	0.69668	0	1.08372	0	9.71514	7.18784	9.71514	2	19	22	pcu	0	Cu	3532.02	0.69668	1.08372	863	687	99	1649
str_m5_o11_o17_sra_sym.1	11.7427	1.19882	88.1564	6.34355	0.543151	105.112	5.3991	45.9786	0.655671	54.6929	2334.65	0	0.57924	0	0.736783	0	7.45166	6.79022	7.4338	9	11	17	sra	0	V	2334.65	0.57924	0.736783	48	392	1210	1650
str_m6_o49_o55_etb_sym.1	3.98851	0.441517	81.303	0.764727	0.120215	57.2519	3.22379	80.8268	0.321302	72.7722	741.78	0	0.2987	0	0.245281	0	8.62327	7.84815	8.62327	10	49	55	etb	0	Ba	741.78	0.2987	0.245281	66	624	961	1651
str_m5_o6_o18_sra_sym.1	15.405	3.33136	41.6182	5.03758	1.13476	39.954	10.3674	67.2991	2.1966	65.9371	3250.45	0	0.63394	0	1.01169	0	8.02779	7.44637	8.02671	9	6	18	sra	0	V	3250.45	0.63394	1.01169	387	149	1117	1653
str_m6_o45_o51_etb_sym.1	4.03073	0.846578	42.8508	0.476071	0.102226	41.9132	3.55466	88.189	0.744351	87.9247	1083.46	0	0.36728	0	0.337957	0	8.17484	7.65294	8.17484	10	45	51	etb	0	Ba	1083.46	0.36728	0.337957	363	577	718	1658
str_m3_o2_o12_pcu_sym.1	4.21932	2.01825	18.8152	0.369761	0.161457	20.6113	3.84956	91.2365	1.8568	92.0001	4409.35	0	0.75644	0	1.52541	0	10.7074	8.22521	10.7074	3	2	12	pcu	0	Zn	4409.35	0.75644	1.52541	792	541	327	1660
str_m6_o44_o52_etb_sym.1	5.44326	0.871197	56.2322	1.10614	0.155338	64.088	4.33711	79.6786	0.715859	82.1696	1470.69	0	0.46552	0	0.48285	0	9.56299	9.17949	9.56299	10	44	52	etb	0	Ba	1470.69	0.46552	0.48285	191	492	979	1662
str_m6_o47_o55_etb_sym.1	3.20154	0.437886	65.8021	0.468962	0.102413	41.2122	2.73258	85.352	0.335473	76.612	671.594	0	0.27638	0	0.225206	0	7.83021	7.07255	7.78117	10	47	55	etb	0	Ba	671.594	0.27638	0.225206	131	695	838	1664
str_m3_o1_o8_pcu_sym.1	3.67722	2.03611	16.2541	0.282255	0.170555	14.8943	3.39497	92.3242	1.86555	91.6235	3646.48	0	0.71396	0	1.18719	0	9.80122	7.55057	9.80122	3	1	8	pcu	0	Zn	3646.48	0.71396	1.18719	851	598	215	1664
str_m1_o5_o25_pcu_sym.2	2.7058	1.06131	22.9455	0.213559	0.0746489	25.7477	2.49224	92.1074	0.98666	92.9663	4310.29	0	0.80144	0	1.49332	0	11.6127	7.95171	11.6127	1	5	25	pcu	0	Zn	4310.29	0.80144	1.49332	692	741	231	1664
str_m3_o22_o24_pcu_sym.1	6.20858	1.04401	53.5216	1.37595	0.449135	27.572	4.83263	77.8379	0.594878	56.9799	1408.91	0	0.45376	0	0.470211	0	7.94484	4.36146	7.94484	3	22	24	pcu	0	Zn	1408.91	0.45376	0.470211	226	434	1004	1664
str_m6_o42_o55_etb_sym.1	3.99795	0.586118	61.3896	0.655178	0.16075	36.6819	3.34277	83.6122	0.425368	72.5738	776.57	0	0.31382	0	0.268354	0	8.6258	8.21139	8.6258	10	42	55	etb	0	Ba	776.57	0.31382	0.268354	164	608	893	1665
str_m5_o16_o25_sra_sym.1	16.3619	1.16874	125.996	11.1912	0.490224	205.459	5.17063	31.6017	0.678515	58.0553	3469.94	0	0.62578	0	0.906597	0	7.64061	6.8422	7.64061	9	16	25	sra	0	V	3469.94	0.62578	0.906597	19	409	1237	1665
str_m5_o6_o16_sra_sym.1	13.8245	2.6108	47.656	5.08427	1.07612	42.5215	8.74019	63.2227	1.53467	58.7818	3490.65	0	0.64666	0	0.970694	0	8.03207	7.31859	8.03207	9	6	16	sra	0	V	3490.65	0.64666	0.970694	299	230	1139	1668
str_m6_o43_o52_etb_sym.1	6.23116	0.925606	60.5878	1.59466	0.14717	97.5195	4.6365	74.4083	0.778436	84.1001	1507.07	0	0.49248	0	0.541743	0	10.6842	10.3636	10.6842	10	43	52	etb	0	Ba	1507.07	0.49248	0.541743	167	460	1049	1676
str_m3_o1_o14_pcu_sym.1	8.44077	1.42265	53.3983	2.52977	0.456219	49.9058	5.91099	70.0291	0.966427	67.9317	2243.59	0	0.56498	0	0.647398	0	7.08431	5.26695	7.08431	3	1	14	pcu	0	Zn	2243.59	0.56498	0.647398	229	357	1092	1678
str_m3_o10_o13_pcu_sym.1	9.31656	0.974811	86.0157	4.5001	0.572196	70.7815	4.81646	51.6978	0.402615	41.3018	1953.94	0	0.56798	0	0.597509	0	6.45711	4.95558	6.45711	3	10	13	pcu	0	Zn	1953.94	0.56798	0.597509	52	437	1193	1682
str_m6_o47_o56_etb_sym.1	2.82083	0.522896	48.5517	0.309739	0.111592	24.9806	2.51109	89.0196	0.411303	78.6588	663.833	0	0.27084	0	0.216573	0	7.75892	6.91768	7.75286	10	47	56	etb	0	Ba	663.833	0.27084	0.216573	289	738	660	1687
str_m6_o51_o51_etb_sym.1	5.02863	0.928191	48.759	0.829416	0.171214	43.5989	4.19922	83.5061	0.756977	81.554	1239.67	0	0.40332	0	0.388336	0	8.42632	7.79505	8.42632	10	51	51	etb	0	Ba	1239.67	0.40332	0.388336	285	502	900	1687
str_m2_o13_o27_pcu_sym.26	3.65153	1.8741	17.5358	0.302131	0.15525	17.5149	3.3494	91.7259	1.71885	91.716	4451.44	0	0.7761	0	1.70477	0	11.767	9.86963	11.767	2	13	27	pcu	0	Cu	4451.44	0.7761	1.70477	823	607	258	1688
str_m2_o16_o22_pcu_sym.7	8.84829	1.23091	64.6955	3.45371	0.523132	59.4178	5.39458	60.9675	0.707782	57.5005	2033.87	0	0.50204	0	0.594301	0	6.54711	4.89492	6.53039	2	16	22	pcu	0	Cu	2033.87	0.50204	0.594301	141	394	1153	1688
str_m3_o17_o20_pcu_sym.1	5.30491	2.04609	23.3343	0.534781	0.175292	27.4572	4.77012	89.9191	1.8708	91.4328	4542.82	0	0.79292	0	1.81581	0	12.1835	10.8538	12.1835	3	17	20	pcu	0	Zn	4542.82	0.79292	1.81581	684	441	572	1697
str_m2_o17_o27_pcu_sym.2	7.91868	2.06249	34.5544	1.19142	0.190896	56.1708	6.72726	84.9543	1.8716	90.7444	4748.54	0	0.80696	0	2.0674	0	15.8296	11.9387	15.8295	2	17	27	pcu	0	Cu	4748.54	0.80696	2.0674	518	325	855	1698
str_m5_o1_o13_sra_sym.1	9.72054	1.31842	66.3559	4.32461	0.476815	81.628	5.39593	55.5106	0.841602	63.8343	1951.5	0	0.54744	0	0.629666	0	8.18535	6.69251	8.11113	9	1	13	sra	0	V	1951.5	0.54744	0.629666	125	393	1181	1699
str_m5_o1_o20_sra_sym.1	3.25666	1.71745	17.0659	0.246299	0.142101	15.5994	3.01036	92.4371	1.57535	91.7261	3063.52	0	0.67292	0	0.960756	0	8.61244	8.03409	8.59906	9	1	20	sra	0	V	3063.52	0.67292	0.960756	833	655	212	1700
str_m1_o25_o25_pcu_sym.24	6.49404	1.29826	45.0189	1.26413	0.124274	91.5493	5.22991	80.534	1.17399	90.4277	5902.78	0	0.88108	0	3.13878	0	19.4746	11.4976	19.4746	1	25	25	pcu	0	Zn	5902.78	0.88108	3.13878	332	404	967	1703
str_m3_o13_o20_pcu_sym.1	3.46544	1.6721	18.6526	0.289345	0.13011	20.0147	3.17609	91.6505	1.54199	92.2188	4311.23	0	0.77828	0	1.61117	0	11.8364	9.58506	11.8332	3	13	20	pcu	0	Zn	4311.23	0.77828	1.61117	796	635	272	1703
str_m3_o23_o24_pcu_sym.1	9.79916	2.76117	31.9402	1.58335	0.330091	43.1704	8.21581	83.8419	2.43108	88.0453	5147.72	0	0.74908	0	1.54465	0	12.3253	8.6946	12.2994	3	23	24	pcu	0	Zn	5147.72	0.74908	1.54465	560	259	885	1704
str_m1_o24_o28_pcu_sym.5	7.20996	1.75055	37.0682	1.15482	0.122318	84.9702	6.05514	83.983	1.62823	93.0126	4808.42	0	0.78718	0	1.71486	0	13.4971	8.45082	13.459	1	24	28	pcu	0	Zn	4808.42	0.78718	1.71486	476	351	879	1706
str_m2_o4_o24_pcu_sym.10	7.25247	1.39845	46.6749	1.639	0.319917	46.109	5.61347	77.4008	1.07853	77.1234	1688.83	0	0.48888	0	0.52779	0	7.92351	5.0661	7.92351	2	4	24	pcu	0	Cu	1688.83	0.48888	0.52779	313	382	1011	1706
str_m3_o8_o10_pcu_sym.1	3.59251	1.96963	16.4156	0.29387	0.186412	14.1881	3.29864	91.8199	1.78322	90.5357	4644.25	0	0.7627	0	1.51303	0	11.0656	9.66234	11.0656	3	8	10	pcu	0	Zn	4644.25	0.7627	1.51303	848	612	250	1710
str_m2_o18_o25_pcu_sym.5	13.2044	3.19159	37.2353	3.55102	0.306917	104.13	9.65341	73.1074	2.88467	90.3836	4408.71	0	0.73706	0	1.46527	0	10.3818	8.93721	10.3818	2	18	25	pcu	0	Cu	4408.71	0.73706	1.46527	471	180	1062	1713
str_m1_o9_o15_pcu_sym.2	8.04964	1.49089	48.593	2.21693	0.39968	49.9208	5.83271	72.4593	1.09121	73.1919	1968.28	0	0.49636	0	0.56799	0	7.67892	5.70905	7.67892	1	9	15	pcu	0	Zn	1968.28	0.49636	0.56799	287	365	1066	1718
str_m1_o4_o27_pcu_sym.15	2.86598	1.18533	21.7608	0.245318	0.100329	22.0062	2.62066	91.4403	1.085	91.5358	4212.41	0	0.79052	0	1.76972	0	15.2209	8.38047	15.2209	1	4	27	pcu	0	Zn	4212.41	0.79052	1.76972	710	713	298	1721
str_m5_o16_o17_sra_sym.1	11.747	1.29081	81.9049	6.95628	0.60982	102.664	4.79076	40.7827	0.680986	52.7567	2635.53	0	0.54644	0	0.692088	0	7.1623	6.21488	7.14654	9	16	17	sra	0	V	2635.53	0.54644	0.692088	62	439	1224	1725
str_m1_o14_o27_pcu_sym.1	3.89218	1.53685	22.7932	0.366271	0.128857	25.5821	3.52591	90.5896	1.40799	91.6155	4043.19	0	0.77796	0	1.64444	0	15.1288	8.35829	15.0465	1	14	27	pcu	0	Zn	4043.19	0.77796	1.64444	694	582	450	1726
str_m5_o19_o25_sra_sym.1	19.1329	2.40634	71.5593	13.5414	1.39851	87.1447	5.59149	29.2245	1.00783	41.8824	3432.77	0	0.6943	0	1.06421	0	8.31949	6.8777	8.23478	9	19	25	sra	0	V	3432.77	0.6943	1.06421	101	385	1243	1729
str_m2_o16_o24_pcu_sym.1	10.6218	0.921589	103.73	6.0964	0.593124	92.5061	4.52537	42.6047	0.328465	35.6411	2176.13	1.47546	0.51984	0	0.615132	0	6.4039	5.06436	6.36965	2	16	24	pcu	0	Cu	2177.61	0.51984	0.615132	35	474	1222	1731
str_m2_o1_o24_pcu_sym.3	9.00845	1.46356	55.3965	3.49919	0.478858	65.7664	5.50925	61.1565	0.984702	67.2813	2120.95	0	0.58104	0	0.683877	0	8.02101	5.21769	8.02101	2	1	24	pcu	0	Cu	2120.95	0.58104	0.683877	197	388	1152	1737
str_m3_o13_o19_pcu_sym.1	2.88398	1.91102	13.5822	0.156218	0.133983	10.4936	2.72776	94.5833	1.77704	92.9889	3891.61	0	0.74146	0	1.3011	0	9.82671	8.23093	9.82671	3	13	19	pcu	0	Zn	3891.61	0.74146	1.3011	915	696	127	1738
str_m6_o45_o50_etb_sym.1	1.59597	0.636779	22.5568	0.0812759	0.0488046	14.988	1.51469	94.9074	0.587975	92.3357	774.791	0	0.27646	0	0.233223	0	7.0858	5.85524	7.0858	10	45	50	etb	0	Ba	774.791	0.27646	0.233223	701	920	118	1739
str_m2_o19_o28_pcu_sym.3	2.77679	1.62639	15.366	0.167297	0.11591	12.99	2.60949	93.9752	1.51048	92.8732	5408.06	0	0.78786	0	1.67331	0	10.5876	7.17942	10.5519	2	19	28	pcu	0	Cu	5408.06	0.78786	1.67331	876	716	148	1740
str_m2_o13_o23_pcu_sym.67	4.52858	2.09472	19.4571	0.429543	0.191605	20.1763	4.09904	90.5148	1.90312	90.8529	4730.68	0	0.7492	0	1.49532	0	10.0602	7.46427	10.0602	2	13	23	pcu	0	Cu	4730.68	0.7492	1.49532	769	509	466	1744
str_m2_o2_o15_pcu_sym.1	7.7121	2.77958	24.971	0.972161	0.324477	26.9648	6.73994	87.3943	2.4551	88.3264	3342.51	0	0.6873	0	1.1904	0	11.447	7.79688	11.447	2	2	15	pcu	0	Cu	3342.51	0.6873	1.1904	660	324	762	1746
str_m5_o16_o23_sra_sym.1	12.1181	2.13077	51.1847	5.15847	1.14088	40.6932	6.95963	57.4317	0.989889	46.4568	2535.25	6.17857	0.54252	0	0.754365	0	7.58172	6.91481	7.58172	9	16	23	sra	0	V	2541.43	0.54252	0.754365	258	317	1172	1747
str_m3_o4_o21_pcu_sym.1	2.67835	1.60282	15.0392	0.146352	0.12307	10.7026	2.532	94.5357	1.47975	92.3217	2962.97	0	0.65384	0	0.953872	0	9.89497	7.40831	9.89497	3	4	21	pcu	0	Zn	2962.97	0.65384	0.953872	886	731	131	1748
str_m6_o48_o53_etb_sym.1	4.77517	1.0094	42.5762	0.736618	0.189353	35.0116	4.03855	84.574	0.820047	81.241	1356.05	0	0.4136	0	0.397719	0	8.19291	7.20961	8.0504	10	48	53	etb	0	Ba	1356.05	0.4136	0.397719	369	517	864	1750
str_m5_o29_o29_sra_sym.1	3.7469	2.15125	15.6756	0.319917	0.21093	13.6503	3.42698	91.4618	1.94032	90.195	2964.55	0	0.75136	0	1.79002	0	22.8732	22.0965	22.8683	9	29	29	sra	0	V	2964.55	0.75136	1.79002	865	592	294	1751
str_m6_o44_o51_etb_sym.1	4.1304	0.980711	37.9047	0.495498	0.124143	35.9221	3.6349	88.0036	0.856568	87.3415	1305.32	0	0.42576	0	0.414967	0	8.8794	8.32323	8.8794	10	44	51	etb	0	Ba	1305.32	0.42576	0.414967	457	566	728	1751
str_m6_o51_o52_etb_sym.1	6.32312	0.913717	62.2819	1.97427	0.248452	71.5165	4.34886	68.777	0.665266	72.8087	1345.69	0	0.45194	0	0.458185	0	9.76426	9.19882	9.76426	10	51	52	etb	0	Ba	1345.69	0.45194	0.458185	158	490	1104	1752
str_m5_o23_o23_sra_sym.1	13.5419	2.15131	56.6524	7.49293	0.282221	238.949	6.04897	44.6685	1.86909	86.8815	3817.48	0	0.68206	0	1.1967	0	10.2293	9.77183	10.2169	9	23	23	sra	0	V	3817.48	0.68206	1.1967	189	352	1214	1755
str_m1_o22_o27_pcu_sym.3	2.62049	1.05658	22.3214	0.223796	0.0876981	22.967	2.39669	91.4598	0.968883	91.6998	4247.89	0	0.76636	0	1.66122	0	15.0404	8.25459	15.0404	1	22	27	pcu	0	Zn	4247.89	0.76636	1.66122	702	759	295	1756
str_m2_o16_o29_pcu_sym.6	5.60143	2.56506	19.6537	0.566967	0.254573	20.0441	5.03447	89.8782	2.31048	90.0753	4532.17	0.541355	0.71942	0	1.41501	0	9.16408	7.81101	9.09755	2	16	29	pcu	0	Cu	4532.71	0.71942	1.41501	763	417	577	1757
str_m2_o12_o15_pcu_sym.6	10.2126	1.36137	67.515	5.39298	0.823352	58.9503	4.81958	47.1927	0.53802	39.5204	2028.4	0	0.5215	0	0.576157	0	7.17686	4.49869	7.17686	2	12	15	pcu	0	Cu	2028.4	0.5215	0.576157	118	436	1208	1762
str_m5_o3_o25_sra_sym.1	13.7137	2.27531	54.2444	7.4051	0.245935	270.989	6.30855	46.002	2.02938	89.1911	3498.19	0	0.70902	0	1.36241	0	12.2171	11.1735	12.1561	9	3	25	sra	0	V	3498.19	0.70902	1.36241	216	341	1209	1766
str_m6_o49_o53_etb_sym.1	4.64825	1.0038	41.6758	0.698663	0.156568	40.1611	3.94958	84.9693	0.847234	84.4025	1264.95	0	0.4021	0	0.380764	0	8.37265	6.7215	8.28581	10	49	53	etb	0	Ba	1264.95	0.4021	0.380764	385	528	854	1767
str_m3_o10_o26_pcu_sym.1	10.6617	1.27684	75.1506	6.05199	0.526283	103.495	4.60972	43.2362	0.750557	58.7824	2500.21	0	0.57842	0	0.69999	0	6.55156	4.83969	6.55004	3	10	26	pcu	0	Zn	2500.21	0.57842	0.69999	88	461	1220	1769
str_m5_o26_o26_sra_sym.1	12.0453	2.62187	41.3474	3.88564	0.222572	157.121	8.15962	67.7413	2.39929	91.5109	3170.19	0	0.71022	0	1.39687	0	14.1793	13.932	14.1793	9	26	26	sra	0	V	3170.19	0.71022	1.39687	391	266	1113	1770
str_m3_o14_o18_pcu_sym.1	9.52105	1.28421	66.7253	4.78259	0.682228	63.0922	4.73846	49.7683	0.601983	46.8757	1902.13	0	0.51762	0	0.601101	0	7.54494	6.53732	7.36582	3	14	18	pcu	0	Zn	1902.13	0.51762	0.601101	123	447	1202	1772
str_m3_o5_o26_pcu_sym.1	15.705	1.12939	125.152	11.4486	0.674146	152.842	4.2564	27.1021	0.455241	40.3087	3011.24	0	0.65482	0	0.885785	0	7.19969	5.31113	7.19969	3	5	26	pcu	0	Zn	3011.24	0.65482	0.885785	21	499	1252	1772
str_m2_o21_o24_pcu_sym.8	3.31109	1.6942	17.5893	0.284196	0.146478	17.4617	3.02689	91.4168	1.54773	91.3541	4731.21	0	0.77218	0	1.55781	0	11.0409	7.78322	11.0409	2	21	24	pcu	0	Cu	4731.21	0.77218	1.55781	819	653	301	1773
str_m5_o8_o26_sra_sym.1	6.21778	2.1407	26.141	0.760645	0.184078	37.1897	5.45713	87.7666	1.95662	91.401	2977.81	0	0.70212	0	1.29049	0	14.0613	13.7457	14.0595	9	8	26	sra	0	V	2977.81	0.70212	1.29049	645	389	739	1773
str_m6_o53_o57_etb_sym.1	5.4963	1.00094	49.4203	1.21906	0.212801	51.5576	4.27724	77.8204	0.788139	78.7399	1490.07	0	0.4879	0	0.530417	0	11.6911	10.6192	11.6911	10	53	57	etb	0	Ba	1490.07	0.4879	0.530417	275	495	1005	1775
str_m2_o25_o25_pcu_sym.13	14.0995	1.94613	65.204	8.98977	0.280246	288.703	5.10974	36.2405	1.66589	85.5998	6392.04	0	0.8445	0	2.47501	0	14.9611	9.82649	14.9611	2	25	25	pcu	0	Cu	6392.04	0.8445	2.47501	136	412	1227	1775
str_m1_o14_o17_pcu_sym.4	3.22869	1.79447	16.1932	0.267866	0.159851	15.0815	2.96083	91.7036	1.63462	91.092	3716.33	0	0.73106	0	1.27542	0	13.7618	7.39957	12.2206	1	14	17	pcu	0	Zn	3716.33	0.73106	1.27542	852	661	263	1776
str_m2_o9_o27_pcu_sym.9	6.76345	2.27331	26.7764	0.879216	0.198444	39.875	5.88424	87.0005	2.07487	91.2707	4197.82	0	0.76792	0	1.75023	0	14.6149	12.6774	14.6011	2	9	27	pcu	0	Cu	4197.82	0.76792	1.75023	636	361	780	1777
str_m6_o45_o45_etb_sym.1	1.52932	0.694844	19.8086	0.0701359	0.0498725	12.6567	1.45918	95.4139	0.644971	92.8225	929.009	4.41571	0.31302	0.00484	0.280011	0.0043296	7.00708	6.58831	6.89934	10	45	45	etb	0	Ba	933.425	0.31786	0.284341	757	931	91	1779
str_m1_o24_o25_pcu_sym.8	8.11575	1.83801	39.7395	1.84398	0.181873	91.2495	6.27177	77.279	1.65614	90.1049	4603.31	0	0.7885	0	1.56462	0	12.4252	7.7573	12.1224	1	24	25	pcu	0	Zn	4603.31	0.7885	1.56462	424	343	1012	1779
str_m5_o7_o17_sra_sym.1	11.3335	2.66211	38.316	3.14741	0.239323	118.362	8.18607	72.2291	2.42278	91.01	2754.71	0	0.6612	0	1.09857	0	12.316	11.9636	12.3042	9	7	17	sra	0	V	2754.71	0.6612	1.09857	447	262	1071	1780
str_m6_o48_o54_etb_sym.1	6.0092	1.22093	44.2963	1.2607	0.248617	45.6377	4.7485	79.0205	0.972316	79.6371	1717.83	0	0.47354	0	0.501678	0	8.17833	7.24963	8.16398	10	48	54	etb	0	Ba	1717.83	0.47354	0.501678	341	446	993	1780
str_m5_o13_o22_sra_sym.1	7.41058	0.850455	78.423	3.39831	0.338654	90.313	4.01227	54.1424	0.511802	60.1797	1488.9	0	0.43496	0	0.470453	0	7.02983	6.66695	7.02983	9	13	22	sra	0	V	1488.9	0.43496	0.470453	77	521	1184	1782
str_m5_o4_o11_sra_sym.1	7.32999	1.00308	65.7671	2.98502	0.378915	70.9002	4.34497	59.2767	0.624169	62.225	1432.96	0	0.46642	0	0.470442	0	7.18169	6.60279	7.15215	9	4	11	sra	0	V	1432.96	0.46642	0.470442	132	491	1161	1784
str_m5_o7_o16_sra_sym.1	11.5091	2.35364	44.0091	4.21582	0.603855	62.8336	7.29326	63.3696	1.74979	74.3438	3287.66	0	0.63748	0	0.990901	0	9.39522	8.75431	9.39522	9	7	16	sra	0	V	3287.66	0.63748	0.990901	345	304	1138	1787
str_m2_o23_o25_pcu_sym.68	9.30806	1.75531	47.7252	3.37696	0.233678	130.062	5.9311	63.72	1.52163	86.6874	6493.39	0	0.82582	0	2.39119	0	14.9978	9.828	14.9969	2	23	25	pcu	0	Cu	6493.39	0.82582	2.39119	297	356	1134	1787
str_m2_o19_o26_pcu_sym.7	2.67089	1.25945	19.0862	0.22104	0.0947931	20.9864	2.44985	91.7241	1.16465	92.4734	5102.51	0	0.7978	0	1.76028	0	10.8342	8.37991	10.7618	2	19	26	pcu	0	Cu	5102.51	0.7978	1.76028	780	749	259	1788
str_m1_o15_o28_pcu_sym.6	4.81449	2.0473	21.1647	0.485739	0.184338	23.7154	4.32875	89.9109	1.86296	90.9961	4009.07	0	0.74264	0	1.47709	0	13.5782	8.74467	13.5782	1	15	28	pcu	0	Zn	4009.07	0.74264	1.47709	722	493	573	1788
str_m5_o6_o23_sra_sym.1	14.022	2.6688	47.2866	6.55401	0.297875	198.023	7.46803	53.2592	2.37092	88.8386	3461.6	0	0.72512	0	1.34557	0	11.8674	11.314	11.8523	9	6	23	sra	0	V	3461.6	0.72512	1.34557	309	293	1188	1790
str_m5_o8_o16_sra_sym.1	10.5249	3.18856	29.7075	2.01297	0.94258	19.2204	8.51193	80.8742	2.24598	70.4387	2491.15	2.49061	0.57108	0	0.823243	0	9.27208	8.79491	9.27208	9	8	16	sra	0	V	2493.64	0.57108	0.823243	585	246	960	1791
str_m2_o21_o25_pcu_sym.6	5.07794	1.44049	31.7264	0.627164	0.121229	46.5603	4.45078	87.6493	1.31926	91.5841	6042.22	0	0.8407	0	2.32784	0	11.9098	8.14441	11.9098	2	21	25	pcu	0	Cu	6042.22	0.8407	2.32784	563	480	748	1791
str_m5_o7_o18_sra_sym.1	13.4701	3.18615	38.0492	4.44067	0.849831	47.0282	9.02939	67.033	2.33632	73.3273	3079.68	0	0.62494	0	1.01788	0	9.30341	8.80587	9.30341	9	7	18	sra	0	V	3079.68	0.62494	1.01788	453	218	1121	1792
str_m2_o1_o7_pcu_sym.11	4.3673	1.88742	20.8251	0.430224	0.176938	21.8835	3.93707	90.149	1.71048	90.6254	3646.66	0	0.72352	0	1.25171	0	10.5938	7.55467	10.5938	2	1	7	pcu	0	Cu	3646.66	0.72352	1.25171	731	529	532	1792
str_m5_o20_o24_sra_sym.1	10.8487	2.13618	45.7068	4.08544	0.287965	127.686	6.76323	62.3416	1.84822	86.5197	2778.93	0	0.6076	0	0.804845	0	8.40487	7.77451	8.40487	9	20	24	sra	0	V	2778.93	0.6076	0.804845	326	323	1143	1792
str_m2_o16_o28_pcu_sym.10	5.53407	2.43533	20.4517	0.594143	0.25547	20.9312	4.93992	89.2639	2.17986	89.5099	4287.62	0.301908	0.70424	0	1.30615	0	9.2713	7.19967	9.2713	2	16	28	pcu	0	Cu	4287.92	0.70424	1.30615	738	426	635	1799
str_m3_o2_o5_pcu_sym.1	9.7164	2.58898	33.7768	2.02092	0.28061	64.8168	7.69548	79.201	2.30837	89.1614	4285.4	0	0.73726	0	1.31895	0	10.4444	8.24493	10.4444	3	2	5	pcu	0	Zn	4285.4	0.73726	1.31895	527	284	988	1799
str_m1_o14_o25_pcu_sym.1	3.85282	1.64027	21.14	0.372179	0.138761	24.1394	3.48064	90.3401	1.50151	91.5404	4017.79	0	0.7626	0	1.4732	0	12.6262	8.43755	12.4928	1	14	25	pcu	0	Zn	4017.79	0.7626	1.4732	723	585	494	1802
str_m2_o1_o8_pcu_sym.3	2.81892	2.00729	12.6391	0.166851	0.162977	9.21395	2.65207	94.081	1.84431	91.8807	3385.09	0	0.7158	0	1.18629	0	9.97227	7.81921	9.97227	2	1	8	pcu	0	Cu	3385.09	0.7158	1.18629	949	710	144	1803
str_m2_o22_o24_pcu_sym.2	5.75572	1.26221	41.0402	1.08114	0.440455	22.0914	4.67458	81.2162	0.821757	65.1045	1381.56	0	0.44674	0	0.461652	0	7.78751	4.48897	7.78751	2	22	24	pcu	0	Cu	1381.56	0.44674	0.461652	396	454	953	1803
str_m5_o11_o19_sra_sym.1	2.41398	1.76478	12.3108	0.0950674	0.117039	7.31041	2.31891	96.0618	1.64774	93.368	2710.89	0	0.652	0	0.858678	0	8.71586	8.12818	8.71282	9	11	19	sra	0	V	2710.89	0.652	0.858678	961	774	68	1803
str_m3_o16_o29_pcu_sym.1	5.34595	2.27116	21.1846	0.581305	0.245876	21.278	4.76464	89.1263	2.02528	89.174	4712.38	0	0.76304	0	1.6905	0	11.3776	8.74671	11.0019	3	16	29	pcu	0	Zn	4712.38	0.76304	1.6905	718	442	647	1807
str_m6_o48_o52_etb_sym.1	4.39661	0.578847	68.3593	1.19865	0.17274	62.4514	3.19796	72.7369	0.406106	70.1578	941.363	0	0.34986	0	0.307629	0	8.50271	7.8901	8.50271	10	48	52	etb	0	Ba	941.363	0.34986	0.307629	112	632	1064	1808
str_m3_o1_o24_pcu_sym.1	8.79378	1.84601	42.873	2.69463	0.373483	64.9337	6.09915	69.3576	1.47253	79.7681	2305.19	0	0.58206	0	0.687758	0	8.13457	5.11245	8.13457	3	1	24	pcu	0	Zn	2305.19	0.58206	0.687758	362	347	1100	1809
str_m5_o7_o25_sra_sym.1	12.866	2.2158	52.2582	6.96319	0.202189	309.951	5.9028	45.8791	2.01361	90.8751	3526.29	0	0.71594	0	1.3613	0	12.08	11.7552	12.0778	9	7	25	sra	0	V	3526.29	0.71594	1.3613	240	359	1211	1810
str_m3_o25_o25_pcu_sym.1	13.4309	1.95379	61.8684	8.42035	0.305207	248.301	5.01053	37.306	1.64858	84.3787	6430.09	0	0.84456	0	2.47231	0	15.1394	9.66721	15.1394	3	25	25	pcu	0	Zn	6430.09	0.84456	2.47231	162	422	1226	1810
str_m6_o50_o57_etb_sym.1	3.24614	0.54288	53.8153	0.528674	0.113521	41.9135	2.71746	83.7138	0.429359	79.0891	723.604	0	0.28114	0	0.230727	0	7.06109	6.50184	7.06109	10	50	57	etb	0	Ba	723.604	0.28114	0.230727	224	698	888	1810
str_m3_o13_o26_pcu_sym.1	3.26585	1.84207	15.9563	0.27855	0.170761	14.6811	2.9873	91.4708	1.67131	90.73	4381.08	0	0.755	0	1.55937	0	12.0401	8.90127	12.0219	3	13	26	pcu	0	Zn	4381.08	0.755	1.55937	859	659	292	1810
str_m5_o6_o6_sra_sym.1	12.5165	2.42665	46.4215	5.53927	0.259998	191.746	6.97728	55.7444	2.16666	89.2857	3637.18	0	0.75242	0	1.49174	0	12.8994	12.5542	12.8973	9	6	6	sra	0	V	3637.18	0.75242	1.49174	318	315	1178	1811
str_m6_o49_o52_etb_sym.1	4.14374	0.56502	66.0041	1.03938	0.165483	56.5278	3.10436	74.9169	0.399537	70.7119	913.805	0	0.34646	0	0.299969	0	8.51805	7.89523	8.51805	10	49	52	etb	0	Ba	913.805	0.34646	0.299969	128	641	1044	1813
str_m2_o1_o19_pcu_sym.2	2.38899	1.68274	12.7773	0.10628	0.114171	8.37794	2.28271	95.5513	1.56857	93.2152	3032.14	0	0.698	0	1.00158	0	9.83797	7.55387	9.83797	2	1	19	pcu	0	Cu	3032.14	0.698	1.00158	943	785	85	1813
str_m3_o2_o22_pcu_sym.1	3.42155	1.62085	18.9986	0.312164	0.130939	21.4564	3.10938	90.8765	1.48991	91.9216	3934.62	0	0.7108	0	1.33715	0	11.4769	8.22968	11.4769	3	2	22	pcu	0	Zn	3934.62	0.7108	1.33715	784	640	389	1813
str_m5_o7_o13_sra_sym.1	10.4963	2.61854	36.0762	2.68079	0.212332	113.629	7.81555	74.4598	2.40621	91.8912	2707.61	0	0.6506	0	1.0228	0	10.5174	10.1108	10.5174	9	7	13	sra	0	V	2707.61	0.6506	1.0228	490	278	1048	1816
str_m6_o49_o54_etb_sym.1	5.7582	1.23664	41.9071	1.1617	0.227572	45.9428	4.5965	79.8253	1.00906	81.5975	1690.16	0	0.47016	0	0.491963	0	8.19029	7.27305	8.1822	10	49	54	etb	0	Ba	1690.16	0.47016	0.491963	379	466	977	1822
str_m1_o24_o29_pcu_sym.1	6.10503	1.72764	31.8038	0.920097	0.123481	67.0618	5.18494	84.9289	1.60415	92.8526	5056.64	0	0.79452	0	1.82098	0	13.4282	7.31285	13.2381	1	24	29	pcu	0	Zn	5056.64	0.79452	1.82098	561	407	856	1824
str_m3_o6_o9_pcu_sym.1	6.90244	2.31031	26.8891	1.00539	0.258912	34.9482	5.89706	85.4343	2.0514	88.7932	4003.23	0	0.73142	0	1.43007	0	10.3895	8.8321	10.3895	3	6	9	pcu	0	Zn	4003.23	0.73142	1.43007	633	360	833	1826
[truncated: 787 more rows]

## Sheet: SO2_N2_First_Level
Structure	SO2_n(mol/kg)_x	N2_n(mol/kg)_x	S_SO2_N2_x	SO2_n(mol/kg)_y	N2_n(mol/kg)_y	S_SO2_N2_y	WC_SO2	R_SO2	WC_N2	R_N2	ASA(m2/g)	NASA(m2/g)	POAV_Void_Fr	PONAV_Void_Fr	POAV_cm^3/g	PONAV_cm^3/g	GCD	PLD	LCD	metal_linker	organic_linker1	organic_linker2	topology	OMS_zeo	Metal	SA(m2/g)	Tot_Void_Fr	Tot_Pore_Vol	rank_S_SO2_N2	rank_WC_SO2	rank_R_SO2	total_rank
[truncated: 1,295 more rows]

[truncated: 3 more sheets: SO2_CH4_Second_Level, SO2_CO2_Second_Level, SO2_N2_Second_Level]
